# Supplementary material for: Vitamin D3 and deconvoluting a rash
Source: JCI Insight. 2023 Jan 24;8(2):e163789. doi: 10.1172/jci.insight.163789 (PMC9977299; doi:10.1172/jci.insight.163789)
Supplement: Supplemental table 3 [file jciinsight-8-163789-s201.xlsx]

## Sheet: 72hrs P-E v Baseline
EnsemblID	Gene	baseMean	log2FoldChange	lfcSE	svalue
ENSG00000196611	MMP1	148.842	6.62698	0.816834	2.48006e-13
ENSG00000196805	SPRR2B	57.7082	4.88941	0.415652	2.44953e-22
ENSG00000229961	AL357143.1	26.2299	4.73434	0.504196	4.68501e-15
ENSG00000124102	PI3	151.731	4.72568	0.394765	1.28541e-22
ENSG00000163220	S100A9	2579.25	4.20967	0.454829	3.85638e-14
ENSG00000255399	TBX5-AS1	58.1284	4.16253	0.177991	1.56959e-71
ENSG00000184330	S100A7A	204.199	4.02547	0.728261	1.46248e-06
ENSG00000169429	CXCL8	18.142	3.91254	0.553236	4.9075e-09
ENSG00000241794	SPRR2A	54.2066	3.90134	0.553959	5.51459e-09
ENSG00000128713	HOXD11	11.1783	3.8946	0.314658	1.28928e-21
ENSG00000206073	SERPINB4	640.289	3.73727	0.55431	3.22594e-08
ENSG00000089225	TBX5	54.407	3.67184	0.167453	1.6265e-58
ENSG00000198074	AKR1B10	87.9415	3.49547	0.236835	2.6309e-27
ENSG00000143556	S100A7	1185.49	3.41139	0.484809	2.73745e-08
ENSG00000169245	CXCL10	174.378	3.35696	0.390029	4.19484e-11
ENSG00000167992	VWCE	103.815	3.33723	0.133387	9.84583e-70
ENSG00000143546	S100A8	1686.13	3.3358	0.455598	1.22106e-08
ENSG00000085265	FCN1	147.47	3.25632	0.167522	1.14738e-42
ENSG00000163464	CXCR1	17.2533	3.14051	0.291794	7.99597e-15
ENSG00000163216	SPRR2D	168.798	3.13531	0.285333	1.13902e-15
ENSG00000169248	CXCL11	59.7048	3.13182	0.433664	3.754e-08
ENSG00000140379	BCL2A1	23.289	3.10438	0.202437	7.36139e-27
ENSG00000125740	FOSB	474.657	3.00774	0.344921	3.47426e-10
ENSG00000198133	TMEM229B	193.256	2.94766	0.107528	4.1842e-74
ENSG00000138829	FBN2	142.515	2.91723	0.160683	2.5261e-34
ENSG00000188373	C10orf99	79.1101	2.90133	0.208185	2.13276e-21
ENSG00000057149	SERPINB3	270.312	2.89446	0.242435	1.23239e-16
ENSG00000145287	PLAC8	52.9377	2.8032	0.300904	7.66674e-11
ENSG00000187116	LILRA5	17.6485	2.78901	0.384159	1.43617e-07
ENSG00000251095	AC097478.1	116.237	2.78174	0.155022	7.68635e-32
ENSG00000124731	TREM1	11.9131	2.7703	0.291514	3.29078e-11
ENSG00000012223	LTF	259.099	2.72637	0.314801	1.97956e-09
ENSG00000007908	SELE	397.685	2.71925	0.294904	3.2083e-10
ENSG00000128383	APOBEC3A	17.0735	2.71093	0.506021	3.57736e-05
ENSG00000205592	MUC19	53.4893	2.70812	0.263193	2.44268e-12
ENSG00000175592	FOSL1	39.3754	2.63846	0.168555	4.27185e-24
ENSG00000136244	IL6	14.9835	2.63622	0.445681	9.2445e-06
ENSG00000114771	AADAC	184.384	2.62155	0.147804	1.22605e-29
ENSG00000198178	CLEC4C	13.5349	2.61973	0.347855	1.52447e-07
ENSG00000171848	RRM2	213.515	2.58245	0.116012	8.95224e-44
ENSG00000131080	EDA2R	135.843	2.57911	0.102445	1.23138e-54
ENSG00000186407	CD300E	57.3257	2.56213	0.188295	1.3801e-18
ENSG00000138755	CXCL9	212.864	2.56043	0.335419	1.61368e-07
ENSG00000131203	IDO1	33.0406	2.55754	0.300922	9.3661e-09
ENSG00000172724	CCL19	342.716	2.54818	0.209009	3.48231e-15
ENSG00000229754	CXCR2P1	14.3709	2.53381	0.391634	3.37991e-06
ENSG00000165891	E2F7	141.949	2.49128	0.106742	1.00221e-45
ENSG00000084110	HAL	1647.99	2.48897	0.131243	2.91586e-31
ENSG00000162643	WDR63	89.4347	2.46024	0.136193	1.8648e-28
ENSG00000164175	SLC45A2	36.8408	2.45541	0.211184	1.64622e-13
ENSG00000268089	GABRQ	47.395	2.44972	0.152374	7.30355e-23
ENSG00000188404	SELL	133.876	2.44155	0.269535	3.12607e-09
ENSG00000159516	SPRR2G	350.105	2.39649	0.339097	1.78287e-06
ENSG00000162892	IL24	18.251	2.37112	0.367235	6.13473e-06
ENSG00000130513	GDF15	16.7437	2.36634	0.172797	6.45649e-17
ENSG00000275385	CCL18	92.265	2.35583	0.288413	9.24898e-08
ENSG00000203785	SPRR2E	741.833	2.35346	0.245194	1.53287e-09
ENSG00000104951	IL4I1	60.0185	2.30396	0.291597	3.15239e-07
ENSG00000266456	AP001178.3	15.0394	2.30274	0.207111	9.75907e-12
ENSG00000269404	SPIB	23.6614	2.29027	0.330675	3.77242e-06
ENSG00000163739	CXCL1	21.3524	2.26974	0.352386	1.26168e-05
ENSG00000181026	AEN	359.986	2.24471	0.072822	1.4076e-66
ENSG00000090382	LYZ	891.976	2.24445	0.167526	2.23733e-15
ENSG00000095970	TREM2	13.9486	2.23646	0.202732	1.857e-11
ENSG00000178947	SMIM10L2A	163.56	2.22835	0.106444	4.16126e-32
ENSG00000254415	SIGLEC14	17.4667	2.22453	0.304581	2.33755e-06
ENSG00000256325	AC025423.1	48.0481	2.20651	0.114156	1.5662e-27
ENSG00000077498	TYR	357.785	2.19922	0.174247	3.29758e-13
ENSG00000182566	CLEC4G	28.5482	2.19887	0.282123	7.94304e-07
ENSG00000168703	WFDC12	164.705	2.18723	0.214723	1.39519e-09
ENSG00000250337	PURPL	14.37	2.186	0.20083	2.10855e-10
ENSG00000262714	AC007342.5	21.0531	2.18542	0.12772	4.76803e-22
ENSG00000204610	TRIM15	10.3183	2.16845	0.397633	0.000187327
ENSG00000171051	FPR1	52.3666	2.16556	0.249888	1.34708e-07
ENSG00000106366	SERPINE1	151.138	2.15927	0.226991	1.33236e-08
ENSG00000169900	PYDC1	39.4776	2.13284	0.140083	1.8603e-17
ENSG00000280362	AC084759.3	17.1814	2.13199	0.340318	4.66976e-05
ENSG00000262406	MMP12	166.118	2.12947	0.491194	0.00192378
ENSG00000109321	AREG	63.8485	2.12831	0.25425	4.031e-07
ENSG00000228526	MIR34AHG	303.53	2.12691	0.0730675	6.38973e-55
ENSG00000203747	FCGR3A	53.4487	2.10751	0.263408	1.25419e-06
ENSG00000188282	RUFY4	19.5345	2.0977	0.356768	0.000121792
ENSG00000103313	MEFV	38.1627	2.07981	0.218876	3.47885e-08
ENSG00000249695	AC026369.1	10.0984	2.07433	0.213328	1.73497e-08
ENSG00000113600	C9	44.1464	2.06054	0.156763	5.17525e-13
ENSG00000185664	PMEL	1298.19	2.02009	0.185224	1.81598e-09
ENSG00000128710	HOXD10	53.5608	2.01876	0.10668	4.5862e-23
ENSG00000156076	WIF1	339.697	2.01434	0.186132	2.3461e-09
ENSG00000160883	HK3	81.5095	2.01406	0.179184	6.96317e-10
ENSG00000168685	IL7R	608.134	1.98028	0.234849	1.38898e-06
ENSG00000244694	PTCHD4	15.4686	1.97726	0.178519	2.15042e-09
ENSG00000135679	MDM2	3503.93	1.9697	0.0593545	3.81431e-61
ENSG00000163661	PTX3	43.0659	1.96755	0.34709	0.000328178
ENSG00000107984	DKK1	29.7045	1.96633	0.194233	2.52714e-08
ENSG00000204613	TRIM10	13.3462	1.96582	0.287157	3.70962e-05
ENSG00000163823	CCR1	143.443	1.96517	0.217381	3.8022e-07
ENSG00000169469	SPRR1B	483.87	1.96429	0.208769	2.10747e-07
ENSG00000271856	LINC01215	19.5931	1.96243	0.348137	0.000369725
ENSG00000103522	IL21R	57.3422	1.96035	0.228009	1.13643e-06
ENSG00000275620	AL121827.2	18.0711	1.96011	0.17408	1.67212e-09
ENSG00000134339	SAA2	32.8219	1.95688	0.343186	0.000321453
ENSG00000099985	OSM	14.7149	1.94823	0.425815	0.00238461
ENSG00000107165	TYRP1	3291.75	1.93655	0.196066	5.89761e-08
ENSG00000269741	AC011473.4	21.4125	1.934	0.202098	2.00702e-07
ENSG00000179750	APOBEC3B	11.5225	1.93331	0.196312	6.50225e-08
ENSG00000027869	SH2D2A	45.6044	1.91802	0.273947	4.24366e-05
ENSG00000183625	CCR3	11.1951	1.91173	0.26567	2.50845e-05
ENSG00000108578	BLMH	2800.53	1.9089	0.14908	2.52717e-11
ENSG00000248323	LUCAT1	24.4708	1.90564	0.157085	4.19872e-10
ENSG00000070915	SLC12A3	11.485	1.90523	0.388706	0.00164547
ENSG00000026559	KCNG1	11.7643	1.8874	0.213779	1.53644e-06
ENSG00000101842	VSIG1	19.6924	1.88257	0.126385	9.88582e-14
ENSG00000146670	CDCA5	76.1595	1.88252	0.115842	3.93925e-16
ENSG00000137648	TMPRSS4	176.777	1.88088	0.220806	2.48208e-06
ENSG00000275302	CCL4	10.7419	1.87062	0.37673	0.00179303
ENSG00000183273	CCDC60	10.4019	1.86535	0.192362	2.57146e-07
ENSG00000131042	LILRB2	115.461	1.86186	0.19765	4.59422e-07
ENSG00000126353	CCR7	89.1534	1.849	0.216326	3.18842e-06
ENSG00000078237	TIGAR	180.244	1.82652	0.0806557	2.8771e-26
ENSG00000224397	SMIM25	10.9219	1.82457	0.168383	4.34166e-08
ENSG00000125538	IL1B	28.0821	1.82348	0.191982	7.42364e-07
ENSG00000124762	CDKN1A	1650.27	1.82329	0.086206	2.56971e-23
ENSG00000234546	LINC01759	18.7352	1.81787	0.139289	2.6955e-10
ENSG00000188211	NCR3LG1	280.07	1.8099	0.10082	3.61226e-17
ENSG00000163202	LCE3D	119.832	1.79966	0.319697	0.00100555
ENSG00000130487	KLHDC7B	18.5615	1.79044	0.320078	0.0011354
ENSG00000196684	HSH2D	58.1246	1.78826	0.28912	0.000406919
ENSG00000029534	ANK1	56.5257	1.78775	0.132841	1.62137e-10
ENSG00000213606	AKR1B10P1	10.0712	1.78742	0.267602	0.000182759
ENSG00000160856	FCRL3	16.7372	1.78555	0.36353	0.00271105
ENSG00000119630	PGF	173.997	1.77193	0.108455	2.37852e-14
ENSG00000135114	OASL	63.0358	1.76975	0.28992	0.000511313
ENSG00000168918	INPP5D	755.827	1.76505	0.07214	7.66794e-28
ENSG00000244509	APOBEC3C	396.516	1.7613	0.053503	2.74674e-47
ENSG00000025708	TYMP	975.41	1.75722	0.163476	1.80642e-07
ENSG00000110848	CD69	119.615	1.75608	0.257482	0.000200951
ENSG00000182162	P2RY8	71.2789	1.75405	0.227237	4.96274e-05
ENSG00000260196	AC124798.1	37.284	1.74537	0.125653	1.46768e-10
ENSG00000223414	LINC00473	16.1754	1.733	0.173854	1.01975e-06
ENSG00000100453	GZMB	55.2302	1.72832	0.344734	0.00304887
ENSG00000163071	SPATA18	533.974	1.72684	0.103447	5.65085e-14
ENSG00000222679	RNU6-1267P	13.458	1.70878	0.179392	2.81994e-06
ENSG00000178562	CD28	115.729	1.70803	0.219504	6.70504e-05
ENSG00000188257	PLA2G2A	156.224	1.70757	0.270121	0.000617269
ENSG00000183813	CCR4	112.128	1.69697	0.247396	0.000308577
ENSG00000078081	LAMP3	244.461	1.69311	0.142583	5.35388e-08
ENSG00000134061	CD180	43.5824	1.6873	0.236557	0.000234379
ENSG00000196754	S100A2	1082.07	1.68463	0.120868	6.29964e-10
ENSG00000169403	PTAFR	287.001	1.68207	0.114218	8.97319e-11
ENSG00000184557	SOCS3	408.892	1.68189	0.273954	0.00104383
ENSG00000120889	TNFRSF10B	581.971	1.68177	0.0503253	3.76479e-43
ENSG00000161513	FDXR	265.297	1.68045	0.0840524	1.15925e-17
ENSG00000096996	IL12RB1	46.5727	1.67906	0.232214	0.000205644
ENSG00000283376	AC011591.2	10.5847	1.67848	0.293801	0.00181159
ENSG00000239961	LILRA4	10.311	1.67722	0.300158	0.00213617
ENSG00000115523	GNLY	96.7294	1.66862	0.284288	0.00155686
ENSG00000136688	IL36G	103.945	1.66843	0.154919	5.7057e-07
ENSG00000146839	ZAN	15.5918	1.66768	0.192414	2.09068e-05
ENSG00000148798	INA	19.4892	1.66676	0.221575	0.000149682
ENSG00000162894	FCMR	31.137	1.66224	0.289179	0.00198026
ENSG00000019186	CYP24A1	19.2931	1.65816	0.208329	7.82945e-05
ENSG00000141424	SLC39A6	2047.72	1.65503	0.0709332	8.2425e-22
ENSG00000121594	CD80	48.2765	1.65168	0.258206	0.000893604
ENSG00000237988	OR2I1P	21.4505	1.64819	0.269343	0.00136605
ENSG00000204020	LIPN	300.58	1.64645	0.159777	2.0855e-06
ENSG00000092853	CLSPN	77.5781	1.64262	0.122775	6.72114e-09
ENSG00000160791	CCR5	104.171	1.63887	0.258618	0.00112212
ENSG00000250033	SLC7A11-AS1	12.8882	1.63805	0.22257	0.000255211
ENSG00000101307	SIRPB1	14.6825	1.63574	0.218958	0.000239231
ENSG00000249859	PVT1	131.036	1.63151	0.0854792	6.02916e-15
ENSG00000065328	MCM10	75.8121	1.62891	0.11582	2.56315e-09
ENSG00000244122	UGT1A7	49.5824	1.62822	0.148372	9.02461e-07
ENSG00000123405	NFE2	47.4629	1.62592	0.14573	6.99121e-07
ENSG00000164045	CDC25A	50.7379	1.6253	0.118219	4.38042e-09
ENSG00000171320	ESCO2	74.3303	1.62402	0.11945	7.93963e-09
ENSG00000277287	AL109976.1	59.1013	1.62288	0.106805	2.95277e-10
ENSG00000104267	CA2	844.074	1.62101	0.14279	4.93884e-07
ENSG00000203362	POLH-AS1	24.4245	1.6205	0.108353	4.66411e-10
ENSG00000087088	BAX	221.058	1.61938	0.0535811	1.96478e-32
ENSG00000104972	LILRB1	38.6005	1.61782	0.222124	0.000341756
ENSG00000165304	MELK	106.093	1.61292	0.108935	9.18983e-10
ENSG00000261664	TTC39A-AS1	13.0285	1.6102	0.144925	1.19475e-06
ENSG00000182261	NLRP10	361.364	1.60898	0.136588	3.57342e-07
ENSG00000116824	CD2	114.961	1.6089	0.232183	0.000607305
ENSG00000167286	CD3D	47.138	1.60621	0.249549	0.00124636
ENSG00000227507	LTB	97.6207	1.60397	0.250744	0.00135086
ENSG00000170734	POLH	512.352	1.60281	0.0524649	1.10173e-31
ENSG00000178789	CD300LB	19.3347	1.59756	0.161339	7.36792e-06
ENSG00000090104	RGS1	119.563	1.59657	0.265123	0.00223849
ENSG00000093009	CDC45	64.6612	1.56353	0.120447	1.09118e-07
ENSG00000186818	LILRB4	80.1367	1.56304	0.211162	0.000492624
ENSG00000181374	CCL13	140.981	1.56289	0.224722	0.000980456
ENSG00000126709	IFI6	302.371	1.56279	0.179196	9.1031e-05
ENSG00000165168	CYBB	801.394	1.56242	0.148215	4.2998e-06
ENSG00000101916	TLR8	60.1368	1.55528	0.176537	8.58781e-05
ENSG00000197353	LYPD2	25.7379	1.55247	0.211854	0.000667662
ENSG00000151012	SLC7A11	187.028	1.54642	0.121927	2.9511e-07
ENSG00000214212	C19orf38	12.084	1.54288	0.237165	0.00199925
ENSG00000176890	TYMS	185.388	1.54109	0.0823382	8.76119e-13
ENSG00000125910	S1PR4	34.3824	1.53932	0.199223	0.000431083
ENSG00000229699	AL161636.1	47.2806	1.53838	0.212651	0.000881482
ENSG00000147443	DOK2	133.925	1.53713	0.153717	1.80939e-05
ENSG00000127564	PKMYT1	71.7147	1.53713	0.116174	1.90678e-07
ENSG00000183034	OTOP2	19.4572	1.53607	0.250404	0.00286437
ENSG00000228863	AL121985.1	11.1624	1.5347	0.264452	0.0037146
ENSG00000182938	OTOP3	15.3858	1.53116	0.236011	0.00221804
ENSG00000119535	CSF3R	97.1499	1.52778	0.168339	9.62048e-05
ENSG00000129450	SIGLEC9	34.3946	1.52606	0.17249	0.000131623
ENSG00000170855	TRIAP1	231.756	1.5254	0.0641926	4.75705e-18
ENSG00000094804	CDC6	109.146	1.52496	0.0967521	2.78219e-09
ENSG00000245164	LINC00861	75.0624	1.52232	0.264972	0.00439421
ENSG00000102265	TIMP1	801.346	1.51729	0.151754	2.85324e-05
ENSG00000130766	SESN2	189.152	1.51318	0.091569	1.0065e-09
ENSG00000261573	AL157402.2	23.8067	1.51012	0.221844	0.0019051
ENSG00000180871	CXCR2	46.1738	1.50744	0.144457	1.63474e-05
ENSG00000253161	LINC01605	23.2378	1.49857	0.200521	0.00105674
ENSG00000049249	TNFRSF9	25.9935	1.49503	0.2575	0.00495017
ENSG00000105639	JAK3	372.854	1.49479	0.193748	0.000801069
ENSG00000174371	EXO1	68.429	1.49283	0.126781	3.98471e-06
ENSG00000237643	AL365226.2	20.6201	1.49087	0.165206	0.000169433
ENSG00000253878	AC087752.3	23.7408	1.48866	0.142998	2.62266e-05
ENSG00000119125	GDA	54.834	1.48576	0.241203	0.00384651
ENSG00000188467	SLC24A5	38.9997	1.48344	0.185169	0.000657561
ENSG00000237886	NALT1	24.1523	1.48144	0.162426	0.000173674
ENSG00000115607	IL18RAP	38.4023	1.47796	0.245046	0.0046104
ENSG00000132274	TRIM22	1472.72	1.47727	0.0928359	1.12027e-08
ENSG00000103187	COTL1	486.983	1.47613	0.14475	5.45054e-05
ENSG00000280055	TMEM75	43.1825	1.47199	0.0927387	1.45371e-08
ENSG00000155307	SAMSN1	123.57	1.47157	0.214522	0.00251962
ENSG00000051341	POLQ	229.411	1.46864	0.0936899	2.10679e-08
ENSG00000120254	MTHFD1L	281.928	1.46694	0.0816565	5.14552e-10
ENSG00000280222	AL365209.1	28.4529	1.46617	0.143978	6.50592e-05
ENSG00000186529	CYP4F3	212.94	1.46451	0.102181	2.38961e-07
ENSG00000187486	KCNJ11	15.1463	1.46248	0.149899	0.000115723
ENSG00000183671	GPR1	61.7644	1.45943	0.136642	3.84147e-05
ENSG00000136695	IL36RN	723.835	1.45891	0.133719	2.39987e-05
ENSG00000187608	ISG15	117.497	1.45558	0.225217	0.00368173
ENSG00000117091	CD48	73.0434	1.45537	0.210582	0.00268622
ENSG00000120280	CXorf21	39.3144	1.45234	0.199369	0.00209557
ENSG00000115956	PLEK	350.111	1.45119	0.163547	0.00038397
ENSG00000137440	FGFBP1	322.566	1.44965	0.154454	0.000229532
ENSG00000166897	ELFN2	32.3596	1.44957	0.220204	0.00352151
ENSG00000140678	ITGAX	393.482	1.44864	0.204375	0.0025426
ENSG00000006625	GGCT	387.692	1.44775	0.113883	3.00213e-06
ENSG00000103490	PYCARD	251.566	1.44702	0.0808206	1.26279e-09
ENSG00000132514	CLEC10A	388.226	1.44535	0.173534	0.000733249
ENSG00000150681	RGS18	34.9206	1.43278	0.179513	0.00132053
ENSG00000173369	C1QB	235.21	1.4323	0.141385	0.00012505
ENSG00000185905	C16orf54	83.3278	1.4301	0.173123	0.00108249
ENSG00000187474	FPR3	275.662	1.42667	0.170849	0.00101817
ENSG00000277883	NLRP3P1	32.5748	1.41715	0.102387	1.97079e-06
ENSG00000159648	TEPP	14.5644	1.41161	0.155957	0.000558546
ENSG00000122122	SASH3	147.654	1.41024	0.207473	0.00435883
ENSG00000115488	NEU2	50.0652	1.40995	0.142619	0.000249767
ENSG00000143476	DTL	152.308	1.40629	0.0963889	1.07793e-06
ENSG00000256663	AC112777.1	13.6726	1.4054	0.167833	0.00130534
ENSG00000185306	C12orf56	41.6171	1.39802	0.129169	0.000118741
ENSG00000117154	IGSF21	16.3305	1.39564	0.150139	0.000568243
ENSG00000197191	CYSRT1	141.392	1.39548	0.11779	3.97487e-05
ENSG00000132646	PCNA	527.716	1.39381	0.0623433	5.9583e-12
ENSG00000177602	HASPIN	27.8221	1.39196	0.126666	0.000112729
ENSG00000175489	LRRC25	51.1294	1.39098	0.133132	0.000196434
ENSG00000105327	BBC3	95.7717	1.38742	0.103579	5.74432e-06
ENSG00000070601	FRMPD1	187.425	1.38438	0.155159	0.0010956
ENSG00000270765	GAS2L2	15.7496	1.38417	0.183793	0.00327469
ENSG00000177238	TRIM72	16.9096	1.37909	0.132331	0.000260663
ENSG00000244482	LILRA6	43.2466	1.37881	0.189259	0.00398132
ENSG00000102879	CORO1A	438.427	1.37836	0.165959	0.00207573
ENSG00000168078	PBK	63.8159	1.37732	0.129591	0.000224759
ENSG00000170423	KRT78	849.626	1.37569	0.134973	0.000334962
ENSG00000276043	UHRF1	79.9815	1.3723	0.113458	5.78196e-05
ENSG00000015285	WAS	84.1848	1.37154	0.159223	0.00162734
ENSG00000227512	AL592301.1	114.742	1.37104	0.0879828	9.61259e-07
ENSG00000204577	LILRB3	64.6686	1.36189	0.156549	0.00177448
ENSG00000105011	ASF1B	57.3975	1.36101	0.110208	5.95015e-05
ENSG00000162711	NLRP3	82.1867	1.35675	0.157637	0.00211569
ENSG00000026751	SLAMF7	91.47	1.35599	0.184153	0.00483518
ENSG00000170426	SDR9C7	373.186	1.35435	0.104372	3.09094e-05
ENSG00000198780	FAM169A	76.1578	1.35265	0.103258	2.73691e-05
ENSG00000172828	CES3	58.8529	1.35258	0.11539	0.000128312
ENSG00000121211	MND1	19.0334	1.35192	0.145131	0.00129031
ENSG00000172667	ZMAT3	1112.76	1.34727	0.0483301	1.40541e-14
ENSG00000136295	TTYH3	743.513	1.34604	0.0875536	2.65131e-06
ENSG00000165490	DDIAS	71.235	1.34568	0.0940497	8.29049e-06
ENSG00000188263	IL17REL	24.2935	1.34557	0.173403	0.00415033
ENSG00000142405	NLRP12	12.0773	1.3432	0.164611	0.00330338
ENSG00000125384	PTGER2	86.7506	1.33927	0.144922	0.00159179
ENSG00000106952	TNFSF8	62.1305	1.33877	0.13828	0.00120348
ENSG00000112659	CUL9	1783.81	1.33648	0.0679941	2.97625e-08
ENSG00000163207	IVL	581.96	1.33511	0.139949	0.00141214
ENSG00000170835	CEL	23.0976	1.30221	0.14049	0.00273654
ENSG00000018280	SLC11A1	54.4152	1.29918	0.142821	0.00321792
ENSG00000179477	ALOX12B	544.128	1.29837	0.0930751	7.11807e-05
ENSG00000203760	CENPW	38.7287	1.29751	0.112361	0.000548932
ENSG00000071539	TRIP13	55.9081	1.29589	0.120661	0.00118963
ENSG00000284681	AC007240.1	24.1471	1.29382	0.138186	0.00299466
ENSG00000116717	GADD45A	189.639	1.29158	0.0709388	1.86927e-06
ENSG00000120215	MLANA	478.467	1.28079	0.13431	0.00324634
ENSG00000105173	CCNE1	34.8447	1.27894	0.120433	0.00171858
ENSG00000148400	NOTCH1	3362.48	1.2786	0.0692274	2.21095e-06
ENSG00000197299	BLM	79.8433	1.27706	0.114137	0.00126101
ENSG00000129455	KLK8	188.759	1.27424	0.100175	0.000399092
ENSG00000173846	PLK3	410.138	1.27266	0.0804859	3.45326e-05
ENSG00000064115	TM7SF3	1026.59	1.26773	0.0577402	1.70937e-07
ENSG00000162511	LAPTM5	722.921	1.26675	0.11894	0.00230033
ENSG00000251442	LINC01094	51.4445	1.26645	0.115691	0.00186755
ENSG00000121552	CSTA	1296.33	1.26246	0.103234	0.000869617
ENSG00000122952	ZWINT	135.447	1.26061	0.101087	0.000699567
ENSG00000173083	HPSE	204.66	1.25932	0.10322	0.000930623
ENSG00000139344	AMDHD1	25.0849	1.25668	0.111019	0.0017559
ENSG00000159423	ALDH4A1	193.124	1.25408	0.0995172	0.000812438
ENSG00000129173	E2F8	136.273	1.24056	0.106735	0.00217712
ENSG00000085831	TTC39A	336.117	1.23168	0.0836447	0.000355653
ENSG00000169607	CKAP2L	71.4483	1.22821	0.112936	0.00374745
ENSG00000134574	DDB2	1117.83	1.22648	0.0771166	0.000191894
ENSG00000164520	RAET1E	284.306	1.22036	0.0937832	0.00157412
ENSG00000189057	FAM111B	135.874	1.21965	0.10364	0.00302155
ENSG00000158055	GRHL3	722.038	1.21602	0.101215	0.00294212
ENSG00000147536	GINS4	63.4932	1.20447	0.0928365	0.00249678
ENSG00000115107	STEAP3	288.236	1.20112	0.058091	2.18911e-05
ENSG00000108932	SLC16A6	135.899	1.18111	0.0829853	0.0025664
ENSG00000162783	IER5	419.623	1.15029	0.0670305	0.00232097
ENSG00000196743	GM2A	2610.47	1.11521	0.0529289	0.00266141
ENSG00000120093	HOXB3	177.163	-1.1769	0.0761435	0.00170002
ENSG00000169435	RASSF6	126.846	-1.21297	0.108263	0.00446541
ENSG00000239552	HOXB-AS2	16.719	-1.23551	0.119856	0.00450105
ENSG00000236914	LINC01852	15.391	-1.25907	0.126461	0.00348977
ENSG00000250451	HOXC-AS1	14.4037	-1.2724	0.129934	0.00313332
ENSG00000179915	NRXN1	187.222	-1.27253	0.140732	0.00479737
ENSG00000133067	LGR6	69.705	-1.28699	0.116761	0.00117582
ENSG00000180806	HOXC9	50.094	-1.29089	0.086888	4.37924e-05
ENSG00000177103	DSCAML1	19.861	-1.29111	0.144275	0.00381337
ENSG00000172789	HOXC5	15.134	-1.29159	0.119724	0.00123173
ENSG00000123388	HOXC11	27.0624	-1.29286	0.128274	0.00205649
ENSG00000103528	SYT17	105.307	-1.3046	0.10568	0.00024444
ENSG00000116031	CD207	243.65	-1.31005	0.134054	0.00173726
ENSG00000275395	FCGBP	1401.27	-1.3308	0.117423	0.000314704
ENSG00000174827	PDZK1	28.7166	-1.33541	0.164329	0.00358471
ENSG00000150471	ADGRL3	519.134	-1.3416	0.154684	0.00245155
ENSG00000133110	POSTN	2332.36	-1.35558	0.130634	0.000414824
ENSG00000250420	AACSP1	30.1021	-1.35865	0.149237	0.00139654
ENSG00000100473	COCH	123.401	-1.35963	0.171282	0.00310496
ENSG00000112319	EYA4	11.0907	-1.36139	0.179102	0.00378047
ENSG00000235914	MACROD2-AS1	18.6165	-1.36907	0.133751	0.000376859
ENSG00000258498	DIO3OS	100.467	-1.37265	0.0984158	4.62316e-06
ENSG00000159263	SIM2	27.3534	-1.40021	0.120196	4.52405e-05
ENSG00000110484	SCGB2A2	1231.11	-1.40423	0.187968	0.00276197
ENSG00000241684	ADAMTS9-AS2	120.43	-1.40491	0.12174	4.81454e-05
ENSG00000175084	DES	622.192	-1.41432	0.212562	0.00464716
ENSG00000177614	PGBD5	31.8944	-1.41842	0.138086	0.000138579
ENSG00000105989	WNT2	17.9273	-1.42118	0.160229	0.000597392
ENSG00000223764	AL645608.1	13.4991	-1.42685	0.163467	0.000637417
ENSG00000172264	MACROD2	121.517	-1.43611	0.0984141	4.26486e-07
ENSG00000255774	AP000439.2	18.486	-1.4398	0.168439	0.000647511
ENSG00000203697	CAPN8	36.4374	-1.45426	0.197686	0.00194247
ENSG00000187323	DCC	18.722	-1.46147	0.18849	0.00121734
ENSG00000107317	PTGDS	58.108	-1.46703	0.154912	0.000145952
ENSG00000134323	MYCN	15.2137	-1.47077	0.135111	1.90157e-05
ENSG00000164266	SPINK1	11.2481	-1.4857	0.211158	0.00188634
ENSG00000144619	CNTN4	58.2691	-1.4925	0.163816	0.000153426
ENSG00000243197	TUSC7	10.3103	-1.49656	0.204718	0.00127568
ENSG00000175065	DSG4	33.8301	-1.49951	0.24275	0.00333435
ENSG00000198547	C20orf203	14.4246	-1.50642	0.183018	0.000362678
ENSG00000173930	SLCO4C1	35.0511	-1.50767	0.216853	0.00160938
ENSG00000267287	AC068473.3	24.0253	-1.54515	0.139285	3.57178e-06
ENSG00000120057	SFRP5	18.118	-1.54715	0.148903	8.76629e-06
ENSG00000120332	TNN	73.4853	-1.56733	0.166568	2.96994e-05
ENSG00000155897	ADCY8	102.946	-1.58239	0.228632	0.000846743
ENSG00000094796	KRT31	85.9343	-1.59376	0.221625	0.000465475
ENSG00000164488	DACT2	51.9871	-1.60635	0.134986	2.75735e-07
ENSG00000250133	HOXC-AS2	33.0115	-1.62738	0.120249	8.57181e-09
ENSG00000214402	LCNL1	22.2619	-1.64507	0.213944	0.000142275
ENSG00000060718	COL11A1	95.9966	-1.66577	0.189829	1.72013e-05
ENSG00000170454	KRT75	73.2987	-1.67021	0.251021	0.00048352
ENSG00000113396	SLC27A6	19.8243	-1.67057	0.197525	3.2111e-05
ENSG00000004846	ABCB5	31.6849	-1.68392	0.216891	8.33144e-05
ENSG00000181143	MUC16	134.336	-1.70202	0.240821	0.000219963
ENSG00000268751	SCGB1B2P	122.288	-1.7076	0.222053	7.34482e-05
ENSG00000131686	CA6	204.678	-1.7122	0.165808	6.56614e-07
ENSG00000124939	SCGB2A1	10.4543	-1.71397	0.317825	0.0022591
ENSG00000254235	AC022784.6	10.6544	-1.76759	0.238266	6.90591e-05
ENSG00000140465	CYP1A1	22.6814	-1.83382	0.408677	0.00361621
ENSG00000108759	KRT32	23.8782	-1.89838	0.283044	7.58117e-05
ENSG00000180818	HOXC10	55.4947	-1.93371	0.137985	4.24541e-13
ENSG00000260913	LINC01254	21.55	-1.96318	0.173643	1.1295e-09
ENSG00000259225	LINC02345	25.5702	-1.98602	0.166788	1.93852e-10
ENSG00000161634	DCD	5899.21	-2.00181	0.242475	1.61681e-06
ENSG00000228630	HOTAIR	45.2182	-2.01169	0.169531	1.15483e-10
ENSG00000165694	FRMD7	12.1528	-2.05237	0.177376	1.31251e-10
ENSG00000144057	ST6GAL2	31.2433	-2.06086	0.162532	1.34933e-12
ENSG00000251151	HOXC-AS3	10.5058	-2.09773	0.192248	5.64404e-10
ENSG00000231453	LINC01305	21.7839	-2.11104	0.132007	0
ENSG00000160161	CILP2	33.6808	-2.11867	0.193732	3.8294e-10
ENSG00000173908	KRT28	21.5822	-2.13723	0.557119	0.00355316
ENSG00000124205	EDN3	10.338	-2.14339	0.202963	8.41633e-10
ENSG00000124935	SCGB1D2	249.128	-2.15653	0.196644	2.49481e-10
ENSG00000159763	PIP	487.782	-2.30443	0.27859	1.00778e-07
ENSG00000197079	KRT35	24.6662	-2.30726	0.460493	0.000278226
ENSG00000188488	SERPINA5	48.2961	-2.32063	0.21985	5.30977e-11
ENSG00000102109	PCSK1N	13.438	-2.33795	0.166001	2.59161e-17
ENSG00000180440	SERTM1	15.7958	-2.42933	0.285421	1.91921e-08
ENSG00000282906	AL513321.2	11.6188	-3.04705	0.297058	2.06621e-13
ENSG00000138615	CILP	581.97	-3.0727	0.209074	0
ENSG00000283907	AD000090.1	19.5073	-3.38935	0.57204	1.32146e-06
ENSG00000211896	IGHG1	33.4834	-3.98929	0.498797	6.50115e-11

## Sheet: 72hrs P-I Severe v Mild
		baseMean	log2FoldChange	lfcSE	stat	pvalue	padj
ENSG00000196611	MMP1	148.842	8.232	0.751973	10.9472	6.8537e-28	4.30219e-26
ENSG00000184330	S100A7A	204.199	7.69026	0.795709	9.66465	4.26058e-22	1.55727e-20
ENSG00000206073	SERPINB4	640.289	6.46513	0.602652	10.7278	7.5369e-27	4.32783e-25
ENSG00000262406	MMP12	166.118	5.74949	0.481128	11.95	6.49132e-33	7.07309e-31
ENSG00000105641	SLC5A5	20.8954	5.03466	0.327531	15.3715	2.54023e-53	3.54099e-50
ENSG00000198400	NTRK1	17.2548	5.02387	0.356547	14.0903	4.35421e-45	2.20024e-42
ENSG00000128383	APOBEC3A	17.0735	4.84376	0.377907	12.8174	1.31095e-37	2.45347e-35
ENSG00000143556	S100A7	1185.49	4.40459	0.562571	7.82938	4.9027e-15	8.88354e-14
ENSG00000163220	S100A9	2579.25	4.36421	0.522705	8.34928	6.86796e-17	1.528e-15
ENSG00000143546	S100A8	1686.13	4.3238	0.52665	8.21001	2.21169e-16	4.64456e-15
ENSG00000170465	KRT6C	156.227	4.28008	0.525217	8.14917	3.66428e-16	7.53452e-15
ENSG00000167755	KLK6	74.6628	4.18204	0.47214	8.85763	8.17339e-19	2.17518e-17
ENSG00000186832	KRT16	2605.27	4.15061	0.361118	11.4938	1.4178e-30	1.17207e-28
ENSG00000124102	PI3	151.731	4.14639	0.318213	13.0302	8.23628e-39	1.86007e-36
ENSG00000100453	GZMB	55.2302	3.91407	0.240757	16.2573	1.98264e-59	7.2862e-56
ENSG00000205420	KRT6A	4306.02	3.88952	0.35064	11.0926	1.362e-28	9.2848e-27
ENSG00000161905	ALOX15	179.66	3.85918	0.365446	10.5602	4.55638e-26	2.48237e-24
ENSG00000163736	PPBP	10.1097	3.83421	0.714646	5.36519	8.08653e-08	6.12742e-07
ENSG00000099985	OSM	14.7149	3.79521	0.284213	13.3534	1.13211e-40	3.22292e-38
ENSG00000102970	CCL17	39.3121	3.77972	0.319751	11.8208	3.04751e-32	3.04187e-30
ENSG00000229961	AL357143.1	26.2299	3.73727	0.301433	12.3983	2.66843e-35	3.89427e-33
ENSG00000169245	CXCL10	174.378	3.73023	0.407255	9.15946	5.21591e-20	1.56127e-18
ENSG00000169248	CXCL11	59.7048	3.57587	0.425035	8.41312	3.99249e-17	9.11328e-16
ENSG00000169429	CXCL8	18.142	3.46183	0.582258	5.94552	2.75584e-09	2.54059e-08
ENSG00000196684	HSH2D	58.1246	3.37493	0.199916	16.8818	6.12904e-64	8.25889e-60
ENSG00000221852	KRTAP1-5	18.1917	-2.26703	0.87831	-2.58113	0.00984781	0.027267
ENSG00000005001	PRSS22	70.3136	3.37235	0.326817	10.3188	5.7967e-25	2.83752e-23
ENSG00000275302	CCL4	10.7419	3.28425	0.275833	11.9067	1.09279e-32	1.15042e-30
ENSG00000112195	TREML2	13.767	3.21441	0.265446	12.1095	9.41044e-34	1.11233e-31
ENSG00000135114	OASL	63.0358	3.20199	0.245453	13.0452	6.76518e-39	1.5451e-36
ENSG00000006606	CCL26	14.365	3.20105	0.25821	12.3971	2.71054e-35	3.9415e-33
ENSG00000171951	SCG2	10.6383	3.16895	0.285425	11.1026	1.21893e-28	8.35172e-27
ENSG00000124256	ZBP1	29.6929	3.1563	0.236293	13.3575	1.07038e-40	3.0688e-38
ENSG00000188282	RUFY4	19.5345	3.15313	0.3217	9.80146	1.10969e-22	4.31081e-21
ENSG00000211689	TRGC1	14.3433	3.14203	0.239235	13.1337	2.11223e-39	5.09034e-37
ENSG00000134539	KLRD1	106.21	3.13503	0.231616	13.5355	9.65507e-42	3.14763e-39
ENSG00000204610	TRIM15	10.3183	3.1314	0.307106	10.1965	2.0557e-24	9.60712e-23
ENSG00000027869	SH2D2A	45.6044	3.1252	0.192635	16.2234	3.44535e-59	1.07137e-55
ENSG00000188822	CNR2	12.5379	3.12304	0.301958	10.3426	4.51908e-25	2.24427e-23
ENSG00000132465	JCHAIN	68.9237	3.12218	0.35543	8.78423	1.57446e-18	4.09045e-17
ENSG00000171049	FPR2	10.9141	3.09573	0.404319	7.65665	1.90844e-14	3.26762e-13
ENSG00000163599	CTLA4	32.3188	3.09077	0.254639	12.1378	6.6568e-34	8.00896e-32
ENSG00000271856	LINC01215	19.5931	3.08906	0.238395	12.9578	2.12312e-38	4.54111e-36
ENSG00000269404	SPIB	23.6614	3.08229	0.220862	13.9557	2.90511e-44	1.34988e-41
ENSG00000104951	IL4I1	60.0185	3.06836	0.202872	15.1246	1.11452e-51	1.21768e-48
ENSG00000163739	CXCL1	21.3524	3.03591	0.27737	10.9453	6.99541e-28	4.36403e-26
ENSG00000012223	LTF	259.099	3.01978	0.312638	9.65903	4.501e-22	1.64069e-20
ENSG00000229754	CXCR2P1	14.3709	3.00627	0.250907	11.9816	4.43634e-33	4.9134e-31
ENSG00000241794	SPRR2A	54.2066	2.99262	0.612528	4.88568	1.03073e-06	6.54119e-06
ENSG00000136244	IL6	14.9835	2.99063	0.463151	6.45714	1.06701e-10	1.18598e-09
ENSG00000145287	PLAC8	52.9377	2.97458	0.225839	13.1712	1.28471e-39	3.22575e-37
ENSG00000163202	LCE3D	119.832	2.95567	0.34174	8.64889	5.20015e-18	1.28024e-16
ENSG00000188404	SELL	133.876	2.95225	0.217346	13.5832	5.03985e-42	1.6978e-39
ENSG00000228956	SATB1-AS1	22.9724	2.94584	0.2187	13.4698	2.35448e-41	7.37827e-39
ENSG00000115523	GNLY	96.7294	2.92083	0.259497	11.2557	2.17014e-29	1.59215e-27
ENSG00000187116	LILRA5	17.6485	2.91545	0.2922	9.97758	1.91062e-23	8.02877e-22
ENSG00000162892	IL24	18.251	2.91038	0.350823	8.29586	1.078e-16	2.34416e-15
ENSG00000184557	SOCS3	408.892	2.90219	0.26654	10.8884	1.30929e-27	7.93523e-26
ENSG00000163508	EOMES	19.9021	2.89445	0.243182	11.9024	1.15e-32	1.20437e-30
ENSG00000108691	CCL2	160.974	2.85868	0.206692	13.8306	1.66553e-43	6.94113e-41
ENSG00000064886	CHI3L2	171.884	2.85092	0.255038	11.1784	5.2014e-29	3.70188e-27
ENSG00000004468	CD38	35.1827	2.84468	0.23927	11.889	1.35049e-32	1.39625e-30
ENSG00000163600	ICOS	40.7629	2.84355	0.219172	12.974	1.71737e-38	3.73252e-36
ENSG00000168062	BATF2	25.9946	2.8342	0.241541	11.7338	8.55094e-32	8.19127e-30
ENSG00000108700	CCL8	23.0888	2.82471	0.27243	10.3686	3.44655e-25	1.73508e-23
ENSG00000226777	FAM30A	17.2261	2.81853	0.287136	9.81601	9.60702e-23	3.75639e-21
ENSG00000134545	KLRC1	16.7436	2.81729	0.302363	9.31757	1.1904e-20	3.8011e-19
ENSG00000090104	RGS1	119.563	2.78279	0.241152	11.5396	8.33442e-31	7.10799e-29
ENSG00000158485	CD1B	40.3911	2.78226	0.323976	8.58785	8.86107e-18	2.13984e-16
ENSG00000198821	CD247	69.3919	2.77598	0.176317	15.7443	7.52088e-56	1.68907e-52
ENSG00000205426	KRT81	14.5113	-1.92395	0.66359	-2.89931	0.00373988	0.0116771
ENSG00000162894	FCMR	31.137	2.77467	0.215474	12.8771	6.05823e-38	1.18885e-35
ENSG00000100346	CACNA1I	24.0817	2.77243	0.184878	14.996	7.80148e-51	7.50892e-48
ENSG00000160856	FCRL3	16.7372	2.76965	0.329627	8.40238	4.37533e-17	9.94225e-16
ENSG00000227507	LTB	97.6207	2.76486	0.202651	13.6434	2.20988e-42	7.70123e-40
ENSG00000160791	CCR5	104.171	2.7302	0.207353	13.1669	1.35997e-39	3.37281e-37
ENSG00000134321	RSAD2	196.847	2.72895	0.199447	13.6826	1.29081e-42	4.65901e-40
ENSG00000121594	CD80	48.2765	2.70641	0.178119	15.1944	3.85319e-52	4.72016e-49
ENSG00000110848	CD69	119.615	2.70338	0.230228	11.7422	7.74736e-32	7.47463e-30
ENSG00000147168	IL2RG	33.3028	2.68252	0.165059	16.2519	2.16559e-59	7.29533e-56
ENSG00000211899	IGHM	25.7151	2.67097	0.325167	8.21415	2.13676e-16	4.48953e-15
ENSG00000130487	KLHDC7B	18.5615	2.65903	0.238236	11.1614	6.30213e-29	4.43839e-27
ENSG00000158859	ADAMTS4	124.216	2.65835	0.205478	12.9374	2.76765e-38	5.76713e-36
ENSG00000007908	SELE	397.685	2.65466	0.274654	9.66547	4.2266e-22	1.54625e-20
ENSG00000245164	LINC00861	75.0624	2.64613	0.229942	11.5078	1.20488e-30	1.00635e-28
ENSG00000007264	MATK	39.6591	2.61534	0.197775	13.2238	6.39161e-40	1.66697e-37
ENSG00000117560	FASLG	19.2502	2.59606	0.220127	11.7935	4.21741e-32	4.15827e-30
ENSG00000154451	GBP5	215.738	2.58911	0.230977	11.2094	3.66778e-29	2.64296e-27
ENSG00000173762	CD7	34.0505	2.57718	0.190451	13.532	1.01226e-41	3.27364e-39
ENSG00000070915	SLC12A3	11.485	2.57617	0.25609	10.0597	8.32934e-24	3.64015e-22
ENSG00000111335	OAS2	401.228	2.56606	0.177176	14.4831	1.54873e-47	1.0098e-44
ENSG00000134460	IL2RA	60.3631	2.56494	0.160278	16.0031	1.2159e-57	3.51091e-54
ENSG00000182866	LCK	109.854	2.56186	0.178933	14.3174	1.70308e-46	1.01246e-43
ENSG00000162739	SLAMF6	41.1426	2.55349	0.223556	11.4222	3.24095e-30	2.60468e-28
ENSG00000182566	CLEC4G	28.5482	2.5418	0.223993	11.3477	7.61699e-30	5.92148e-28
ENSG00000168685	IL7R	608.134	2.52979	0.229127	11.041	2.42375e-28	1.61417e-26
ENSG00000100985	MMP9	112.558	2.52648	0.211847	11.926	8.66402e-33	9.29027e-31
ENSG00000238025	ZDHHC4P1	22.7021	2.52591	0.203328	12.4229	1.96378e-35	2.90791e-33
ENSG00000271503	CCL5	54.022	2.51952	0.226803	11.1088	1.13629e-28	7.81199e-27
ENSG00000104974	LILRA1	12.4521	2.51379	0.273482	9.19178	3.8641e-20	1.17448e-18
ENSG00000180549	FUT7	11.3741	2.50436	0.270576	9.25566	2.12908e-20	6.62063e-19
ENSG00000156738	MS4A1	25.6249	2.50426	0.315782	7.93036	2.18513e-15	4.10664e-14
ENSG00000188257	PLA2G2A	156.224	2.50052	0.263611	9.48564	2.40907e-21	8.16318e-20
ENSG00000115607	IL18RAP	38.4023	2.49839	0.195849	12.7567	2.85983e-37	5.20759e-35
ENSG00000138755	CXCL9	212.864	2.48709	0.400707	6.20676	5.40873e-10	5.51028e-09
ENSG00000183813	CCR4	112.128	2.48131	0.224084	11.0731	1.69391e-28	1.14127e-26
ENSG00000180644	PRF1	67.7737	2.47118	0.185531	13.3195	1.78278e-40	4.93622e-38
ENSG00000187608	ISG15	117.497	2.46857	0.199595	12.3679	3.89878e-35	5.49158e-33
ENSG00000178562	CD28	115.729	2.45184	0.187963	13.0443	6.85126e-39	1.55597e-36
ENSG00000073861	TBX21	15.4195	2.4499	0.243334	10.068	7.64796e-24	3.34961e-22
ENSG00000096996	IL12RB1	46.5727	2.44572	0.163185	14.9874	8.87424e-51	8.34282e-48
ENSG00000117090	SLAMF1	77.62	2.42624	0.208309	11.6473	2.36708e-31	2.17971e-29
ENSG00000186810	CXCR3	25.7985	2.42552	0.212027	11.4397	2.64884e-30	2.15451e-28
ENSG00000105374	NKG7	30.0386	2.42269	0.21507	11.2647	1.96115e-29	1.44407e-27
ENSG00000116824	CD2	114.961	2.42218	0.208564	11.6136	3.51423e-31	3.13604e-29
ENSG00000203747	FCGR3A	53.4487	2.42064	0.237872	10.1762	2.53167e-24	1.17365e-22
ENSG00000135074	ADAM19	379.136	2.40349	0.144486	16.6347	3.90477e-62	3.15701e-58
ENSG00000100385	IL2RB	153.852	2.40167	0.183343	13.0994	3.32005e-39	7.75797e-37
ENSG00000157601	MX1	703.601	2.39806	0.180094	13.3156	1.8791e-40	5.16752e-38
ENSG00000103044	HAS3	274.083	2.39612	0.144755	16.553	1.5232e-61	8.79647e-58
ENSG00000170442	KRT86	23.0496	-1.73692	0.60335	-2.87879	0.00399206	0.0123728
ENSG00000126353	CCR7	89.1534	2.38713	0.166655	14.3238	1.5542e-46	9.37738e-44
ENSG00000049249	TNFRSF9	25.9935	2.37549	0.210435	11.2885	1.49649e-29	1.12865e-27
ENSG00000117228	GBP1	588.398	2.37439	0.173349	13.6971	1.05628e-42	3.84688e-40
ENSG00000127129	EDN2	12.4398	2.37399	0.312199	7.6041	2.86889e-14	4.82424e-13
ENSG00000265206	AC004687.1	54.4507	2.37388	0.221946	10.6957	1.06556e-26	6.04142e-25
ENSG00000057149	SERPINB3	270.312	2.37256	0.228619	10.3778	3.12922e-25	1.58719e-23
ENSG00000242258	LINC00996	12.1141	2.36577	0.271669	8.70829	3.08502e-18	7.75573e-17
ENSG00000167286	CD3D	47.138	2.36005	0.203425	11.6016	4.04555e-31	3.57077e-29
ENSG00000145649	GZMA	29.8511	2.35779	0.208003	11.3354	8.76656e-30	6.75025e-28
ENSG00000125735	TNFSF14	57.5885	2.35497	0.192017	12.2644	1.40717e-34	1.85293e-32
ENSG00000259834	AL365361.1	58.7578	2.35301	0.19856	11.8503	2.14302e-32	2.17121e-30
ENSG00000121895	TMEM156	11.2055	2.35238	0.214042	10.9903	4.25678e-28	2.75328e-26
ENSG00000159516	SPRR2G	350.105	2.35196	0.435885	5.39583	6.82069e-08	5.22308e-07
ENSG00000198178	CLEC4C	13.5349	2.34958	0.269758	8.70997	3.03948e-18	7.66028e-17
ENSG00000214711	CAPN14	26.6313	2.34641	0.228289	10.2782	8.83325e-25	4.2409e-23
ENSG00000107742	SPOCK2	233.205	2.34472	0.183127	12.8038	1.56081e-37	2.8943e-35
ENSG00000041982	TNC	3092.79	2.34414	0.184933	12.6757	8.06827e-37	1.38203e-34
ENSG00000151651	ADAM8	260.786	2.34313	0.155294	15.0883	1.93345e-51	2.05684e-48
ENSG00000123685	BATF3	43.3716	2.34074	0.18919	12.3724	3.68586e-35	5.26293e-33
ENSG00000135426	TESPA1	94.102	2.33968	0.167637	13.9568	2.85859e-44	1.3437e-41
ENSG00000174946	GPR171	40.1393	2.33482	0.196371	11.8898	1.33673e-32	1.38558e-30
ENSG00000174123	TLR10	22.213	2.3267	0.235007	9.90053	4.14091e-23	1.68069e-21
ENSG00000140030	GPR65	54.872	2.32647	0.182204	12.7685	2.45793e-37	4.51645e-35
ENSG00000137648	TMPRSS4	176.777	2.32063	0.223015	10.4057	2.335e-25	1.19787e-23
ENSG00000171051	FPR1	52.3666	2.3159	0.221165	10.4713	1.16967e-25	6.18089e-24
ENSG00000113263	ITK	232.235	2.31497	0.183945	12.5851	2.55072e-36	4.19159e-34
ENSG00000181374	CCL13	140.981	2.30948	0.201413	11.4664	1.94614e-30	1.59257e-28
ENSG00000181333	HEPHL1	134.368	2.30581	0.25248	9.13262	6.68635e-20	1.98747e-18
ENSG00000134326	CMPK2	126.358	2.29602	0.183376	12.5208	5.74614e-36	8.93414e-34
ENSG00000267554	AC015911.8	17.2225	2.29542	0.209715	10.9454	6.99211e-28	4.36403e-26
ENSG00000163823	CCR1	143.443	2.29374	0.189616	12.0968	1.09834e-33	1.28697e-31
ENSG00000137959	IFI44L	758.742	2.29145	0.189469	12.0941	1.13527e-33	1.32257e-31
ENSG00000078589	P2RY10	26.7299	2.29099	0.192619	11.8939	1.27309e-32	1.32641e-30
ENSG00000081479	LRP2	10.0424	2.28834	0.416102	5.49948	3.80904e-08	3.021e-07
ENSG00000275385	CCL18	92.265	2.28795	0.300277	7.61948	2.54698e-14	4.29544e-13
ENSG00000155307	SAMSN1	123.57	2.28715	0.190364	12.0146	2.97751e-33	3.32502e-31
ENSG00000198286	CARD11	86.369	2.28682	0.188876	12.1075	9.63289e-34	1.13206e-31
ENSG00000177272	KCNA3	51.6847	2.28564	0.163373	13.9903	1.78563e-44	8.59336e-42
ENSG00000104921	FCER2	26.237	2.28062	0.209495	10.8863	1.34031e-27	8.09895e-26
ENSG00000123610	TNFAIP6	103.207	2.27291	0.27212	8.35261	6.67711e-17	1.48799e-15
ENSG00000167483	FAM129C	23.2214	2.26586	0.238658	9.49418	2.21943e-21	7.55859e-20
ENSG00000163661	PTX3	43.0659	2.26409	0.38097	5.94295	2.79932e-09	2.5795e-08
ENSG00000164483	SAMD3	44.448	2.26102	0.205821	10.9854	4.49491e-28	2.90267e-26
ENSG00000172116	CD8B	15.8154	2.25798	0.212708	10.6154	2.52688e-26	1.40386e-24
ENSG00000237943	PRKCQ-AS1	40.5903	2.25399	0.185437	12.155	5.39336e-34	6.60686e-32
ENSG00000129988	LBP	10.6833	2.25006	0.664528	3.38596	0.000709305	0.0026459
ENSG00000100342	APOL1	270.796	2.23682	0.156799	14.2655	3.59e-46	2.07322e-43
ENSG00000198851	CD3E	72.8627	2.23478	0.20076	11.1316	8.80308e-29	6.11451e-27
ENSG00000105639	JAK3	372.854	2.23231	0.166215	13.4303	4.01818e-41	1.20322e-38
ENSG00000122862	SRGN	423.592	2.23223	0.1572	14.1999	9.17128e-46	5.07875e-43
ENSG00000089692	LAG3	17.7071	2.23157	0.195732	11.4011	4.12782e-30	3.2719e-28
ENSG00000103522	IL21R	57.3422	2.23052	0.17656	12.6332	1.38566e-36	2.31468e-34
ENSG00000185338	SOCS1	36.5983	2.22779	0.174971	12.7323	3.90983e-37	6.93222e-35
ENSG00000198074	AKR1B10	87.9415	2.22691	0.195244	11.4058	3.91265e-30	3.1197e-28
ENSG00000181847	TIGIT	61.9848	2.22349	0.159834	13.9113	5.40982e-44	2.37709e-41
ENSG00000205045	SLFN12L	132.531	2.22049	0.151962	14.6121	2.35058e-48	1.69683e-45
ENSG00000186827	TNFRSF4	23.6332	2.21187	0.190472	11.6126	3.55577e-31	3.16612e-29
ENSG00000160185	UBASH3A	36.6389	2.21029	0.195807	11.2881	1.50252e-29	1.13109e-27
ENSG00000185479	KRT6B	917.595	2.20903	0.268278	8.23411	1.80895e-16	3.82263e-15
ENSG00000120217	CD274	109.184	2.20628	0.141846	15.554	1.4942e-54	2.62622e-51
ENSG00000152495	CAMK4	137.821	2.20625	0.17737	12.4387	1.61171e-35	2.41309e-33
ENSG00000124507	PACSIN1	15.2006	2.206	0.220286	10.0143	1.31936e-23	5.63202e-22
ENSG00000234663	LINC01934	18.447	2.20395	0.22876	9.63432	5.72687e-22	2.06704e-20
ENSG00000267074	AC015911.3	25.4983	2.19596	0.183604	11.9603	5.73613e-33	6.33561e-31
ENSG00000284828	AC012020.2	22.0717	2.19592	0.167269	13.1281	2.27277e-39	5.4045e-37
ENSG00000035720	STAP1	11.0633	2.19486	0.250813	8.751	2.11471e-18	5.4243e-17
ENSG00000150637	CD226	204.576	2.19477	0.163296	13.4404	3.50321e-41	1.07286e-38
ENSG00000161405	IKZF3	267.838	2.19321	0.190032	11.5412	8.17411e-31	6.98789e-29
ENSG00000115085	ZAP70	158.594	2.18891	0.186995	11.7058	1.19087e-31	1.12743e-29
ENSG00000211772	TRBC2	92.5469	2.18872	0.20789	10.5283	6.39978e-26	3.44031e-24
ENSG00000101082	SLA2	66.7718	2.18798	0.131715	16.6114	5.76026e-62	3.88098e-58
ENSG00000153563	CD8A	58.1287	2.18013	0.192268	11.339	8.41124e-30	6.48901e-28
ENSG00000122122	SASH3	147.654	2.1737	0.176757	12.2976	9.32607e-35	1.25251e-32
ENSG00000133106	EPSTI1	264.154	2.17191	0.173701	12.5037	7.124e-36	1.09501e-33
ENSG00000182162	P2RY8	71.2789	2.17173	0.201252	10.7911	3.79171e-27	2.21502e-25
ENSG00000168421	RHOH	85.7901	2.16824	0.172547	12.5661	3.24243e-36	5.22212e-34
ENSG00000077984	CST7	50.5295	2.1672	0.146366	14.8067	1.32601e-49	1.09395e-46
ENSG00000196805	SPRR2B	57.7082	2.16341	0.422055	5.12591	2.96112e-07	2.05959e-06
ENSG00000177409	SAMD9L	699.769	2.15891	0.159811	13.5091	1.3817e-41	4.39804e-39
ENSG00000280135	AL096816.1	16.4481	2.1584	0.239006	9.03073	1.70533e-19	4.87193e-18
ENSG00000159753	CARMIL2	60.6459	2.1568	0.172217	12.5238	5.53297e-36	8.66939e-34
ENSG00000109943	CRTAM	10.7848	2.15677	0.238262	9.05208	1.40265e-19	4.05594e-18
ENSG00000089012	SIRPG	10.8745	2.15571	0.256242	8.41279	4.00363e-17	9.1284e-16
ENSG00000138642	HERC6	339.977	2.15357	0.152628	14.1099	3.29883e-45	1.68804e-42
ENSG00000164761	TNFRSF11B	37.9119	2.14751	0.177547	12.0954	1.11641e-33	1.30436e-31
ENSG00000090659	CD209	241.822	2.14187	0.172239	12.4355	1.67781e-35	2.50279e-33
ENSG00000110934	BIN2	120.052	2.13988	0.151579	14.1173	2.97337e-45	1.54101e-42
ENSG00000186818	LILRB4	80.1367	2.13518	0.171917	12.4198	2.04083e-35	3.01097e-33
ENSG00000134061	CD180	43.5824	2.12163	0.187428	11.3197	1.04811e-29	8.01682e-28
ENSG00000128340	RAC2	167.302	2.12082	0.160399	13.2221	6.53905e-40	1.69449e-37
ENSG00000156127	BATF	28.1468	2.1167	0.180052	11.7561	6.57364e-32	6.38796e-30
ENSG00000005844	ITGAL	222.122	2.11614	0.179393	11.7961	4.08902e-32	4.05144e-30
ENSG00000104998	IL27RA	141.843	2.11093	0.145058	14.5522	5.65196e-48	3.93932e-45
ENSG00000140511	HAPLN3	166.358	2.10487	0.12545	16.7786	3.49792e-63	3.53509e-59
ENSG00000276107	AC037198.1	43.8523	2.09415	0.250468	8.36093	6.22255e-17	1.3913e-15
ENSG00000211751	TRBC1	54.8484	2.0909	0.207551	10.0741	7.18869e-24	3.15872e-22
ENSG00000141574	SECTM1	208.676	2.09082	0.135779	15.3987	1.66898e-53	2.40959e-50
ENSG00000254838	GVINP1	257.386	2.08069	0.156547	13.2911	2.60648e-40	7.07161e-38
ENSG00000160654	CD3G	56.2593	2.07906	0.224139	9.27573	1.76408e-20	5.53242e-19
ENSG00000279176	AC079316.2	23.9606	2.07333	0.154617	13.4094	5.3237e-41	1.58243e-38
ENSG00000115165	CYTIP	236.373	2.07094	0.151875	13.6358	2.45216e-42	8.47254e-40
ENSG00000172183	ISG20	128.571	2.0699	0.138295	14.9672	1.20224e-50	1.10456e-47
ENSG00000104972	LILRB1	38.6005	2.06834	0.190979	10.8302	2.47634e-27	1.47432e-25
ENSG00000126264	HCST	27.5221	2.06081	0.162277	12.6993	5.96489e-37	1.03936e-34
ENSG00000134917	ADAMTS8	46.6349	2.05717	0.23191	8.87055	7.27883e-19	1.94479e-17
ENSG00000159618	ADGRG5	25.138	2.05607	0.216921	9.47843	2.58147e-21	8.73271e-20
ENSG00000253519	AC106801.1	19.0245	2.05427	0.187031	10.9836	4.58405e-28	2.95551e-26
ENSG00000211592	IGKC	146.916	2.0536	0.537541	3.82036	0.000133258	0.000577098
ENSG00000134242	PTPN22	102.926	2.05097	0.161305	12.7148	4.89056e-37	8.59568e-35
ENSG00000198574	SH2D1B	10.0244	2.04852	0.279678	7.32457	2.39673e-13	3.61252e-12
ENSG00000079263	SP140	80.4343	2.04153	0.144248	14.153	1.79074e-45	9.49806e-43
ENSG00000283199	C13orf46	23.6924	2.03933	0.176945	11.5252	9.84656e-31	8.32735e-29
ENSG00000281100	AC105749.1	16.0444	2.03878	0.207576	9.82183	9.06812e-23	3.56248e-21
ENSG00000119917	IFIT3	371.542	2.03755	0.17801	11.4463	2.45478e-30	2.00474e-28
ENSG00000153283	CD96	115.962	2.0321	0.191567	10.6078	2.74265e-26	1.52087e-24
ENSG00000101670	LIPG	97.5401	2.02526	0.280074	7.23118	4.78832e-13	6.9704e-12
ENSG00000183486	MX2	462.644	2.02416	0.127666	15.8551	1.29669e-56	3.27618e-53
ENSG00000147138	GPR174	93.8524	2.02159	0.205837	9.82131	9.11506e-23	3.57744e-21
ENSG00000137965	IFI44	358.451	2.01762	0.155173	13.0024	1.18573e-38	2.63369e-36
ENSG00000023445	BIRC3	727.259	2.01636	0.165095	12.2133	2.63866e-34	3.35433e-32
ENSG00000183918	SH2D1A	44.8964	2.01476	0.221924	9.07857	1.10009e-19	3.22724e-18
ENSG00000184979	USP18	28.4898	2.01358	0.177456	11.3469	7.68656e-30	5.96409e-28
ENSG00000170542	SERPINB9	222.909	2.00406	0.134979	14.8473	7.24625e-50	6.1027e-47
ENSG00000185811	IKZF1	506.504	2.00373	0.142597	14.0517	7.51966e-45	3.75287e-42
ENSG00000167984	NLRC3	210.103	2.00274	0.130318	15.3681	2.67995e-53	3.61123e-50
ENSG00000172724	CCL19	342.716	1.99433	0.212499	9.38513	6.28359e-21	2.04018e-19
ENSG00000167208	SNX20	131.033	1.99172	0.145647	13.6749	1.4337e-42	5.12895e-40
ENSG00000117091	CD48	73.0434	1.99041	0.196186	10.1455	3.46965e-24	1.57243e-22
ENSG00000076662	ICAM3	15.303	1.99019	0.18412	10.8092	3.11418e-27	1.83514e-25
ENSG00000227191	TRGC2	11.7546	1.98722	0.289745	6.85852	6.95764e-12	8.90018e-11
ENSG00000171236	LRG1	58.492	1.98682	0.264607	7.50858	5.97735e-14	9.64994e-13
ENSG00000272821	U62317.3	31.6146	1.9824	0.162131	12.2272	2.22555e-34	2.84708e-32
ENSG00000081237	PTPRC	1594.49	1.98173	0.175383	11.2995	1.32009e-29	9.9934e-28
ENSG00000116852	KIF21B	162.458	1.97951	0.148193	13.3577	1.06815e-40	3.0688e-38
ENSG00000180061	TMEM150B	10.4197	1.97614	0.238173	8.29706	1.06721e-16	2.32446e-15
ENSG00000105122	RASAL3	113.993	1.97196	0.161589	12.2036	2.97425e-34	3.75731e-32
ENSG00000128422	KRT17	2145.15	1.97038	0.30268	6.50977	7.52651e-11	8.49649e-10
ENSG00000167851	CD300A	74.1207	1.96999	0.158633	12.4185	2.0734e-35	3.0479e-33
ENSG00000266378	AC005224.3	17.2491	1.96892	0.179868	10.9465	6.90798e-28	4.32284e-26
ENSG00000173559	NABP1	1222	1.96849	0.119877	16.4209	1.35435e-60	6.08329e-57
ENSG00000140678	ITGAX	393.482	1.96785	0.207876	9.46645	2.89512e-21	9.73672e-20
ENSG00000182585	EPGN	21.1088	1.96579	0.278426	7.06035	1.66083e-12	2.28364e-11
ENSG00000121966	CXCR4	122.17	1.9652	0.183466	10.7115	8.99088e-27	5.12632e-25
ENSG00000204613	TRIM10	13.3462	1.96205	0.25262	7.76681	8.04885e-15	1.43022e-13
ENSG00000149968	MMP3	17.065	1.95824	0.542177	3.6118	0.000304074	0.00122787
ENSG00000267369	AC015911.7	27.4681	1.95785	0.171383	11.4238	3.17949e-30	2.56038e-28
ENSG00000184613	NELL2	159.648	1.95408	0.237018	8.24445	1.65928e-16	3.52107e-15
ENSG00000138378	STAT4	125.091	1.95321	0.154795	12.618	1.67993e-36	2.7947e-34
ENSG00000197249	SERPINA1	59.8124	1.95187	0.22567	8.64921	5.18588e-18	1.27751e-16
ENSG00000158488	CD1E	80.841	1.95057	0.233219	8.36368	6.07924e-17	1.36001e-15
ENSG00000172543	CTSW	64.9179	1.94932	0.175253	11.1229	9.70467e-29	6.71766e-27
ENSG00000143119	CD53	288.393	1.94042	0.145515	13.3349	1.45117e-40	4.04577e-38
ENSG00000198829	SUCNR1	109.559	1.94016	0.124098	15.6341	4.26687e-55	8.62442e-52
ENSG00000163519	TRAT1	46.4803	1.93646	0.245475	7.88864	3.05485e-15	5.65701e-14
ENSG00000136286	MYO1G	290.828	1.92844	0.15146	12.7324	3.90752e-37	6.93222e-35
ENSG00000137745	MMP13	10.0274	1.92752	0.232594	8.28704	1.16098e-16	2.5138e-15
ENSG00000165474	GJB2	1118.1	1.92703	0.202584	9.51228	1.86537e-21	6.41221e-20
ENSG00000167077	MEI1	31.0133	1.9253	0.158789	12.1249	7.79992e-34	9.32875e-32
ENSG00000137801	THBS1	2995.5	1.92093	0.178205	10.7793	4.31185e-27	2.50801e-25
ENSG00000143226	FCGR2A	150.549	1.92019	0.171069	11.2246	3.08639e-29	2.23999e-27
ENSG00000135919	SERPINE2	421.665	1.91681	0.169443	11.3124	1.1394e-29	8.65791e-28
ENSG00000206172	HBA1	52.7284	-1.44642	0.510771	-2.83185	0.004628	0.0141091
ENSG00000211829	TRDC	19.7715	1.91653	0.24022	7.97822	1.48453e-15	2.84148e-14
ENSG00000143851	PTPN7	147.899	1.91649	0.145367	13.1837	1.08857e-39	2.75033e-37
ENSG00000131203	IDO1	33.0406	1.91271	0.310202	6.166	7.00375e-10	7.01156e-09
ENSG00000260997	AC004847.1	19.7328	1.91048	0.171378	11.1477	7.34534e-29	5.12842e-27
ENSG00000188452	CERKL	71.6567	1.90118	0.156095	12.1797	3.98912e-34	4.94663e-32
ENSG00000059804	SLC2A3	298.21	1.89969	0.159592	11.9034	1.13591e-32	1.19271e-30
ENSG00000124203	ZNF831	124.248	1.89851	0.184599	10.2845	8.27601e-25	3.98758e-23
ENSG00000109861	CTSC	1541.67	1.89797	0.118887	15.9645	2.25864e-57	6.08703e-54
ENSG00000255026	AC136475.3	15.2445	1.89725	0.212874	8.91257	4.9861e-19	1.35824e-17
ENSG00000115232	ITGA4	396.413	1.89631	0.147927	12.8192	1.28003e-37	2.40675e-35
ENSG00000205413	SAMD9	487.284	1.89324	0.135644	13.9574	2.83539e-44	1.3437e-41
ENSG00000266709	AC005224.4	28.2156	1.88439	0.156094	12.0722	1.48189e-33	1.69704e-31
ENSG00000102096	PIM2	140.232	1.88302	0.130954	14.3792	6.99e-47	4.28137e-44
ENSG00000257640	AC096558.2	10.244	1.88014	0.227709	8.25676	1.49674e-16	3.19124e-15
ENSG00000227471	AKR1B15	12.4596	1.87797	0.239871	7.82905	4.91571e-15	8.90312e-14
ENSG00000025708	TYMP	975.41	1.87776	0.142876	13.1426	1.87574e-39	4.62358e-37
ENSG00000183625	CCR3	11.1951	1.87574	0.223535	8.39123	4.81064e-17	1.09008e-15
ENSG00000277734	TRAC	163.046	1.87511	0.152052	12.332	6.09242e-35	8.34868e-33
ENSG00000170476	MZB1	11.6581	1.8717	0.24658	7.59061	3.18391e-14	5.31418e-13
ENSG00000131042	LILRB2	115.461	1.86363	0.184696	10.0902	6.10245e-24	2.70199e-22
ENSG00000114737	CISH	266.597	1.86341	0.146587	12.7119	5.076e-37	8.88299e-35
ENSG00000172752	COL6A5	370.773	1.85553	0.19469	9.5307	1.56223e-21	5.40696e-20
ENSG00000184730	APOBR	88.9548	1.85457	0.174231	10.6443	1.85347e-26	1.04065e-24
ENSG00000279277	AC012020.1	38.2718	1.85103	0.156753	11.8085	3.52653e-32	3.51132e-30
ENSG00000206384	COL6A6	440.478	1.84648	0.2163	8.53666	1.38152e-17	3.28517e-16
ENSG00000013725	CD6	114.523	1.84037	0.188284	9.77439	1.45033e-22	5.56787e-21
ENSG00000137078	SIT1	22.9622	1.84006	0.157451	11.6865	1.49409e-31	1.40136e-29
ENSG00000110876	SELPLG	178.889	1.83823	0.145161	12.6634	9.42936e-37	1.60836e-34
ENSG00000138135	CH25H	39.0753	1.83067	0.180408	10.1474	3.40316e-24	1.54403e-22
ENSG00000120280	CXorf21	39.3144	1.82957	0.169641	10.7849	4.05535e-27	2.36222e-25
ENSG00000197471	SPN	293.631	1.82926	0.155905	11.7331	8.61984e-32	8.23776e-30
ENSG00000267121	AC008105.3	83.007	1.82882	0.153424	11.92	9.30957e-33	9.9298e-31
ENSG00000255987	TOMM20P2	15.6423	1.82852	0.191131	9.56682	1.10241e-21	3.87184e-20
ENSG00000125910	S1PR4	34.3824	1.82794	0.164499	11.1121	1.09527e-28	7.54281e-27
ENSG00000102879	CORO1A	438.427	1.82139	0.145789	12.4934	8.1148e-36	1.23789e-33
ENSG00000163568	AIM2	14.3829	1.82133	0.198261	9.1865	4.05814e-20	1.23069e-18
ENSG00000237988	OR2I1P	21.4505	1.82108	0.272638	6.67947	2.39805e-11	2.88259e-10
ENSG00000231407	AL354732.1	10.9607	1.81207	0.202719	8.93882	3.93331e-19	1.08684e-17
ENSG00000075884	ARHGAP15	173.295	1.80566	0.130973	13.7865	3.07349e-43	1.20627e-40
ENSG00000167772	ANGPTL4	173.62	1.80507	0.199763	9.03602	1.6248e-19	4.66163e-18
ENSG00000112149	CD83	164.735	1.8023	0.151101	11.9278	8.48081e-33	9.118e-31
ENSG00000026751	SLAMF7	91.47	1.80202	0.172447	10.4497	1.4699e-25	7.70695e-24
ENSG00000153898	MCOLN2	123.768	1.80197	0.154982	11.6269	3.00748e-31	2.71378e-29
ENSG00000137558	PI15	224.436	1.80071	0.288845	6.23416	4.54197e-10	4.6625e-09
ENSG00000158869	FCER1G	136.297	1.7998	0.17465	10.3052	6.67732e-25	3.24783e-23
ENSG00000258521	AL157871.2	10.0986	1.79482	0.188929	9.49993	2.10023e-21	7.17077e-20
ENSG00000132530	XAF1	383.146	1.79389	0.142284	12.6079	1.91093e-36	3.15303e-34
ENSG00000261573	AL157402.2	23.8067	1.79356	0.186078	9.63877	5.48423e-22	1.9835e-20
ENSG00000184293	CLECL1	11.9665	1.7906	0.224839	7.96393	1.66661e-15	3.17496e-14
ENSG00000008517	IL32	114.24	1.79038	0.166496	10.7532	5.72134e-27	3.3088e-25
ENSG00000172673	THEMIS	80.4249	1.78543	0.194156	9.19588	3.71946e-20	1.13564e-18
ENSG00000111913	RIPOR2	420.444	1.78282	0.137888	12.9294	3.07111e-38	6.35222e-36
ENSG00000232810	TNF	39.5866	1.78272	0.18816	9.4745	2.68053e-21	9.03756e-20
ENSG00000132965	ALOX5AP	59.4829	1.78136	0.174425	10.2128	1.73863e-24	8.17257e-23
ENSG00000285417	BX571818.1	11.1056	1.78099	0.251616	7.0782	1.46039e-12	2.01764e-11
ENSG00000119508	NR4A3	97.1324	1.77314	0.242928	7.29903	2.89841e-13	4.31558e-12
ENSG00000102962	CCL22	134.326	1.77306	0.245151	7.23253	4.74083e-13	6.90624e-12
ENSG00000225492	GBP1P1	23.9395	1.75971	0.175882	10.005	1.44841e-23	6.15689e-22
ENSG00000140105	WARS	915.593	1.7555	0.122693	14.3081	1.94633e-46	1.1403e-43
ENSG00000125869	LAMP5	11.581	1.75439	0.219088	8.0077	1.16875e-15	2.26386e-14
ENSG00000141968	VAV1	162.246	1.75327	0.136443	12.8499	8.61638e-38	1.64301e-35
ENSG00000265148	TSPOAP1-AS1	36.4529	1.75112	0.148809	11.7676	5.73402e-32	5.59898e-30
ENSG00000173597	SULT1B1	13.8103	1.75072	0.226657	7.72408	1.12664e-14	1.97247e-13
ENSG00000113749	HRH2	115.228	1.74625	0.135951	12.8447	9.21368e-38	1.74865e-35
ENSG00000043462	LCP2	348.428	1.7451	0.1579	11.0519	2.14597e-28	1.43153e-26
ENSG00000234883	MIR155HG	35.7543	1.74498	0.140026	12.4619	1.20514e-35	1.81783e-33
ENSG00000115956	PLEK	350.111	1.74448	0.151677	11.5013	1.29982e-30	1.08118e-28
ENSG00000065675	PRKCQ	71.3688	1.74436	0.154737	11.2731	1.78246e-29	1.32944e-27
ENSG00000111331	OAS3	1031.6	1.74009	0.133865	12.9989	1.24131e-38	2.74207e-36
ENSG00000163687	DNASE1L3	71.6387	1.73629	0.192054	9.04063	1.55766e-19	4.48494e-18
ENSG00000204767	FAM196B	64.4406	1.73214	0.133306	12.9937	1.32813e-38	2.91791e-36
ENSG00000157303	SUSD3	22.7689	1.73116	0.165932	10.4329	1.75404e-25	9.12575e-24
ENSG00000179840	PIK3CD-AS1	15.7917	1.73106	0.176861	9.78767	1.2719e-22	4.91083e-21
ENSG00000178199	ZC3H12D	106.544	1.72991	0.158447	10.9179	9.46378e-28	5.84081e-26
ENSG00000169442	CD52	103.008	1.72862	0.169978	10.1697	2.70843e-24	1.24844e-22
ENSG00000281103	TRG-AS1	40.8651	1.72836	0.177729	9.72467	2.36669e-22	8.89987e-21
ENSG00000162747	FCGR3B	13.8387	1.72216	0.28847	5.97	2.37254e-09	2.21144e-08
ENSG00000110665	C11orf21	73.6214	1.72184	0.165963	10.3749	3.22718e-25	1.63482e-23
ENSG00000123329	ARHGAP9	142.797	1.7211	0.15289	11.2571	2.13718e-29	1.57083e-27
ENSG00000244482	LILRA6	43.2466	1.72042	0.157541	10.9205	9.20353e-28	5.68888e-26
ENSG00000141526	SLC16A3	139.295	1.71937	0.140128	12.27	1.31231e-34	1.73935e-32
ENSG00000155926	SLA	350.662	1.71319	0.120238	14.2484	4.58734e-46	2.61187e-43
ENSG00000185966	LCE3E	37.2007	1.71255	0.370904	4.61723	3.88905e-06	2.24978e-05
ENSG00000173200	PARP15	94.7074	1.70909	0.16147	10.5846	3.51217e-26	1.93169e-24
ENSG00000186265	BTLA	35.797	1.70551	0.190733	8.9419	3.82524e-19	1.0577e-17
ENSG00000185477	GPRIN3	574.518	1.70487	0.14118	12.0759	1.41677e-33	1.63171e-31
ENSG00000100368	CSF2RB	531.11	1.70463	0.12043	14.1546	1.74967e-45	9.4307e-43
ENSG00000172578	KLHL6	135.928	1.70245	0.129778	13.1182	2.59089e-39	6.12495e-37
ENSG00000111181	SLC6A12	12.1937	1.69987	0.194329	8.74738	2.18354e-18	5.58315e-17
ENSG00000125430	HS3ST3B1	100.206	1.69915	0.123355	13.7744	3.63192e-43	1.41173e-40
ENSG00000074706	IPCEF1	126.084	1.69828	0.139721	12.1548	5.41056e-34	6.60791e-32
ENSG00000186481	ANKRD20A5P	16.171	1.69786	0.201481	8.4269	3.5495e-17	8.13426e-16
ENSG00000253161	LINC01605	23.2378	1.69725	0.19291	8.79816	1.39077e-18	3.63425e-17
ENSG00000220517	ASS1P1	28.9803	1.69566	0.149253	11.361	6.54072e-30	5.11428e-28
ENSG00000103313	MEFV	38.1627	1.6946	0.197615	8.57522	9.89002e-18	2.3812e-16
ENSG00000239713	APOBEC3G	112.676	1.69302	0.137244	12.3358	5.80924e-35	7.99067e-33
ENSG00000181143	MUC16	134.336	1.6918	0.284177	5.95331	2.62773e-09	2.4308e-08
ENSG00000072858	SIDT1	87.4092	1.69179	0.142009	11.9133	1.00935e-32	1.06536e-30
ENSG00000068831	RASGRP2	128.796	1.69157	0.137689	12.2854	1.08548e-34	1.44344e-32
ENSG00000100351	GRAP2	127.67	1.69075	0.145465	11.6231	3.14477e-31	2.83134e-29
ENSG00000125347	IRF1	552.626	1.69066	0.145283	11.637	2.67179e-31	2.43808e-29
ENSG00000138821	SLC39A8	440.811	1.68776	0.147453	11.4461	2.46069e-30	2.00551e-28
ENSG00000168961	LGALS9	120.914	1.68736	0.120994	13.9458	3.3359e-44	1.53243e-41
ENSG00000122224	LY9	47.5397	1.68448	0.208545	8.07731	6.62114e-16	1.31917e-14
ENSG00000117009	KMO	29.4355	1.68221	0.180341	9.32792	1.07968e-20	3.45301e-19
ENSG00000158477	CD1A	157.033	1.68167	0.178733	9.40884	5.01665e-21	1.64876e-19
ENSG00000130589	HELZ2	883.638	1.68115	0.130537	12.8787	5.9325e-38	1.16986e-35
ENSG00000062716	VMP1	1691.32	1.6802	0.107763	15.5916	8.30675e-55	1.52637e-51
ENSG00000134668	SPOCD1	11.7999	1.68002	0.319234	5.26266	1.41986e-07	1.03925e-06
ENSG00000167895	TMC8	255.338	1.67888	0.165908	10.1193	4.53439e-24	2.03896e-22
ENSG00000089127	OAS1	249.458	1.67766	0.158849	10.5614	4.50089e-26	2.45545e-24
ENSG00000173193	PARP14	2587.72	1.6746	0.114294	14.6516	1.3154e-48	9.84722e-46
ENSG00000125740	FOSB	474.657	1.67373	0.461083	3.62999	0.000283429	0.00115337
ENSG00000143110	C1orf162	110.624	1.67354	0.136644	12.2475	1.73274e-34	2.25229e-32
ENSG00000240065	PSMB9	176.922	1.66973	0.127614	13.0842	4.05211e-39	9.3072e-37
ENSG00000197057	DTHD1	19.3695	1.66963	0.196273	8.5067	1.7896e-17	4.20853e-16
ENSG00000119922	IFIT2	200.641	1.66683	0.188704	8.83303	1.01876e-18	2.70232e-17
ENSG00000141293	SKAP1	53.1411	1.66344	0.169361	9.82183	9.06814e-23	3.56248e-21
ENSG00000214212	C19orf38	12.084	1.66214	0.190847	8.70925	3.05898e-18	7.6963e-17
ENSG00000205784	ARRDC5	16.6404	1.66165	0.205868	8.07144	6.94745e-16	1.37875e-14
ENSG00000156587	UBE2L6	296.489	1.66151	0.114341	14.5312	7.68615e-48	5.17855e-45
ENSG00000172568	FNDC9	14.9271	1.6589	0.154622	10.7287	7.46297e-27	4.29147e-25
ENSG00000082074	FYB1	473.345	1.65809	0.167231	9.91498	3.58326e-23	1.47208e-21
ENSG00000111012	CYP27B1	23.9761	1.65655	0.209478	7.908	2.61556e-15	4.87703e-14
ENSG00000164430	CGAS	85.639	1.65532	0.101369	16.3296	6.07806e-60	2.45706e-56
ENSG00000128335	APOL2	363.093	1.65302	0.106985	15.4508	7.44612e-54	1.15773e-50
ENSG00000090339	ICAM1	326.788	1.6529	0.140462	11.7676	5.73244e-32	5.59898e-30
ENSG00000185745	IFIT1	271.527	1.6525	0.176064	9.38577	6.24601e-21	2.03133e-19
ENSG00000146232	NFKBIE	92.7207	1.65201	0.127953	12.911	3.9011e-38	7.88509e-36
ENSG00000261471	AC092145.1	24.5108	1.65106	0.182935	9.02538	1.7908e-19	5.09453e-18
ENSG00000138496	PARP9	808.342	1.64806	0.12881	12.7945	1.75977e-37	3.24834e-35
ENSG00000187474	FPR3	275.662	1.64585	0.171178	9.61482	6.92275e-22	2.47497e-20
ENSG00000280248	AC124319.4	36.4002	1.64565	0.14281	11.5233	1.00629e-30	8.49252e-29
ENSG00000179331	RAB39A	18.8795	1.64335	0.1526	10.769	4.81983e-27	2.79945e-25
ENSG00000146285	SCML4	65.2503	1.64317	0.205502	7.99585	1.28682e-15	2.47241e-14
ENSG00000244720	AC055748.1	11.1523	1.64311	0.217419	7.55733	4.1144e-14	6.78599e-13
ENSG00000115267	IFIH1	365.362	1.64141	0.121201	13.5429	8.72395e-42	2.8907e-39
ENSG00000225783	MIAT	259.559	1.64135	0.12771	12.8521	8.36879e-38	1.60469e-35
ENSG00000163564	PYHIN1	38.7892	1.63953	0.18743	8.74743	2.18275e-18	5.58315e-17
ENSG00000163464	CXCR1	17.2533	1.63578	0.195015	8.38794	4.94755e-17	1.11859e-15
ENSG00000136167	LCP1	2256.01	1.6321	0.150755	10.8262	2.58726e-27	1.53358e-25
ENSG00000147160	AWAT2	123.082	-1.31491	0.50131	-2.62294	0.00871739	0.0245012
ENSG00000156049	GNA14	60.0464	1.63188	0.128	12.7491	3.15475e-37	5.71887e-35
ENSG00000163219	ARHGAP25	220.863	1.63151	0.132067	12.3536	4.65573e-35	6.51238e-33
ENSG00000164691	TAGAP	162.582	1.63111	0.161279	10.1135	4.81094e-24	2.15683e-22
ENSG00000136514	RTP4	29.6866	1.62751	0.16885	9.63874	5.4856e-22	1.9835e-20
ENSG00000135047	CTSL	527.124	1.62679	0.16204	10.0394	1.02243e-23	4.41579e-22
ENSG00000130303	BST2	133.503	1.62633	0.145605	11.1694	5.7537e-29	4.06631e-27
ENSG00000236790	LINC00299	14.4578	1.6256	0.177086	9.17974	4.32123e-20	1.30557e-18
ENSG00000131401	NAPSB	79.0694	1.62545	0.191061	8.5075	1.77718e-17	4.18663e-16
ENSG00000260860	AC126773.3	20.6972	1.62543	0.157297	10.3335	4.97117e-25	2.45973e-23
ENSG00000162654	GBP4	340.541	1.61966	0.178795	9.0588	1.31895e-19	3.83035e-18
ENSG00000135077	HAVCR2	126.869	1.61679	0.133141	12.1434	6.21545e-34	7.50028e-32
ENSG00000125148	MT2A	212.528	1.615	0.175325	9.21147	3.21693e-20	9.85184e-19
ENSG00000247774	PCED1B-AS1	67.7619	1.61498	0.128386	12.5791	2.75131e-36	4.5029e-34
ENSG00000162692	VCAM1	358.254	1.61438	0.149379	10.8073	3.17977e-27	1.87107e-25
ENSG00000105967	TFEC	128.476	1.61386	0.170284	9.47748	2.60497e-21	8.80483e-20
ENSG00000228655	AC096558.1	19.9469	1.61242	0.177378	9.09031	9.87565e-20	2.90555e-18
ENSG00000251405	AC008676.2	18.9393	1.6111	0.185623	8.67939	3.97887e-18	9.94102e-17
ENSG00000181381	DDX60L	721.569	1.60973	0.119201	13.5044	1.47323e-41	4.65275e-39
ENSG00000138646	HERC5	129.343	1.60961	0.136768	11.7689	5.64636e-32	5.54015e-30
ENSG00000177575	CD163	952.037	1.60949	0.168124	9.57321	1.03634e-21	3.6525e-20
ENSG00000197641	SERPINB13	693.828	1.60856	0.153949	10.4487	1.4855e-25	7.76859e-24
ENSG00000135898	GPR55	18.0112	1.60749	0.213986	7.51212	5.81769e-14	9.40345e-13
ENSG00000007129	CEACAM21	10.8572	1.60683	0.175504	9.15556	5.40775e-20	1.61573e-18
ENSG00000163563	MNDA	146.779	1.60506	0.186639	8.5998	7.98569e-18	1.93306e-16
ENSG00000162840	MT2P1	13.9499	1.6041	0.258974	6.19407	5.8632e-10	5.94482e-09
ENSG00000263264	AC119396.1	26.477	1.60207	0.183097	8.74982	2.13701e-18	5.47803e-17
ENSG00000151023	ENKUR	10.3122	1.60201	0.284751	5.62602	1.84416e-08	1.52486e-07
ENSG00000166741	NNMT	584.794	1.60116	0.181898	8.80251	1.33784e-18	3.50273e-17
ENSG00000113070	HBEGF	144.355	1.60073	0.201057	7.96155	1.69903e-15	3.23216e-14
ENSG00000133321	RARRES3	70.8152	1.5982	0.153246	10.429	1.82721e-25	9.46987e-24
ENSG00000128815	WDFY4	667.474	1.5982	0.157147	10.1701	2.69561e-24	1.24395e-22
ENSG00000234511	C5orf58	22.4197	1.59807	0.18488	8.64379	5.43766e-18	1.3379e-16
ENSG00000165949	IFI27	436.772	1.59746	0.155017	10.3051	6.68446e-25	3.24783e-23
ENSG00000167850	CD300C	25.283	1.59624	0.147669	10.8096	3.10014e-27	1.82953e-25
ENSG00000163993	S100P	46.8944	1.59188	0.226028	7.04283	1.8837e-12	2.57171e-11
ENSG00000115415	STAT1	2715.71	1.58901	0.14555	10.9173	9.53327e-28	5.86579e-26
ENSG00000183508	FAM46C	162.082	1.58699	0.186174	8.52422	1.53839e-17	3.64321e-16
ENSG00000126709	IFI6	302.371	1.58663	0.192989	8.22136	2.01209e-16	4.2386e-15
ENSG00000160883	HK3	81.5095	1.586	0.17775	8.92267	4.55169e-19	1.25001e-17
ENSG00000171631	P2RY6	38.4241	1.58427	0.1614	9.81581	9.6259e-23	3.75968e-21
ENSG00000180096	2022-09-01	112.341	1.5834	0.135842	11.6562	2.13372e-31	1.97382e-29
ENSG00000062038	CDH3	632.383	1.58293	0.129852	12.1902	3.50457e-34	4.39637e-32
ENSG00000148346	LCN2	45.4378	1.58038	0.292361	5.40558	6.46004e-08	4.96855e-07
ENSG00000181036	FCRL6	19.1077	1.57699	0.223247	7.06388	1.61916e-12	2.22786e-11
ENSG00000198959	TGM2	95.3021	1.5753	0.278523	5.6559	1.5503e-08	1.29808e-07
ENSG00000230747	AC021188.1	11.7616	1.57462	0.22236	7.0814	1.42705e-12	1.97293e-11
ENSG00000134516	DOCK2	701.8	1.57442	0.135975	11.5787	5.28153e-31	4.59153e-29
ENSG00000139193	CD27	14.4527	1.57261	0.189849	8.28347	1.19632e-16	2.58479e-15
ENSG00000119938	PPP1R3C	246.397	1.57185	0.16223	9.68903	3.35694e-22	1.24376e-20
ENSG00000122188	LAX1	51.662	1.57088	0.121361	12.9439	2.54544e-38	5.38741e-36
ENSG00000002549	LAP3	784.112	1.56971	0.106394	14.7538	2.90892e-49	2.30575e-46
ENSG00000123146	ADGRE5	508.922	1.56762	0.124874	12.5536	3.79968e-36	6.07123e-34
ENSG00000124257	NEURL2	11.6943	1.56715	0.227604	6.88542	5.76165e-12	7.44613e-11
ENSG00000122861	PLAU	307.146	1.56705	0.113649	13.7885	2.98828e-43	1.18433e-40
ENSG00000236278	PEBP1P3	10.6288	1.56558	0.195536	8.0066	1.17922e-15	2.28144e-14
ENSG00000103241	FOXF1	10.672	1.56385	0.239294	6.53528	6.34903e-11	7.24413e-10
ENSG00000134489	HRH4	10.2936	1.56088	0.229193	6.81036	9.73534e-12	1.22259e-10
ENSG00000268027	AC243960.1	11.8862	1.56048	0.183773	8.49139	2.04178e-17	4.78208e-16
ENSG00000203857	HSD3B1	37.573	1.55961	0.475673	3.27874	0.0010427	0.00375145
ENSG00000186854	TRABD2A	88.6406	1.55707	0.129082	12.0626	1.66488e-33	1.89053e-31
ENSG00000091137	SLC26A4	30.1327	1.55609	0.236455	6.5809	4.67608e-11	5.42101e-10
ENSG00000213654	GPSM3	88.1205	1.55326	0.131098	11.8481	2.20219e-32	2.22558e-30
ENSG00000171310	CHST11	202.76	1.55185	0.0980144	15.8329	1.84486e-56	4.38696e-53
ENSG00000136573	BLK	10.3172	1.55034	0.293557	5.28124	1.28312e-07	9.44466e-07
ENSG00000113532	ST8SIA4	234.07	1.54946	0.134376	11.5308	9.22537e-31	7.81835e-29
ENSG00000147443	DOK2	133.925	1.54822	0.127305	12.1615	4.98095e-34	6.12021e-32
ENSG00000139187	KLRG1	39.4311	1.54562	0.149441	10.3427	4.51719e-25	2.24427e-23
ENSG00000160255	ITGB2	722.93	1.54553	0.146214	10.5703	4.09299e-26	2.24808e-24
ENSG00000104814	MAP4K1	103.994	1.54284	0.152163	10.1394	3.69462e-24	1.66877e-22
ENSG00000115919	KYNU	133.726	1.54267	0.147373	10.4678	1.21403e-25	6.39857e-24
ENSG00000075673	ATP12A	94.1132	1.54244	0.315119	4.89477	9.84222e-07	6.26668e-06
ENSG00000135439	AGAP2	115.025	1.54128	0.115345	13.3623	1.00402e-40	2.91996e-38
ENSG00000011422	PLAUR	105.81	1.54052	0.122575	12.568	3.16659e-36	5.12038e-34
ENSG00000113763	UNC5A	13.8129	1.53883	0.21845	7.04431	1.86382e-12	2.54543e-11
ENSG00000258111	AC079316.1	14.249	1.53561	0.164821	9.31686	1.19831e-20	3.82333e-19
ENSG00000155961	RAB39B	12.1512	1.53558	0.202281	7.59134	3.16624e-14	5.28687e-13
ENSG00000225886	AL445490.1	14.3748	1.53381	0.254003	6.03854	1.55518e-09	1.48414e-08
ENSG00000149781	FERMT3	260.319	1.53073	0.118421	12.9262	3.20364e-38	6.57396e-36
ENSG00000136490	LIMD2	199.909	1.53073	0.14185	10.7912	3.78693e-27	2.21502e-25
ENSG00000228863	AL121985.1	11.1624	1.52334	0.229166	6.64731	2.98499e-11	3.56374e-10
ENSG00000015285	WAS	84.1848	1.52284	0.141777	10.7411	6.52427e-27	3.76239e-25
ENSG00000246526	LINC002481	11.6656	1.5218	0.19454	7.82254	5.1768e-15	9.35085e-14
ENSG00000125804	FAM182A	16.8661	-1.24024	0.395317	-3.13733	0.00170495	0.00583646
ENSG00000009790	TRAF3IP3	176.539	1.52153	0.145504	10.457	1.36128e-25	7.16531e-24
ENSG00000246790	AP000977.1	10.6264	1.5213	0.185759	8.18963	2.62025e-16	5.4628e-15
ENSG00000261618	AC083837.1	68.7319	1.52031	0.167088	9.09884	9.13013e-20	2.69209e-18
ENSG00000216490	IFI30	17.6832	1.51771	0.165693	9.1598	5.19913e-20	1.55916e-18
ENSG00000278231	AL133342.1	12.5521	1.51691	0.189695	7.99656	1.27946e-15	2.45944e-14
ENSG00000272477	AC144521.1	11.8831	1.50748	0.198566	7.59184	3.15401e-14	5.27518e-13
ENSG00000173821	RNF213	7703.13	1.50747	0.0887173	16.9918	9.44745e-65	1.90957e-60
ENSG00000091490	SEL1L3	266.947	1.50685	0.091402	16.486	4.62738e-61	2.33827e-57
ENSG00000163376	KBTBD8	55.4416	1.50558	0.118109	12.7473	3.22626e-37	5.79651e-35
ENSG00000158125	XDH	80.2277	1.50393	0.221768	6.78155	1.18897e-11	1.47754e-10
ENSG00000196329	GIMAP5	98.0653	1.50301	0.120034	12.5216	5.69111e-36	8.88275e-34
ENSG00000227678	AL355581.1	10.2132	1.50185	0.225159	6.67021	2.55441e-11	3.06416e-10
ENSG00000185905	C16orf54	83.3278	1.50071	0.170865	8.78301	1.59155e-18	4.13221e-17
ENSG00000162493	PDPN	209.914	1.49979	0.132268	11.3391	8.40386e-30	6.48901e-28
ENSG00000203710	CR1	67.0354	1.49774	0.199747	7.49815	6.47246e-14	1.03953e-12
ENSG00000197353	LYPD2	25.7379	1.4972	0.203865	7.34407	2.07192e-13	3.14405e-12
ENSG00000185885	IFITM1	180.508	1.49658	0.115678	12.9375	2.76622e-38	5.76713e-36
ENSG00000163216	SPRR2D	168.798	1.49533	0.34907	4.28374	1.83781e-05	9.44368e-05
ENSG00000213071	LPAL2	26.661	1.49394	0.136466	10.9473	6.8428e-28	4.30202e-26
ENSG00000125354	2022-09-06	407.747	1.49362	0.105539	14.1522	1.80915e-45	9.49806e-43
ENSG00000188313	PLSCR1	548.819	1.49161	0.108842	13.7044	9.5578e-43	3.51249e-40
ENSG00000140968	IRF8	322.085	1.48993	0.178971	8.32497	8.43502e-17	1.85621e-15
ENSG00000164398	ACSL6	23.8525	1.48523	0.185585	8.00297	1.21457e-15	2.34474e-14
ENSG00000109321	AREG	63.8485	1.48218	0.287609	5.15346	2.55717e-07	1.79905e-06
ENSG00000180353	HCLS1	428.563	1.47996	0.129783	11.4034	4.02176e-30	3.20038e-28
ENSG00000170801	HTRA3	349.29	1.47913	0.177271	8.34391	7.1875e-17	1.59645e-15
ENSG00000204577	LILRB3	64.6686	1.47794	0.144848	10.2034	1.91493e-24	8.9804e-23
ENSG00000221963	APOL6	1572.73	1.47636	0.133565	11.0535	2.10907e-28	1.40924e-26
ENSG00000127311	HELB	364.199	1.47608	0.0975699	15.1285	1.05108e-51	1.18028e-48
ENSG00000163840	DTX3L	902.768	1.47563	0.10612	13.9053	5.88433e-44	2.55779e-41
ENSG00000259922	AC023825.1	21.3841	1.47492	0.167843	8.78746	1.52982e-18	3.98217e-17
ENSG00000185640	KRT79	674.548	-1.22198	0.438484	-2.78684	0.00532253	0.0159368
ENSG00000116514	RNF19B	450.599	1.47146	0.0862142	17.0675	2.58991e-65	1.04697e-60
ENSG00000260192	LINC02240	17.3751	-1.22127	0.387223	-3.15392	0.00161093	0.00554842
ENSG00000073849	ST6GAL1	633.828	1.47078	0.101889	14.4351	3.11155e-47	1.99658e-44
ENSG00000104635	SLC39A14	683.041	1.47028	0.149836	9.8126	9.93701e-23	3.87745e-21
ENSG00000081041	CXCL2	14.4689	1.46881	0.277403	5.29487	1.19103e-07	8.80855e-07
ENSG00000140368	PSTPIP1	199.387	1.46854	0.133725	10.9818	4.67417e-28	3.00403e-26
ENSG00000235300	AC090627.1	30.2336	1.46821	0.191443	7.66917	1.73115e-14	2.97668e-13
ENSG00000127954	STEAP4	1318.05	1.46816	0.160876	9.12603	7.10581e-20	2.10905e-18
ENSG00000102445	RUBCNL	102.966	1.46762	0.150389	9.75886	1.69045e-22	6.42262e-21
ENSG00000279933	AL031595.1	16.2826	1.46718	0.206879	7.09199	1.32198e-12	1.83457e-11
ENSG00000186526	CYP4F8	214.427	-1.21456	0.507336	-2.394	0.0166657	0.0429114
ENSG00000143195	ILDR2	13.9626	1.46374	0.189835	7.71059	1.25233e-14	2.18401e-13
ENSG00000103187	COTL1	486.983	1.46248	0.142971	10.2292	1.46786e-24	6.91586e-23
ENSG00000213606	AKR1B10P1	10.0712	1.46138	0.236905	6.16866	6.88731e-10	6.90183e-09
ENSG00000101336	HCK	194.541	1.46096	0.131861	11.0795	1.57729e-28	1.06625e-26
ENSG00000151490	PTPRO	64.9721	1.45913	0.15427	9.45829	3.13009e-21	1.0492e-19
ENSG00000185669	SNAI3	24.6475	1.45909	0.169316	8.61754	6.84095e-18	1.66293e-16
ENSG00000169508	GPR183	234.219	1.4542	0.117367	12.3902	2.95419e-35	4.26511e-33
ENSG00000104267	CA2	844.074	1.45399	0.144139	10.0874	6.28081e-24	2.77185e-22
ENSG00000254415	SIGLEC14	17.4667	1.45334	0.345048	4.21199	2.53135e-05	0.000126693
ENSG00000169136	ATF5	80.5657	1.45318	0.11065	13.1331	2.12806e-39	5.09034e-37
ENSG00000235740	PHACTR2-AS1	29.6773	1.45298	0.148743	9.76838	1.53888e-22	5.89101e-21
ENSG00000257335	MGAM	11.8055	1.45261	0.258787	5.61313	1.98703e-08	1.63396e-07
ENSG00000258928	AL358333.2	10.8007	1.44989	0.200287	7.23905	4.5183e-13	6.60109e-12
ENSG00000279320	AC069528.2	16.5588	1.44623	0.213161	6.7847	1.16327e-11	1.44737e-10
ENSG00000197646	PDCD1LG2	93.205	1.44593	0.122081	11.844	2.31146e-32	2.3302e-30
ENSG00000111796	KLRB1	28.4262	1.44539	0.173697	8.32135	8.69681e-17	1.90862e-15
ENSG00000204267	TAP2	377.164	1.44415	0.106889	13.5107	1.35195e-41	4.33752e-39
ENSG00000069493	CLEC2D	355.286	1.44326	0.116229	12.4174	2.10265e-35	3.0797e-33
ENSG00000254325	AC018607.1	12.9535	1.44233	0.171626	8.40393	4.31775e-17	9.82245e-16
ENSG00000142512	SIGLEC10	20.0687	1.44208	0.181995	7.92375	2.30458e-15	4.31509e-14
ENSG00000168394	TAP1	1012.01	1.44073	0.10332	13.9444	3.40501e-44	1.5466e-41
ENSG00000173110	HSPA6	26.1179	1.44048	0.160881	8.95368	3.43811e-19	9.55228e-18
ENSG00000140279	DUOX2	191.563	1.44031	0.176353	8.1672	3.15622e-16	6.51968e-15
ENSG00000101134	DOK5	16.0614	1.43835	0.243933	5.89648	3.71338e-09	3.36954e-08
ENSG00000121858	TNFSF10	877.426	1.43609	0.108558	13.2288	5.98411e-40	1.5811e-37
ENSG00000183570	PCBP3	37.0775	1.43371	0.160579	8.92835	4.32421e-19	1.19078e-17
ENSG00000262312	AC004494.1	32.946	1.43017	0.145231	9.84757	7.02242e-23	2.79411e-21
ENSG00000135899	SP110	301.062	1.42946	0.0993074	14.3943	5.61599e-47	3.54729e-44
ENSG00000137571	SLCO5A1	27.6238	1.42945	0.209205	6.83277	8.32929e-12	1.05685e-10
ENSG00000229644	NAMPTP1	227.289	1.42743	0.150387	9.49168	2.27342e-21	7.73596e-20
ENSG00000179715	PCED1B	40.7825	1.42742	0.115816	12.325	6.6475e-35	9.01763e-33
ENSG00000134571	MYBPC3	13.719	1.42578	0.157896	9.02989	1.71838e-19	4.90576e-18
ENSG00000162676	GFI1	16.8075	1.42541	0.171867	8.29369	1.09786e-16	2.3835e-15
ENSG00000261269	AC093278.2	91.233	1.42522	0.125628	11.3448	7.86981e-30	6.09458e-28
ENSG00000171608	PIK3CD	348.222	1.42421	0.108718	13.1	3.29275e-39	7.73891e-37
ENSG00000161929	SCIMP	52.0182	1.42304	0.122932	11.5758	5.4679e-31	4.74334e-29
ENSG00000126882	FAM78A	133.546	1.42156	0.119888	11.8574	1.96939e-32	2.01042e-30
ENSG00000258872	FDPSP3	11.4425	1.42153	0.197333	7.20371	5.85967e-13	8.4328e-12
ENSG00000154734	ADAMTS1	715.927	1.42127	0.180534	7.87262	3.473e-15	6.402e-14
ENSG00000062096	ARSF	32.4527	1.41936	0.197764	7.17706	7.12269e-13	1.0135e-11
ENSG00000198879	SFMBT2	249.802	1.41714	0.103792	13.6537	1.9192e-42	6.74639e-40
ENSG00000167604	NFKBID	125.021	1.41659	0.102015	13.8861	7.69246e-44	3.30817e-41
ENSG00000260314	MRC1	1424.69	1.41563	0.148463	9.53525	1.49529e-21	5.18415e-20
ENSG00000179144	GIMAP7	133.051	1.41493	0.12373	11.4356	2.77484e-30	2.24795e-28
ENSG00000124731	TREM1	11.9131	1.41485	0.289223	4.89191	9.98645e-07	6.34952e-06
ENSG00000111348	ARHGDIB	698.629	1.4128	0.120811	11.6943	1.36287e-31	1.28424e-29
ENSG00000123358	NR4A1	254.949	1.41257	0.321176	4.39813	1.09188e-05	5.84857e-05
ENSG00000182885	ADGRG3	13.5236	1.41247	0.191483	7.37646	1.62559e-13	2.49108e-12
ENSG00000078081	LAMP3	244.461	1.40964	0.140391	10.0408	1.00838e-23	4.3642e-22
ENSG00000142871	CYR61	441.277	1.40955	0.286191	4.92521	8.42719e-07	5.43853e-06
ENSG00000132514	CLEC10A	388.226	1.40864	0.196131	7.18213	6.86345e-13	9.79022e-12
ENSG00000121807	CCR2	130.025	1.4068	0.196919	7.14407	9.06104e-13	1.27273e-11
ENSG00000231789	PIK3CD-AS2	11.692	1.40606	0.165087	8.51709	1.63614e-17	3.86562e-16
ENSG00000132109	TRIM21	144.032	1.4054	0.0976616	14.3905	5.94005e-47	3.69426e-44
ENSG00000073756	PTGS2	99.1848	1.40438	0.203712	6.89398	5.42508e-12	7.02462e-11
ENSG00000133962	CATSPERB	32.2928	1.40436	0.139639	10.0571	8.54746e-24	3.72741e-22
ENSG00000224442	AC017035.1	10.4194	1.4012	0.209573	6.68598	2.29378e-11	2.76877e-10
ENSG00000187210	GCNT1	191.177	1.40107	0.114586	12.2273	2.22246e-34	2.84708e-32
ENSG00000102245	CD40LG	30.361	1.39858	0.193272	7.23631	4.61041e-13	6.72837e-12
ENSG00000282851	BISPR	26.6278	1.39837	0.132337	10.5667	4.251e-26	2.32854e-24
ENSG00000272211	AC114760.2	130.292	1.39824	0.119644	11.6867	1.49075e-31	1.40136e-29
ENSG00000165071	TMEM71	57.0202	1.39724	0.133348	10.4782	1.08788e-25	5.75624e-24
ENSG00000168071	CCDC88B	277.108	1.39696	0.140651	9.93209	3.01855e-23	1.25025e-21
ENSG00000229140	CCDC26	38.4618	1.39654	0.185445	7.53075	5.04489e-14	8.23001e-13
ENSG00000265907	AP000919.2	10.373	1.39552	0.182812	7.63364	2.28217e-14	3.86821e-13
ENSG00000023171	GRAMD1B	108.619	1.39514	0.110932	12.5766	2.83979e-36	4.62898e-34
ENSG00000051523	CYBA	342.553	1.39171	0.107947	12.8925	4.9582e-38	9.87366e-36
ENSG00000182010	RTKN2	84.2488	1.39069	0.150144	9.26235	1.99984e-20	6.23794e-19
ENSG00000256937	KRT17P8	13.716	1.39066	0.223466	6.22312	4.87349e-10	4.98509e-09
ENSG00000154310	TNIK	160.751	1.39037	0.11058	12.5734	2.95598e-36	4.79902e-34
ENSG00000267046	E2F3P1	17.8242	1.38923	0.181565	7.65142	1.98767e-14	3.39752e-13
ENSG00000008516	MMP25	50.7801	1.3891	0.153432	9.05349	1.38467e-19	4.00968e-18
ENSG00000107249	GLIS3	99.6578	1.38749	0.157946	8.7846	1.56925e-18	4.07955e-17
ENSG00000123609	NMI	174.286	1.38656	0.103881	13.3475	1.22413e-40	3.46051e-38
ENSG00000163606	CD200R1	135.277	1.38637	0.155531	8.91378	4.93216e-19	1.34445e-17
ENSG00000049768	FOXP3	35.0612	1.38437	0.127851	10.828	2.5364e-27	1.50785e-25
ENSG00000204482	LST1	72.2903	1.3826	0.174626	7.91751	2.42316e-15	4.52662e-14
ENSG00000166825	ANPEP	821.009	1.37966	0.116185	11.8747	1.60299e-32	1.64888e-30
ENSG00000087589	CASS4	59.3713	1.37932	0.16286	8.46934	2.46788e-17	5.74346e-16
ENSG00000254879	PTPRJ-AS1	14.1178	1.37813	0.170759	8.07063	6.99373e-16	1.38725e-14
ENSG00000114013	CD86	95.1673	1.37647	0.172412	7.98365	1.42071e-15	2.72191e-14
ENSG00000187796	CARD9	99.3351	1.37626	0.14235	9.66812	4.11855e-22	1.51082e-20
ENSG00000182050	MGAT4C	13.6618	-1.15531	0.456716	-2.5296	0.0114193	0.0310079
ENSG00000271913	AL035530.2	39.8134	1.37604	0.137017	10.0429	9.8765e-24	4.27929e-22
ENSG00000127084	FGD3	255.587	1.37524	0.126232	10.8946	1.22321e-27	7.43581e-26
ENSG00000141524	TMC6	456.882	1.37431	0.105574	13.0174	9.74009e-39	2.18746e-36
ENSG00000056558	TRAF1	412.668	1.37028	0.119949	11.4239	3.17681e-30	2.56038e-28
ENSG00000139055	ERP27	43.8403	1.37027	0.136399	10.046	9.56456e-24	4.15303e-22
ENSG00000163462	TRIM46	17.2563	1.36885	0.174766	7.83247	4.78375e-15	8.67966e-14
ENSG00000181634	TNFSF15	35.8016	1.36853	0.158155	8.65312	5.01124e-18	1.23826e-16
ENSG00000090554	FLT3LG	18.8903	1.36696	0.164366	8.31656	9.05558e-17	1.98521e-15
ENSG00000169413	RNASE6	67.0946	1.36674	0.171641	7.96277	1.68232e-15	3.20339e-14
ENSG00000112303	VNN2	10.9431	1.36671	0.247368	5.52501	3.29474e-08	2.63437e-07
ENSG00000140873	ADAMTS18	20.047	1.36542	0.277774	4.91556	8.85288e-07	5.69053e-06
ENSG00000125384	PTGER2	86.7506	1.36415	0.140364	9.71866	2.51054e-22	9.4058e-21
ENSG00000101307	SIRPB1	14.6825	1.36297	0.180041	7.57031	3.72333e-14	6.17626e-13
ENSG00000147689	FAM83A	78.9525	1.36251	0.196482	6.93454	4.07554e-12	5.3561e-11
ENSG00000059378	PARP12	541.649	1.36176	0.0923494	14.7457	3.27889e-49	2.54902e-46
ENSG00000188389	PDCD1	19.0287	1.36169	0.180977	7.5241	5.30838e-14	8.63546e-13
ENSG00000101445	PPP1R16B	264.112	1.36073	0.113816	11.9555	6.07707e-33	6.6576e-31
ENSG00000238000	AC116347.1	37.0764	1.35996	0.144797	9.39214	5.87946e-21	1.91985e-19
ENSG00000229124	VIM-AS1	27.6857	1.35977	0.177182	7.67444	1.66141e-14	2.86529e-13
ENSG00000186665	C17orf58	85.9284	1.35898	0.119497	11.3726	5.72778e-30	4.49603e-28
ENSG00000255833	TIFAB	52.8487	1.35842	0.205462	6.61155	3.80326e-11	4.47069e-10
ENSG00000239961	LILRA4	10.311	1.35807	0.298769	4.54553	5.47959e-06	3.08685e-05
ENSG00000132185	FCRLA	18.6075	1.35675	0.207736	6.5311	6.52872e-11	7.42819e-10
ENSG00000028137	TNFRSF1B	437.397	1.3555	0.102499	13.2245	6.33206e-40	1.66217e-37
ENSG00000008513	ST3GAL1	530.726	1.35337	0.0981115	13.7943	2.75979e-43	1.1046e-40
ENSG00000105835	NAMPT	848.047	1.3529	0.150729	8.97575	2.81438e-19	7.88982e-18
ENSG00000177494	ZBED2	31.2463	1.35176	0.181929	7.43015	1.08472e-13	1.69961e-12
ENSG00000133574	GIMAP4	211.76	1.34929	0.121297	11.1238	9.60711e-29	6.66154e-27
ENSG00000100911	PSME2	309.298	1.34884	0.0925868	14.5684	4.46165e-48	3.16425e-45
ENSG00000230482	ATP5MC2P3	18.0433	1.34684	0.160079	8.41361	3.97572e-17	9.08526e-16
ENSG00000137628	DDX60	912.945	1.34635	0.129299	10.4127	2.17047e-25	1.11893e-23
ENSG00000255040	MORF4L1P3	13.3487	1.34633	0.245135	5.49222	3.9691e-08	3.14055e-07
ENSG00000180448	ARHGAP45	437.983	1.34607	0.125813	10.699	1.02928e-26	5.85213e-25
ENSG00000229023	AC067945.1	35.3281	1.34529	0.139557	9.63968	5.4358e-22	1.97078e-20
ENSG00000237541	HLA-DQA2	101.297	1.34506	0.145789	9.22605	2.80786e-20	8.63834e-19
ENSG00000180340	FZD2	16.8454	1.34205	0.163279	8.21932	2.04661e-16	4.30683e-15
ENSG00000151006	PRSS53	80.4015	1.34163	0.132471	10.1277	4.16242e-24	1.87587e-22
ENSG00000196843	ARID5A	204.067	1.34116	0.111065	12.0754	1.42393e-33	1.63529e-31
ENSG00000089820	ARHGAP4	312.101	1.33954	0.129905	10.3117	6.23995e-25	3.0465e-23
ENSG00000141506	PIK3R5	217.265	1.33923	0.141606	9.45742	3.1562e-21	1.0562e-19
ENSG00000020633	RUNX3	306.799	1.33918	0.110949	12.0703	1.51661e-33	1.73189e-31
ENSG00000068079	IFI35	171.663	1.33784	0.103612	12.912	3.85005e-38	7.82102e-36
ENSG00000204282	TNRC6C-AS1	50.6102	1.33638	0.137605	9.71175	2.68685e-22	1.00292e-20
ENSG00000142089	IFITM3	682.236	1.33542	0.121167	11.0213	3.0173e-28	1.98655e-26
ENSG00000278869	BX539320.1	11.6305	1.33532	0.164753	8.10496	5.27628e-16	1.06116e-14
ENSG00000062524	LTK	23.6644	1.3352	0.18338	7.28105	3.3123e-13	4.90655e-12
ENSG00000106948	AKNA	959.623	1.33452	0.117161	11.3905	4.66472e-30	3.69024e-28
ENSG00000275139	AL133492.1	16.2135	1.33434	0.19761	6.7524	1.4542e-11	1.79007e-10
ENSG00000117280	RAB29	223.967	1.33401	0.0878997	15.1765	5.05756e-52	5.84148e-49
ENSG00000198885	ITPRIPL1	53.7369	1.33356	0.123979	10.7563	5.53408e-27	3.20969e-25
ENSG00000138795	LEF1	132.166	1.33338	0.12624	10.5623	4.45556e-26	2.434e-24
ENSG00000184922	FMNL1	383.959	1.32875	0.112552	11.8057	3.64711e-32	3.62247e-30
ENSG00000100433	KCNK10	12.0951	1.32844	0.228804	5.80602	6.39753e-09	5.62952e-08
ENSG00000137841	PLCB2	291.882	1.3262	0.140842	9.4162	4.67701e-21	1.54215e-19
ENSG00000106785	TRIM14	354.535	1.32595	0.0873363	15.1821	4.64346e-52	5.52093e-49
ENSG00000162711	NLRP3	82.1867	1.32568	0.146193	9.06797	1.21257e-19	3.52904e-18
ENSG00000168016	TRANK1	662.437	1.32523	0.0988744	13.4032	5.79104e-41	1.70878e-38
ENSG00000144648	ACKR2	58.0546	1.32484	0.166743	7.94542	1.93536e-15	3.66278e-14
ENSG00000184254	ALDH1A3	91.3877	1.32441	0.201839	6.56169	5.32029e-11	6.13616e-10
ENSG00000280604	AJ239328.1	18.6968	1.32186	0.173713	7.6094	2.75373e-14	4.63252e-13
ENSG00000231752	EMBP1	29.4077	1.32034	0.150823	8.75424	2.05484e-18	5.2808e-17
ENSG00000107201	DDX58	687.854	1.32003	0.100112	13.1855	1.06348e-39	2.70385e-37
ENSG00000000938	FGR	130.226	1.31851	0.152196	8.66324	4.58531e-18	1.13928e-16
ENSG00000055163	CYFIP2	311.047	1.31762	0.129032	10.2116	1.76009e-24	8.26385e-23
ENSG00000185507	IRF7	289.086	1.3156	0.118832	11.0711	1.73242e-28	1.16141e-26
ENSG00000092929	UNC13D	264.927	1.31513	0.10741	12.244	1.80951e-34	2.33705e-32
ENSG00000077238	IL4R	816.63	1.31513	0.0944327	13.9266	4.36425e-44	1.96027e-41
ENSG00000155629	PIK3AP1	230.702	1.31404	0.13731	9.56988	1.07026e-21	3.76877e-20
ENSG00000105755	ETHE1	87.3586	1.31247	0.110327	11.8962	1.23822e-32	1.29341e-30
ENSG00000165606	DRGX	12.4668	1.31097	0.308446	4.25022	2.13558e-05	0.00010832
ENSG00000234065	MTND4P26	11.0455	1.31056	0.189245	6.92521	4.3533e-12	5.70074e-11
ENSG00000168404	MLKL	175.245	1.30931	0.104734	12.5013	7.34584e-36	1.12483e-33
ENSG00000175065	DSG4	33.8301	1.3063	0.303462	4.30465	1.67246e-05	8.65123e-05
ENSG00000125454	SLC25A19	54.4373	1.30585	0.101458	12.8709	6.56423e-38	1.27576e-35
ENSG00000182481	KPNA2	185.006	1.30358	0.0959868	13.5809	5.20071e-42	1.73751e-39
ENSG00000100336	APOL4	107.494	1.30025	0.117076	11.106	1.17287e-28	8.04982e-27
ENSG00000081320	STK17B	1377.87	1.29778	0.101998	12.7236	4.37509e-37	7.72328e-35
ENSG00000102524	TNFSF13B	138.738	1.29754	0.142376	9.11343	7.98172e-20	2.36036e-18
ENSG00000166920	C15orf48	74.7808	1.29754	0.195655	6.63176	3.31717e-11	3.92555e-10
ENSG00000145920	CPLX2	10.1922	1.29611	0.214471	6.04329	1.51007e-09	1.44415e-08
ENSG00000074966	TXK	95.6154	1.29278	0.111935	11.5494	7.43615e-31	6.39588e-29
ENSG00000158481	CD1C	186.752	1.29271	0.195813	6.60177	4.06269e-11	4.74803e-10
ENSG00000271590	AC108463.3	14.4122	1.29187	0.171138	7.54868	4.39685e-14	7.21944e-13
ENSG00000261971	MMP25-AS1	56.2302	1.28976	0.132938	9.70193	2.95857e-22	1.10129e-20
ENSG00000104856	RELB	172.567	1.28778	0.12442	10.3503	4.172e-25	2.08214e-23
ENSG00000130813	C19orf66	134.626	1.28767	0.108659	11.8505	2.13814e-32	2.17121e-30
ENSG00000160326	SLC2A6	60.8205	1.28675	0.126629	10.1616	2.94136e-24	1.34812e-22
ENSG00000108798	ABI3	60.9002	1.28317	0.123051	10.428	1.84756e-25	9.56306e-24
ENSG00000188042	ARL4C	595.941	1.28308	0.0922256	13.9124	5.32731e-44	2.36655e-41
ENSG00000101160	CTSZ	752.62	1.2829	0.117666	10.9029	1.11681e-27	6.83008e-26
ENSG00000116663	FBXO6	74.3427	1.28279	0.104347	12.2935	9.81665e-35	1.3097e-32
ENSG00000172936	MYD88	394.71	1.2826	0.0876977	14.6252	1.9395e-48	1.42553e-45
ENSG00000254087	LYN	343.29	1.28152	0.121442	10.5525	4.94481e-26	2.67954e-24
ENSG00000102265	TIMP1	801.346	1.28005	0.160611	7.96986	1.5885e-15	3.03188e-14
ENSG00000188676	IDO2	10.2245	1.27975	0.246799	5.1854	2.1555e-07	1.53517e-06
ENSG00000169474	SPRR1A	63.0044	1.2785	0.311932	4.09864	4.15592e-05	0.000199908
ENSG00000248329	APELA	27.3972	1.27808	0.206887	6.17765	6.50619e-10	6.5426e-09
ENSG00000110079	MS4A4A	107.68	1.27708	0.149584	8.53753	1.3712e-17	3.26255e-16
ENSG00000239998	LILRA2	15.5671	1.276	0.216349	5.89788	3.68204e-09	3.34261e-08
ENSG00000069399	BCL3	146.776	1.27532	0.127015	10.0407	1.00941e-23	4.3642e-22
ENSG00000143333	RGS16	84.7771	1.2739	0.161991	7.86404	3.71927e-15	6.83416e-14
ENSG00000175567	UCP2	277.641	1.27235	0.13207	9.63392	5.74942e-22	2.07148e-20
ENSG00000280032	AP002800.1	13.7367	1.26989	0.19106	6.64655	3.00039e-11	3.58001e-10
ENSG00000123338	NCKAP1L	670.621	1.26943	0.131257	9.67135	3.99077e-22	1.46527e-20
ENSG00000249077	AL158068.1	10.3398	1.26829	0.169787	7.46992	8.02427e-14	1.27508e-12
ENSG00000205220	PSMB10	77.7903	1.26801	0.0998816	12.6951	6.29426e-37	1.08737e-34
ENSG00000258875	AL135818.1	31.7941	1.26683	0.149824	8.45546	2.77989e-17	6.4289e-16
ENSG00000233665	AC060234.2	10.4602	1.26668	0.239934	5.27927	1.29701e-07	9.53993e-07
ENSG00000152049	KCNE4	54.8678	1.2651	0.132055	9.58008	9.69685e-22	3.42953e-20
ENSG00000263069	AC124319.2	150.25	1.26474	0.104319	12.1238	7.90196e-34	9.42291e-32
ENSG00000189233	NUGGC	11.6153	1.26442	0.199353	6.3426	2.25914e-10	2.42179e-09
ENSG00000142347	MYO1F	399.326	1.26377	0.119244	10.5982	3.03622e-26	1.67676e-24
ENSG00000181449	SOX2	10.4657	1.26313	0.222005	5.68966	1.27294e-08	1.07654e-07
ENSG00000118503	TNFAIP3	662.382	1.26061	0.139587	9.031	1.70104e-19	4.86311e-18
ENSG00000185201	IFITM2	216.225	1.26025	0.120593	10.4505	1.45732e-25	7.65096e-24
ENSG00000196169	KIF19	12.3276	1.26022	0.191811	6.57013	5.02726e-11	5.81313e-10
ENSG00000140451	PIF1	18.7068	1.25879	0.193988	6.48902	8.63988e-11	9.70187e-10
ENSG00000146192	FGD2	459.122	1.25772	0.132803	9.47053	2.7844e-21	9.37213e-20
ENSG00000185697	MYBL1	119.18	1.25626	0.106097	11.8407	2.40416e-32	2.41762e-30
ENSG00000253669	GASAL1	14.4633	1.25625	0.154075	8.15348	3.5359e-16	7.28166e-15
ENSG00000122223	CD244	19.8613	1.25606	0.193632	6.48683	8.76621e-11	9.82734e-10
ENSG00000135362	PRR5L	81.0608	1.25376	0.134786	9.30188	1.37989e-20	4.36139e-19
ENSG00000121797	CCRL2	11.7011	1.25256	0.188521	6.64413	3.05008e-11	3.63501e-10
ENSG00000153551	CMTM7	106.461	1.25177	0.0918966	13.6215	2.98248e-42	1.02175e-39
ENSG00000183484	GPR132	119.671	1.25146	0.128452	9.7426	1.98405e-22	7.4958e-21
ENSG00000268034	AC243960.2	29.9547	1.25136	0.11359	11.0165	3.18158e-28	2.08791e-26
ENSG00000110944	IL23A	11.7532	1.2505	0.181315	6.89682	5.31785e-12	6.89462e-11
ENSG00000225131	PSME2P2	47.7151	1.25008	0.111963	11.1651	6.04102e-29	4.26193e-27
ENSG00000021355	SERPINB1	495.583	1.24958	0.114285	10.9339	7.9384e-28	4.92193e-26
ENSG00000177359	AC024940.2	14.8063	1.24946	0.222941	5.60444	2.08934e-08	1.71322e-07
ENSG00000150045	KLRF1	18.4015	1.24795	0.209268	5.96343	2.47e-09	2.2954e-08
ENSG00000279369	AC046185.3	23.6872	1.24732	0.147845	8.43668	3.2649e-17	7.50334e-16
ENSG00000164733	CTSB	3426.17	1.24711	0.0876228	14.2327	5.73923e-46	3.22234e-43
ENSG00000125089	SH3TC1	308.452	1.24529	0.124132	10.032	1.1027e-23	4.74164e-22
ENSG00000155918	RAET1L	12.3198	1.24523	0.221143	5.63086	1.79317e-08	1.48543e-07
ENSG00000158473	CD1D	15.0218	1.24466	0.206268	6.0342	1.59748e-09	1.52235e-08
ENSG00000203855	HSD3BP4	10.8689	1.24415	0.219542	5.66703	1.45293e-08	1.22109e-07
ENSG00000151883	PARP8	566.634	1.24408	0.0967998	12.8521	8.37573e-38	1.60469e-35
ENSG00000164674	SYTL3	131.725	1.24312	0.107293	11.5862	4.84235e-31	4.23705e-29
ENSG00000258352	AC119044.1	14.1148	1.24182	0.178961	6.93909	3.94636e-12	5.19478e-11
ENSG00000171700	RGS19	102.238	1.23884	0.0979322	12.65	1.11874e-36	1.89226e-34
ENSG00000142684	ZNF593	10.6018	1.23773	0.18344	6.7473	1.50617e-11	1.85123e-10
ENSG00000126838	PZP	107.644	1.237	0.143419	8.62507	6.40526e-18	1.55984e-16
ENSG00000072818	ACAP1	380.811	1.23669	0.104242	11.8636	1.8294e-32	1.87224e-30
ENSG00000165935	SMCO2	12.4075	1.2361	0.168199	7.349	1.99689e-13	3.03361e-12
ENSG00000225761	AL596247.1	10.6496	1.23594	0.196012	6.30546	2.87331e-10	3.03749e-09
ENSG00000204261	PSMB8-AS1	59.0917	1.23547	0.109161	11.3179	1.06959e-29	8.15812e-28
ENSG00000127951	FGL2	2420.61	1.23347	0.128107	9.62839	6.06748e-22	2.17831e-20
ENSG00000184988	TMEM106A	206.533	1.23204	0.0941539	13.0854	3.99124e-39	9.21976e-37
ENSG00000281162	LINC01127	10.4892	1.23193	0.207174	5.94636	2.74168e-09	2.52811e-08
ENSG00000178927	C17orf62	592.992	1.23147	0.082333	14.9572	1.398e-50	1.25587e-47
ENSG00000100055	CYTH4	413.365	1.23132	0.119171	10.3323	5.03151e-25	2.48654e-23
ENSG00000231389	HLA-DPA1	2177.6	1.2306	0.15323	8.03107	9.663e-16	1.89166e-14
ENSG00000167094	TTC16	11.5366	1.23047	0.183625	6.70099	2.07006e-11	2.50996e-10
ENSG00000143891	GALM	104.204	1.22833	0.0922515	13.315	1.89448e-40	5.17463e-38
ENSG00000110324	IL10RA	702.43	1.22726	0.131329	9.34498	9.19054e-21	2.95332e-19
ENSG00000160932	LY6E	667.827	1.22668	0.107267	11.4358	2.76955e-30	2.24795e-28
ENSG00000153976	HS3ST3A1	10.9864	1.22633	0.19436	6.30957	2.7981e-10	2.96262e-09
ENSG00000130755	GMFG	96.5123	1.22607	0.137612	8.90963	5.12034e-19	1.39293e-17
ENSG00000157551	KCNJ15	83.2204	1.22525	0.188864	6.48748	8.72825e-11	9.79022e-10
ENSG00000174004	NRROS	114.869	1.22309	0.0973935	12.5583	3.58061e-36	5.74389e-34
ENSG00000172575	RASGRP1	628.612	1.22231	0.095028	12.8626	7.30689e-38	1.41331e-35
ENSG00000124216	SNAI1	18.9458	1.22141	0.205797	5.93502	2.9381e-09	2.70245e-08
ENSG00000081052	COL4A4	143.153	1.22085	0.148818	8.20366	2.3318e-16	4.88662e-15
ENSG00000280011	AL031595.2	12.4282	1.22066	0.261215	4.673	2.96828e-06	1.74357e-05
ENSG00000198417	MT1F	11.6248	1.22042	0.204737	5.96092	2.50826e-09	2.32881e-08
ENSG00000138316	ADAMTS14	61.2843	1.21843	0.159135	7.65657	1.90962e-14	3.26826e-13
ENSG00000138166	DUSP5	202.841	1.21824	0.11599	10.503	8.37063e-26	4.45827e-24
ENSG00000236977	ANKRD44-IT1	61.7552	1.21721	0.137404	8.85861	8.10197e-19	2.15901e-17
ENSG00000152778	IFIT5	317.304	1.21613	0.105414	11.5367	8.61796e-31	7.31893e-29
ENSG00000140284	SLC27A2	33.9379	1.21521	0.254133	4.78178	1.73748e-06	1.06356e-05
ENSG00000141576	RNF157	45.3855	1.21402	0.115165	10.5415	5.55799e-26	2.99976e-24
ENSG00000077150	NFKB2	479.446	1.21376	0.099072	12.2513	1.65358e-34	2.16331e-32
ENSG00000174175	SELP	111.794	1.21315	0.156364	7.7585	8.59384e-15	1.52104e-13
ENSG00000011600	TYROBP	107.271	1.21239	0.146728	8.2628	1.4229e-16	3.04181e-15
ENSG00000163644	PPM1K	397.77	1.21213	0.109479	11.0718	1.71926e-28	1.1545e-26
ENSG00000110448	CD5	162.195	1.21098	0.120489	10.0505	9.13643e-24	3.97996e-22
ENSG00000129450	SIGLEC9	34.3946	1.21053	0.165883	7.29753	2.93089e-13	4.35913e-12
ENSG00000105851	PIK3CG	211.939	1.20899	0.120185	10.0594	8.34977e-24	3.64514e-22
ENSG00000204287	HLA-DRA	4004.96	1.20689	0.165134	7.30854	2.70065e-13	4.04325e-12
ENSG00000116771	AGMAT	17.035	1.20585	0.15975	7.54837	4.40749e-14	7.23104e-13
ENSG00000065413	ANKRD44	827.444	1.2057	0.0978148	12.3264	6.53145e-35	8.89003e-33
ENSG00000204428	LY6G5C	10.1095	1.20501	0.190043	6.34074	2.28657e-10	2.44925e-09
ENSG00000241106	HLA-DOB	26.6552	1.20262	0.155783	7.71984	1.16477e-14	2.03658e-13
ENSG00000283227	SPRR5	14.7967	1.19947	0.304642	3.93732	8.23968e-05	0.000372458
ENSG00000176788	BASP1	226.251	1.19868	0.141408	8.47673	2.31616e-17	5.3997e-16
ENSG00000173334	TRIB1	439.318	1.19817	0.113738	10.5345	5.98873e-26	3.22793e-24
ENSG00000259953	AL138756.1	50.1663	1.19791	0.111968	10.6987	1.03188e-26	5.85867e-25
ENSG00000197540	GZMM	14.231	1.19737	0.214798	5.57443	2.48343e-08	2.01916e-07
ENSG00000034510	TMSB10	2202.93	1.19588	0.116357	10.2777	8.88053e-25	4.25855e-23
ENSG00000066294	CD84	368.642	1.19446	0.130408	9.15942	5.21774e-20	1.56127e-18
ENSG00000248988	AC093700.1	13.1173	1.19416	0.156849	7.61345	2.66871e-14	4.49698e-13
ENSG00000183780	SLC35F3	16.3964	1.19369	0.181363	6.58179	4.64826e-11	5.3934e-10
ENSG00000153234	NR4A2	116.753	1.19362	0.273861	4.35848	1.30969e-05	6.91086e-05
ENSG00000089327	FXYD5	253.574	1.19283	0.11299	10.557	4.71657e-26	2.56274e-24
ENSG00000225528	Z82206.1	14.3371	1.19186	0.185375	6.42945	1.28066e-10	1.4118e-09
ENSG00000154217	PITPNC1	156.773	1.19157	0.107497	11.0847	1.48768e-28	1.01245e-26
ENSG00000130775	THEMIS2	238.478	1.19142	0.132028	9.02404	1.81276e-19	5.15336e-18
ENSG00000117226	GBP3	299.54	1.19106	0.0906894	13.1334	2.12042e-39	5.09034e-37
ENSG00000029153	ARNTL2	733.01	1.18887	0.10807	11.0009	3.78247e-28	2.46226e-26
ENSG00000128578	STRIP2	56.5443	1.18822	0.137173	8.66225	4.62525e-18	1.14639e-16
ENSG00000148798	INA	19.4892	1.1879	0.236487	5.02312	5.08388e-07	3.40484e-06
ENSG00000251215	GOLGA5P1	12.7475	1.1878	0.171139	6.94058	3.90497e-12	5.14197e-11
ENSG00000086300	SNX10	116.848	1.18682	0.181223	6.54897	5.79351e-11	6.64971e-10
ENSG00000170909	OSCAR	28.7019	1.18467	0.148742	7.96457	1.65801e-15	3.16007e-14
ENSG00000213658	LAT	25.5944	1.18445	0.165557	7.15434	8.40736e-13	1.18586e-11
ENSG00000245648	AC022075.1	39.915	1.18414	0.159999	7.40091	1.35251e-13	2.09323e-12
ENSG00000107099	DOCK8	933.734	1.18364	0.0978915	12.0913	1.17426e-33	1.36406e-31
ENSG00000228499	TMSB10P1	72.4619	1.18279	0.151368	7.81401	5.53984e-15	9.97542e-14
ENSG00000111679	PTPN6	392.017	1.18264	0.0873324	13.5418	8.85341e-42	2.90975e-39
ENSG00000205364	MT1M	25.3553	1.18241	0.21675	5.45516	4.89287e-08	3.83174e-07
ENSG00000243197	TUSC7	10.3103	-1.04993	0.333662	-3.1467	0.00165126	0.00567331
ENSG00000274536	AL034397.3	33.5056	1.18165	0.176839	6.68206	2.356e-11	2.8354e-10
ENSG00000162772	ATF3	202.391	1.17994	0.285185	4.13747	3.51162e-05	0.000171488
ENSG00000128228	SDF2L1	48.8965	1.1794	0.120747	9.76754	1.55171e-22	5.93453e-21
ENSG00000108950	FAM20A	351.468	1.17929	0.101275	11.6444	2.4491e-31	2.25011e-29
ENSG00000163191	S100A11	735.444	1.17746	0.0961361	12.2478	1.72553e-34	2.25015e-32
ENSG00000108771	DHX58	177.187	1.17711	0.107367	10.9634	5.72995e-28	3.61927e-26
ENSG00000138964	PARVG	131.821	1.17673	0.15856	7.42134	1.15938e-13	1.81027e-12
ENSG00000118515	SGK1	1285.47	1.17506	0.132315	8.88079	6.63892e-19	1.78443e-17
ENSG00000134757	DSG3	2777.84	1.17491	0.0966731	12.1535	5.49849e-34	6.69508e-32
ENSG00000108622	ICAM2	45.9897	1.1743	0.113931	10.3071	6.54654e-25	3.18848e-23
ENSG00000176049	JAKMIP2	19.3972	1.17074	0.191414	6.11627	9.57909e-10	9.41948e-09
ENSG00000163874	ZC3H12A	295.687	1.17063	0.122141	9.58426	9.31272e-22	3.29945e-20
ENSG00000151948	GLT1D1	22.1382	1.16946	0.141465	8.26676	1.37654e-16	2.94895e-15
ENSG00000204516	MICB	48.4056	1.16844	0.125335	9.32255	1.13578e-20	3.62957e-19
ENSG00000112799	LY86	19.9026	1.16745	0.15904	7.34059	2.12652e-13	3.22086e-12
ENSG00000104518	GSDMD	277.051	1.16551	0.0958266	12.1627	4.90941e-34	6.05069e-32
ENSG00000066336	SPI1	162.21	1.16515	0.129404	9.00399	2.17658e-19	6.16164e-18
ENSG00000166750	SLFN5	1797.14	1.165	0.101443	11.4843	1.58232e-30	1.30011e-28
ENSG00000121380	BCL2L14	27.9438	1.16303	0.139633	8.32922	8.13791e-17	1.79376e-15
ENSG00000198846	TOX	51.8457	1.16296	0.128202	9.07129	1.17619e-19	3.43302e-18
ENSG00000222041	CYTOR	74.2799	1.16056	0.115186	10.0756	7.08563e-24	3.11683e-22
ENSG00000198805	PNP	255.277	1.15983	0.122225	9.48929	2.32621e-21	7.90892e-20
ENSG00000172243	CLEC7A	281.178	1.15869	0.166734	6.94935	3.66982e-12	4.85288e-11
ENSG00000132334	PTPRE	828.157	1.15702	0.095929	12.0612	1.69331e-33	1.91742e-31
ENSG00000167613	LAIR1	189.217	1.15657	0.152914	7.56356	3.92182e-14	6.48954e-13
ENSG00000172965	MIR4435-2HG	119.413	1.15591	0.105087	10.9995	3.8408e-28	2.49621e-26
ENSG00000144136	SLC20A1	519.035	1.15576	0.102472	11.2788	1.67012e-29	1.25259e-27
ENSG00000198223	CSF2RA	161.626	1.15513	0.142806	8.08883	6.02385e-16	1.20551e-14
ENSG00000264630	PRKCA-AS1	39.9103	1.15508	0.148225	7.79274	6.55725e-15	1.17446e-13
ENSG00000284669	AC092053.3	97.3127	1.15453	0.187098	6.17072	6.79813e-10	6.82091e-09
ENSG00000198771	RCSD1	198.114	1.15122	0.123331	9.33439	1.01578e-20	3.25897e-19
ENSG00000261644	AC007728.2	33.1791	1.15039	0.134122	8.57715	9.72503e-18	2.34427e-16
ENSG00000173918	C1QTNF1	489.671	1.14951	0.115099	9.98714	1.73512e-23	7.32939e-22
ENSG00000197992	CLEC9A	13.7302	1.14918	0.192546	5.96836	2.39653e-09	2.23123e-08
ENSG00000178175	ZNF366	100.437	1.14887	0.122194	9.40205	5.35086e-21	1.75718e-19
ENSG00000157193	LRP8	177.815	1.14873	0.0999857	11.4889	1.4994e-30	1.23701e-28
ENSG00000179583	CIITA	1757.89	1.14695	0.145312	7.89305	2.94897e-15	5.46594e-14
ENSG00000106560	GIMAP2	101.21	1.14685	0.118422	9.6845	3.50929e-22	1.29555e-20
ENSG00000260145	AC023825.2	16.1686	1.14655	0.173744	6.59909	4.13695e-11	4.82923e-10
ENSG00000279198	AC008894.3	31.4123	1.14499	0.155139	7.38041	1.57805e-13	2.42373e-12
ENSG00000263606	AP000919.1	29.707	1.14402	0.130861	8.74226	2.28491e-18	5.83497e-17
ENSG00000091106	NLRC4	41.1379	1.14396	0.146836	7.79078	6.65971e-15	1.19175e-13
ENSG00000168899	VAMP5	62.8466	1.14357	0.107231	10.6646	1.49064e-26	8.41608e-25
ENSG00000145623	OSMR	1163.61	1.1433	0.0965719	11.8388	2.45924e-32	2.46686e-30
ENSG00000115935	WIPF1	902.831	1.14317	0.0917781	12.4558	1.30087e-35	1.95493e-33
ENSG00000126246	IGFLR1	17.3917	1.14267	0.187523	6.09348	1.10482e-09	1.07854e-08
ENSG00000144893	MED12L	61.1166	1.14198	0.130644	8.74117	2.30707e-18	5.87671e-17
ENSG00000064932	SBNO2	1066.49	1.14106	0.10504	10.863	1.72917e-27	1.0402e-25
ENSG00000226822	AL390036.1	18.9274	1.14089	0.161944	7.04497	1.85498e-12	2.53507e-11
ENSG00000054967	RELT	172.385	1.14085	0.09705	11.7553	6.63441e-32	6.43156e-30
ENSG00000131979	GCH1	190.835	1.13969	0.107214	10.6301	2.1598e-26	1.20427e-24
ENSG00000273604	EPOP	38.3	1.13918	0.164648	6.91887	4.55245e-12	5.94806e-11
ENSG00000279917	AC079331.2	11.8139	1.13896	0.207154	5.49812	3.83855e-08	3.04321e-07
ENSG00000124813	RUNX2	168.281	1.1377	0.0985351	11.5461	7.72549e-31	6.63063e-29
ENSG00000163565	IFI16	1482.05	1.13751	0.0851134	13.3646	9.73076e-41	2.85048e-38
ENSG00000124126	PREX1	708.489	1.13727	0.0932834	12.1916	3.44682e-34	4.34074e-32
ENSG00000115604	IL18R1	180.638	1.13712	0.0932833	12.1899	3.51686e-34	4.39637e-32
ENSG00000204869	IGFL4	57.2424	1.13628	0.161918	7.01763	2.25659e-12	3.04888e-11
ENSG00000283994	AC092652.3	14.2637	1.13551	0.193444	5.86993	4.35976e-09	3.92087e-08
ENSG00000106952	TNFSF8	62.1305	1.13326	0.133182	8.50908	1.75312e-17	4.13476e-16
ENSG00000258565	BLZF2P	18.6843	1.13325	0.175853	6.4443	1.16137e-10	1.2859e-09
ENSG00000196639	HRH1	194.122	1.13248	0.101598	11.1466	7.44069e-29	5.17711e-27
ENSG00000166106	ADAMTS15	223.752	1.13193	0.149503	7.5713	3.69499e-14	6.1368e-13
ENSG00000244301	AOX3P	15.3407	1.13127	0.196416	5.75958	8.43257e-09	7.30803e-08
ENSG00000238160	AC116366.2	26.7139	1.13038	0.137985	8.19206	2.56793e-16	5.36201e-15
ENSG00000214872	SMTNL1	17.1365	1.12972	0.177836	6.3526	2.11701e-10	2.27425e-09
ENSG00000257169	AC125612.1	23.2956	1.12966	0.136657	8.26638	1.38091e-16	2.95675e-15
ENSG00000237484	LINC01684	10.5509	1.12948	0.201982	5.592	2.24473e-08	1.83246e-07
ENSG00000261226	AC092384.3	33.0161	1.12818	0.144175	7.82502	5.07557e-15	9.1762e-14
ENSG00000183837	PNMA3	17.0769	1.12806	0.188595	5.98138	2.21255e-09	2.06947e-08
ENSG00000165030	NFIL3	183.253	1.12776	0.14048	8.02792	9.91414e-16	1.93707e-14
ENSG00000115221	ITGB6	92.6516	1.12768	0.161334	6.9897	2.75473e-12	3.68254e-11
ENSG00000144959	NCEH1	183.989	1.12762	0.109026	10.3427	4.51595e-25	2.24427e-23
ENSG00000120738	EGR1	650.886	1.12563	0.253411	4.44192	8.91589e-06	4.84442e-05
ENSG00000006327	TNFRSF12A	120.471	1.12441	0.156027	7.20653	5.73971e-13	8.27488e-12
ENSG00000145088	EAF2	26.1358	1.12332	0.139972	8.02534	1.01244e-15	1.97432e-14
ENSG00000272636	DOC2B	222.926	1.1222	0.12543	8.9468	3.65945e-19	1.01463e-17
ENSG00000270127	AC027020.2	48.034	1.12199	0.123672	9.07235	1.1648e-19	3.40471e-18
ENSG00000110031	LPXN	175.625	1.12195	0.0952968	11.7732	5.36461e-32	5.2765e-30
ENSG00000160013	PTGIR	71.6224	1.11881	0.114643	9.75902	1.68775e-22	6.41838e-21
ENSG00000166446	CDYL2	145.711	1.11853	0.0851196	13.1407	1.92536e-39	4.71713e-37
ENSG00000232022	FAAHP1	11.2869	1.11746	0.182991	6.10661	1.0177e-09	9.98317e-09
ENSG00000135905	DOCK10	1068.37	1.11722	0.0966873	11.555	6.96261e-31	6.00136e-29
ENSG00000105383	CD33	91.8326	1.11522	0.137943	8.08459	6.23759e-16	1.24582e-14
ENSG00000164647	STEAP1	79.0138	1.11494	0.174442	6.39145	1.64317e-10	1.78803e-09
ENSG00000230225	MTND5P14	18.4556	1.11384	0.137646	8.09207	5.86609e-16	1.17627e-14
ENSG00000212195	RF00012	16.441	1.11316	0.238313	4.671	2.99733e-06	1.76034e-05
ENSG00000169313	P2RY12	20.1832	1.11294	0.189763	5.86488	4.49452e-09	4.03579e-08
ENSG00000234745	HLA-B	6026.07	1.11269	0.0859689	12.9429	2.57685e-38	5.42547e-36
ENSG00000140285	FGF7	259.244	1.11267	0.183235	6.07237	1.26036e-09	1.22066e-08
ENSG00000228113	AC003991.1	47.987	1.11133	0.161916	6.86358	6.71558e-12	8.61285e-11
ENSG00000268104	SLC6A14	171.182	1.1098	0.169054	6.56476	5.21181e-11	6.01792e-10
ENSG00000204642	HLA-F	463.326	1.10959	0.109254	10.156	3.11668e-24	1.42363e-22
ENSG00000196735	HLA-DQA1	1111.34	1.10918	0.152113	7.29182	3.05785e-13	4.53794e-12
ENSG00000253276	CCDC71L	197.653	1.10854	0.126613	8.75539	2.03403e-18	5.23396e-17
ENSG00000143627	PKLR	12.7143	-1.01017	0.324767	-3.11045	0.00186805	0.00633574
ENSG00000185947	ZNF267	426.113	1.10838	0.0945035	11.7284	9.11282e-32	8.68834e-30
ENSG00000171223	JUNB	831.858	1.10828	0.144991	7.64376	2.10966e-14	3.59692e-13
ENSG00000130429	ARPC1B	111.633	1.10827	0.0954596	11.6098	3.67263e-31	3.25584e-29
ENSG00000181896	ZNF101	252.338	1.1082	0.0802094	13.8163	2.03179e-43	8.38115e-41
ENSG00000170379	TCAF2	115.177	1.10816	0.115472	9.59673	8.25187e-22	2.9313e-20
ENSG00000165140	FBP1	30.6882	1.10575	0.20083	5.50587	3.67352e-08	2.91867e-07
ENSG00000106089	STX1A	35.184	1.10543	0.155643	7.10231	1.22687e-12	1.70668e-11
ENSG00000272529	AC090948.3	25.0485	1.10507	0.135962	8.12782	4.37082e-16	8.87891e-15
ENSG00000159189	C1QC	271.989	1.10493	0.145526	7.59264	3.13464e-14	5.24494e-13
ENSG00000173369	C1QB	235.21	1.10398	0.157427	7.01264	2.33859e-12	3.1523e-11
ENSG00000163131	CTSS	663.406	1.10384	0.143067	7.71549	1.20522e-14	2.10277e-13
ENSG00000128016	ZFP36	905.634	1.10287	0.156954	7.02668	2.11511e-12	2.87213e-11
ENSG00000148680	HTR7	16.5464	1.1024	0.192754	5.71919	1.07034e-08	9.14377e-08
ENSG00000010610	CD4	509.061	1.10146	0.119358	9.22825	2.75099e-20	8.46984e-19
ENSG00000225963	AC009950.1	48.5897	1.10032	0.126254	8.71512	2.90444e-18	7.34744e-17
ENSG00000181649	PHLDA2	20.8229	1.0982	0.182702	6.01088	1.84521e-09	1.74404e-08
ENSG00000165168	CYBB	801.394	1.09785	0.175047	6.27174	3.57025e-10	3.72747e-09
ENSG00000081985	IL12RB2	113.539	1.09774	0.106737	10.2845	8.27398e-25	3.98758e-23
ENSG00000139629	GALNT6	272.037	1.09766	0.10862	10.1055	5.22518e-24	2.32374e-22
ENSG00000279637	AC018445.3	22.4757	1.09743	0.269986	4.06478	4.80768e-05	0.000228406
ENSG00000174502	SLC26A9	86.9372	1.09725	0.226288	4.84893	1.24127e-06	7.77114e-06
ENSG00000101342	TLDC2	28.7606	1.09504	0.160603	6.8183	9.2124e-12	1.16379e-10
ENSG00000128165	ADM2	12.5317	1.09345	0.175035	6.24701	4.18388e-10	4.32345e-09
ENSG00000112096	SOD2	2764.17	1.093	0.13561	8.05983	7.63984e-16	1.51022e-14
ENSG00000171208	NETO2	47.2671	1.09237	0.151672	7.20217	5.926e-13	8.52219e-12
ENSG00000132182	NUP210	421.034	1.09117	0.112504	9.69892	3.04697e-22	1.13315e-20
ENSG00000223549	MTND5P28	15.2954	1.08822	0.184681	5.89244	3.80527e-09	3.44597e-08
ENSG00000271605	MILR1	47.7533	1.08696	0.158486	6.85839	6.96416e-12	8.90342e-11
ENSG00000153395	LPCAT1	289.901	1.08595	0.0928329	11.6979	1.306e-31	1.23353e-29
ENSG00000140379	BCL2A1	23.289	1.08454	0.149338	7.26232	3.80508e-13	5.60366e-12
ENSG00000166710	B2M	13898.8	1.08402	0.0865341	12.5271	5.30926e-36	8.35124e-34
ENSG00000227039	ITGB2-AS1	43.8852	1.08379	0.178523	6.07087	1.2722e-09	1.23182e-08
ENSG00000169469	SPRR1B	483.87	1.08371	0.249563	4.34241	1.40928e-05	7.39582e-05
ENSG00000176907	TCIM	67.0596	1.0811	0.188372	5.73919	9.51324e-09	8.18414e-08
ENSG00000259205	PRKXP1	27.0735	1.08087	0.141219	7.65382	1.95097e-14	3.33621e-13
ENSG00000006118	TMEM132A	88.1706	1.08065	0.132271	8.17001	3.08357e-16	6.38266e-15
ENSG00000087586	AURKA	43.862	1.07878	0.152012	7.09663	1.27839e-12	1.77712e-11
ENSG00000196126	HLA-DRB1	1894.23	1.07858	0.132459	8.14279	3.86284e-16	7.9106e-15
ENSG00000254332	AF201337.1	23.6606	1.07693	0.157298	6.84647	7.56933e-12	9.63445e-11
ENSG00000167711	SERPINF2	37.8804	1.07593	0.134287	8.01215	1.12716e-15	2.18435e-14
ENSG00000232533	AC093673.1	13.5978	1.07508	0.157558	6.82337	8.8927e-12	1.1241e-10
ENSG00000172803	SNX32	49.7666	1.0742	0.10743	9.99903	1.53895e-23	6.52119e-22
ENSG00000231925	TAPBP	1926.79	1.07346	0.0797555	13.4594	2.70987e-41	8.42666e-39
ENSG00000235560	AC002310.1	10.2964	1.07255	0.205965	5.20742	1.91482e-07	1.37514e-06
ENSG00000175820	CCDC168	11.8336	1.01346	0.343701	2.94866	0.00319158	0.0101542
ENSG00000254864	AC107884.2	15.895	1.07249	0.161687	6.6331	3.28708e-11	3.89336e-10
ENSG00000128284	APOL3	463.536	1.0724	0.11081	9.67786	3.74458e-22	1.37613e-20
ENSG00000236383	LINC00854	120.895	1.07174	0.11543	9.28477	1.62053e-20	5.10201e-19
ENSG00000229056	AC020571.1	16.7319	1.07154	0.172051	6.22806	4.72247e-10	4.83673e-09
ENSG00000006062	MAP3K14	376.418	1.07116	0.0914622	11.7115	1.11262e-31	1.05581e-29
ENSG00000109625	CPZ	18.8355	1.07116	0.230749	4.64208	3.44921e-06	2.00943e-05
ENSG00000071073	MGAT4A	493.274	1.07111	0.0764778	14.0055	1.4419e-44	7.02275e-42
ENSG00000235602	POU5F1P3	12.0655	1.06973	0.223804	4.77975	1.75513e-06	1.07307e-05
ENSG00000146094	DOK3	67.0697	1.06938	0.11934	8.96082	3.22283e-19	8.98502e-18
ENSG00000019582	CD74	6455.85	1.06859	0.127298	8.39443	4.68169e-17	1.06265e-15
ENSG00000280734	LINC01232	22.0199	1.06843	0.13767	7.76081	8.43907e-15	1.49561e-13
ENSG00000213445	SIPA1	228.258	1.06834	0.105024	10.1723	2.63579e-24	1.21913e-22
ENSG00000213694	S1PR3	171.446	1.06782	0.111486	9.57806	9.88852e-22	3.48816e-20
ENSG00000230735	AC093423.2	18.5871	1.0678	0.169238	6.30948	2.79975e-10	2.9636e-09
ENSG00000101265	RASSF2	852.14	1.06631	0.110458	9.6536	4.74596e-22	1.72687e-20
ENSG00000134954	ETS1	1410.8	1.06488	0.0873585	12.1898	3.52362e-34	4.39637e-32
ENSG00000067066	SP100	1163.36	1.06429	0.0767693	13.8635	1.05468e-43	4.48796e-41
ENSG00000100285	NEFH	10.4318	1.06309	0.221364	4.80245	1.56739e-06	9.67061e-06
ENSG00000101347	SAMHD1	1867.28	1.06278	0.105594	10.0648	7.90367e-24	3.45785e-22
ENSG00000162511	LAPTM5	722.921	1.06219	0.124841	8.50839	1.76371e-17	4.15731e-16
ENSG00000223865	HLA-DPB1	1202.88	1.06153	0.152171	6.97592	3.03878e-12	4.04886e-11
ENSG00000178882	RFLNA	20.8908	1.06126	0.180656	5.87446	4.24216e-09	3.82021e-08
ENSG00000153012	LGI2	57.9591	1.06122	0.157933	6.71939	1.82481e-11	2.2246e-10
ENSG00000204264	PSMB8	402.138	1.06004	0.0857066	12.3682	3.88287e-35	5.48829e-33
ENSG00000259950	AC034105.3	15.8248	1.05978	0.153827	6.8894	5.60278e-12	7.24543e-11
ENSG00000156140	ADAMTS3	52.0043	1.05814	0.140807	7.5148	5.69985e-14	9.22774e-13
ENSG00000162645	GBP2	1022.49	1.05812	0.107156	9.87462	5.36385e-23	2.15755e-21
ENSG00000113368	LMNB1	267.655	1.05806	0.104555	10.1197	4.51897e-24	2.03429e-22
ENSG00000110697	PITPNM1	242.312	1.058	0.0969866	10.9087	1.04715e-27	6.42351e-26
ENSG00000112715	VEGFA	639.381	1.05786	0.121332	8.71872	2.81361e-18	7.13106e-17
ENSG00000134755	DSC2	1171.13	1.05775	0.134176	7.88327	3.18912e-15	5.89485e-14
ENSG00000169896	ITGAM	327.416	1.0569	0.127976	8.25855	1.47452e-16	3.14718e-15
ENSG00000237513	AC007384.1	19.0478	1.05639	0.162215	6.51231	7.40062e-11	8.36371e-10
ENSG00000273096	AL021707.8	10.3419	1.05603	0.227771	4.63636	3.54601e-06	2.06196e-05
ENSG00000203785	SPRR2E	741.833	1.05589	0.31934	3.30647	0.000944782	0.00342813
ENSG00000122694	GLIPR2	258.533	1.05588	0.128883	8.19252	2.55812e-16	5.34429e-15
ENSG00000055332	EIF2AK2	1431.33	1.05559	0.0909906	11.6011	4.06998e-31	3.58451e-29
ENSG00000173868	PHOSPHO1	30.5555	1.05467	0.136852	7.70662	1.29193e-14	2.25113e-13
ENSG00000185880	TRIM69	299.483	1.05319	0.110447	9.5357	1.48883e-21	5.16617e-20
ENSG00000065923	SLC9A7	405.371	1.05302	0.0901941	11.6751	1.70919e-31	1.58837e-29
ENSG00000149573	MPZL2	708.4	1.05085	0.113182	9.28468	1.62199e-20	5.10265e-19
ENSG00000217527	RPS16P5	13.0724	1.05039	0.18753	5.60116	2.12917e-08	1.7427e-07
ENSG00000234337	AC026462.1	37.1907	1.05032	0.131212	8.00475	1.19713e-15	2.3133e-14
ENSG00000015133	CCDC88C	534.582	1.05029	0.0902908	11.6323	2.82509e-31	2.57217e-29
ENSG00000240244	GAPDHP33	11.864	1.05022	0.208974	5.02558	5.01915e-07	3.36371e-06
ENSG00000154096	THY1	448.98	1.05003	0.187004	5.61502	1.96538e-08	1.61715e-07
ENSG00000159216	RUNX1	935.098	1.04762	0.106953	9.79514	1.18135e-22	4.58313e-21
ENSG00000149177	PTPRJ	704.653	1.04754	0.076333	13.7232	7.36901e-43	2.83707e-40
ENSG00000138134	STAMBPL1	199.984	1.04709	0.077948	13.4332	3.86313e-41	1.16543e-38
ENSG00000060140	STYK1	43.4965	1.04687	0.136183	7.68724	1.50338e-14	2.60276e-13
ENSG00000181631	P2RY13	69.762	1.04656	0.165954	6.30628	2.85822e-10	3.02312e-09
ENSG00000137767	SQOR	220.634	1.04582	0.095244	10.9804	4.74859e-28	3.04218e-26
ENSG00000124201	ZNFX1	1600.67	1.04581	0.0673078	15.5378	1.92588e-54	3.2439e-51
ENSG00000214851	LINC00612	31.4334	1.04509	0.140582	7.43399	1.05369e-13	1.65419e-12
ENSG00000162366	PDZK1IP1	227.735	1.04505	0.123	8.49634	1.9567e-17	4.59613e-16
ENSG00000243055	GK-AS1	12.3752	1.04195	0.17406	5.98616	2.14848e-09	2.01467e-08
ENSG00000136541	ERMN	33.8001	1.04172	0.205254	5.07529	3.86897e-07	2.64418e-06
ENSG00000169122	FAM110B	82.9051	1.04168	0.12739	8.17709	2.90793e-16	6.03455e-15
ENSG00000104368	PLAT	165.882	1.04048	0.173871	5.98424	2.17398e-09	2.03622e-08
ENSG00000140853	NLRC5	1652.24	1.03885	0.117446	8.8454	9.12048e-19	2.42244e-17
ENSG00000251593	MSNP1	221.86	1.03782	0.101354	10.2395	1.31899e-24	6.23626e-23
ENSG00000155380	SLC16A1	487.775	1.03628	0.0895949	11.5663	6.10681e-31	5.28625e-29
ENSG00000087303	NID2	288.644	1.0351	0.124924	8.28578	1.17333e-16	2.53782e-15
ENSG00000166501	PRKCB	352.699	1.03427	0.091409	11.3147	1.10968e-29	8.44802e-28
ENSG00000256433	AC005840.2	33.4086	1.03405	0.105173	9.83186	8.20845e-23	3.24049e-21
ENSG00000243649	CFB	42.9475	1.03363	0.127222	8.12465	4.48651e-16	9.09564e-15
ENSG00000197536	C5orf56	338.191	1.03312	0.0981811	10.5226	6.79811e-26	3.6303e-24
ENSG00000212939	Z97192.1	30.7084	1.03291	0.183596	5.62598	1.84456e-08	1.52487e-07
ENSG00000197930	ERO1A	716.272	1.03261	0.0809067	12.7629	2.64069e-37	4.83032e-35
ENSG00000111886	GABRR2	10.7233	1.032	0.190019	5.43102	5.60319e-08	4.34425e-07
ENSG00000249437	NAIP	47.8451	1.03164	0.155796	6.62172	3.55053e-11	4.18944e-10
ENSG00000064012	CASP8	457.895	1.03145	0.0783216	13.1694	1.31645e-39	3.28503e-37
ENSG00000174007	CEP19	27.678	1.03126	0.144074	7.15786	8.19478e-13	1.1579e-11
ENSG00000267102	AC060766.1	13.3437	1.03042	0.179059	5.75467	8.68098e-09	7.51132e-08
ENSG00000184588	PDE4B	347.837	1.03023	0.113572	9.07115	1.17768e-19	3.4349e-18
ENSG00000183696	UPP1	136.369	1.0293	0.12573	8.18656	2.68788e-16	5.6009e-15
ENSG00000170382	LRRN2	29.1169	1.02925	0.157195	6.54758	5.84761e-11	6.7099e-10
ENSG00000168229	PTGDR	47.5636	1.02896	0.167081	6.15846	7.34563e-10	7.33565e-09
ENSG00000163032	VSNL1	170.013	1.02884	0.084252	12.2115	2.69941e-34	3.4208e-32
ENSG00000012779	ALOX5	201.421	1.02879	0.105261	9.77367	1.46057e-22	5.60185e-21
ENSG00000022556	NLRP2	117.628	1.02831	0.308272	3.33572	0.000850789	0.00312239
ENSG00000204632	HLA-G	14.8742	1.02765	0.261675	3.92719	8.59447e-05	0.000386895
ENSG00000095794	CREM	141.885	1.02759	0.0890616	11.538	8.48583e-31	7.22189e-29
ENSG00000277452	RN7SL473P	27.0037	1.0267	0.127119	8.07672	6.65312e-16	1.32489e-14
ENSG00000179344	HLA-DQB1	831.004	1.02613	0.147032	6.97894	2.97417e-12	3.96917e-11
ENSG00000155749	ALS2CR12	28.6052	1.02607	0.126144	8.1341	4.15008e-16	8.46881e-15
ENSG00000101017	CD40	161.299	1.02537	0.103327	9.92349	3.29043e-23	1.3573e-21
ENSG00000224875	AC083949.1	14.2585	1.02492	0.150878	6.79303	1.098e-11	1.37165e-10
ENSG00000174125	TLR1	163.155	1.0248	0.123766	8.28016	1.23012e-16	2.65356e-15
ENSG00000054219	LY75	173.955	1.02464	0.0983278	10.4207	1.99559e-25	1.03161e-23
ENSG00000203416	FAM32BP	15.4885	1.02457	0.158846	6.45005	1.11817e-10	1.24079e-09
ENSG00000285108	AC103718.1	714.765	1.02453	0.135916	7.53792	4.77514e-14	7.80886e-13
ENSG00000218582	GAPDHP63	19.3526	1.02381	0.141585	7.23108	4.79183e-13	6.97299e-12
ENSG00000105329	TGFB1	281.869	1.02362	0.103843	9.85736	6.37036e-23	2.55225e-21
ENSG00000185499	MUC1	83.6091	1.02269	0.259613	3.93929	8.17219e-05	0.000369738
ENSG00000005379	TSPOAP1	273.404	1.02224	0.10919	9.36205	7.82078e-21	2.52318e-19
ENSG00000267156	TPMTP1	18.5459	1.02154	0.145947	6.99939	2.57081e-12	3.44693e-11
ENSG00000274441	AC008957.2	11.8819	1.01975	0.193141	5.27984	1.29294e-07	9.51174e-07
ENSG00000279149	AL356750.1	12.5645	1.01973	0.181404	5.62133	1.89492e-08	1.56394e-07
ENSG00000023902	PLEKHO1	348.556	1.01954	0.102171	9.97877	1.88789e-23	7.94517e-22
ENSG00000146112	PPP1R18	545.117	1.01773	0.078961	12.8891	5.18539e-38	1.02755e-35
ENSG00000186407	CD300E	57.3257	1.01722	0.214535	4.74154	2.12099e-06	1.27857e-05
ENSG00000253549	CA3-AS1	13.1851	1.0169	0.201394	5.04932	4.43387e-07	3.00233e-06
ENSG00000258926	AL355916.2	17.4814	1.01451	0.139503	7.27233	3.53333e-13	5.21295e-12
ENSG00000147065	MSN	2812.48	1.0144	0.0785934	12.9069	4.11401e-38	8.23311e-36
ENSG00000089639	GMIP	260.015	1.01422	0.0935178	10.8452	2.10256e-27	1.25548e-25
ENSG00000274307	AC023449.2	20.5306	1.01391	0.163867	6.18739	6.11685e-10	6.17721e-09
ENSG00000161955	TNFSF13	21.7895	1.01387	0.120158	8.43779	3.23391e-17	7.43634e-16
ENSG00000164344	KLKB1	12.737	1.01321	0.195246	5.18942	2.10953e-07	1.50641e-06
ENSG00000205755	CRLF2	17.0072	1.01303	0.202301	5.00756	5.51238e-07	3.66751e-06
ENSG00000225885	AC023590.1	17.5904	1.01148	0.17708	5.71201	1.11652e-08	9.52622e-08
ENSG00000071246	VASH1	216.487	1.0101	0.0976179	10.3474	4.29806e-25	2.1424e-23
ENSG00000120949	TNFRSF8	19.9361	1.00989	0.159777	6.32062	2.60521e-10	2.77e-09
ENSG00000106366	SERPINE1	151.138	1.00951	0.304048	3.32024	0.000899392	0.0032792
ENSG00000100060	MFNG	111.507	1.00931	0.105735	9.5456	1.35323e-21	4.71995e-20
ENSG00000171522	PTGER4	254.62	1.00884	0.104717	9.63395	5.74787e-22	2.07148e-20
ENSG00000172382	PRSS27	48.6077	1.0066	0.176254	5.71109	1.12256e-08	9.5737e-08
ENSG00000185404	SP140L	135.794	1.00576	0.0990728	10.1517	3.25553e-24	1.48371e-22
ENSG00000087085	ACHE	24.697	1.00573	0.170868	5.88599	3.95684e-09	3.57602e-08
ENSG00000260452	TPRKBP2	11.0005	1.00423	0.178454	5.62738	1.82964e-08	1.51346e-07
ENSG00000140749	IGSF6	214.671	1.00412	0.0846892	11.8565	1.99081e-32	2.02716e-30
ENSG00000269967	AL136115.2	21.0242	1.00384	0.143423	6.99918	2.57473e-12	3.45105e-11
ENSG00000164484	TMEM200A	103.794	1.00325	0.127584	7.86342	3.73795e-15	6.85914e-14
ENSG00000134057	CCNB1	100.982	1.0027	0.16133	6.21524	5.12471e-10	5.22752e-09
ENSG00000160219	GAB3	158.684	1.00251	0.103008	9.73236	2.1944e-22	8.25963e-21
ENSG00000115963	RND3	839.285	1.00185	0.124007	8.079	6.5301e-16	1.30232e-14
ENSG00000283267	FAM237B	11.625	1.00137	0.217329	4.60764	4.07267e-06	2.34794e-05
ENSG00000140280	LYSMD2	51.5321	1.00113	0.0993314	10.0787	6.86613e-24	3.02356e-22
ENSG00000233093	LINC00892	12.463	1.00092	0.220425	4.54086	5.60251e-06	3.15039e-05
ENSG00000132639	SNAP25	10.1409	1.00003	0.236305	4.23196	2.31663e-05	0.000116698
ENSG00000111262	KCNA1	29.9613	-1.00023	0.276264	-3.62057	0.000293958	0.0011918
ENSG00000175121	WFDC5	419.842	-1.00032	0.141912	-7.04886	1.80385e-12	2.46937e-11
ENSG00000263812	LINC00908	10.6582	-1.00083	0.256308	-3.9048	9.4302e-05	0.000422166
ENSG00000168772	CXXC4	24.4033	-1.00102	0.202884	-4.93398	8.05718e-07	5.21556e-06
ENSG00000231490	RPL7L1P2	21.1758	-1.00183	0.164675	-6.08371	1.17436e-09	1.14174e-08
ENSG00000272732	AC004982.1	25.1412	-1.00212	0.154386	-6.49101	8.52611e-11	9.58209e-10
ENSG00000142233	NTN5	19.6658	-1.00247	0.193203	-5.18869	2.11775e-07	1.51121e-06
ENSG00000085741	WNT11	71.5841	-1.00283	0.145804	-6.87793	6.07285e-12	7.83078e-11
ENSG00000186340	THBS2	4068.66	-1.00308	0.136781	-7.33349	2.24239e-13	3.39127e-12
ENSG00000130751	NPAS1	34.3541	-1.00373	0.184478	-5.44093	5.30026e-08	4.12203e-07
ENSG00000132164	SLC6A11	121.037	-1.0038	0.147703	-6.79608	1.07501e-11	1.34459e-10
ENSG00000259417	CTXND1	37.8114	-1.00445	0.142844	-7.03176	2.03946e-12	2.77313e-11
ENSG00000251171	AC096741.1	20.7323	-1.00576	0.170067	-5.91389	3.34119e-09	3.05108e-08
ENSG00000167080	B4GALNT2	16.2488	-1.00581	0.303943	-3.30921	0.000935587	0.00339904
ENSG00000169218	RSPO1	105.515	-1.00598	0.131088	-7.67405	1.66651e-14	2.87287e-13
ENSG00000163827	LRRC2	141.257	-1.00685	0.146336	-6.88041	5.96815e-12	7.70315e-11
ENSG00000070601	FRMPD1	187.425	-1.00832	0.198473	-5.08036	3.76711e-07	2.58155e-06
ENSG00000006747	SCIN	127.695	-1.00857	0.146661	-6.87692	6.11624e-12	7.88171e-11
ENSG00000167861	HID1	112.445	-1.00926	0.125822	-8.02129	1.04637e-15	2.0356e-14
ENSG00000101333	PLCB4	409.054	-1.00935	0.115847	-8.71281	2.96428e-18	7.48009e-17
ENSG00000163710	PCOLCE2	232.26	-1.00935	0.188451	-5.35605	8.50605e-08	6.43325e-07
ENSG00000112246	SIM1	125.597	-1.0094	0.18043	-5.59439	2.21397e-08	1.80844e-07
ENSG00000175894	TSPEAR	19.8999	-1.01023	0.265011	-3.81203	0.000137829	0.000594574
ENSG00000171004	HS6ST2	14.0082	-1.01025	0.204807	-4.93271	8.10964e-07	5.24699e-06
ENSG00000198883	PNMA5	12.3329	-1.01069	0.250334	-4.03738	5.40521e-05	0.000254372
ENSG00000108823	SGCA	55.3698	-1.01081	0.167535	-6.03343	1.60512e-09	1.52855e-08
ENSG00000131941	RHPN2	126.339	-1.01095	0.207032	-4.88309	1.04437e-06	6.62357e-06
ENSG00000243986	ENO1P3	34.1245	-1.01159	0.158998	-6.36227	1.98794e-10	2.14318e-09
ENSG00000127083	OMD	266.239	-1.01181	0.145404	-6.95856	3.4378e-12	4.56528e-11
ENSG00000134202	GSTM3	338.517	-1.01186	0.103577	-9.76914	1.52739e-22	5.85258e-21
ENSG00000179772	FOXS1	13.464	-1.01202	0.243042	-4.16398	3.1275e-05	0.000154125
ENSG00000183579	ZNRF3	345.562	-1.01258	0.0800459	-12.65	1.11804e-36	1.89226e-34
ENSG00000116774	OLFML3	461.68	-1.01303	0.147702	-6.85858	6.95467e-12	8.89973e-11
ENSG00000159455	LCE2B	705.481	-1.01326	0.207043	-4.89397	9.88216e-07	6.28914e-06
ENSG00000198092	TMPRSS11F	206.171	-1.01341	0.156875	-6.45996	1.04728e-10	1.16501e-09
ENSG00000143536	CRNN	20.396	-1.01389	0.233854	-4.33555	1.45396e-05	7.60758e-05
ENSG00000163354	DCST2	81.5847	-1.01448	0.132794	-7.63945	2.18152e-14	3.70693e-13
ENSG00000017427	IGF1	33.8445	-1.01491	0.234489	-4.32818	1.50348e-05	7.83625e-05
ENSG00000183454	GRIN2A	106.631	-1.01571	0.170898	-5.94336	2.7924e-09	2.57371e-08
ENSG00000008441	NFIX	2490.28	-1.01617	0.067967	-14.9509	1.53562e-50	1.34951e-47
ENSG00000175170	FAM182B	22.3064	-1.01664	0.164202	-6.19139	5.96363e-10	6.03908e-09
ENSG00000230091	TMEM254-AS1	84.3084	-1.01671	0.128101	-7.93674	2.07561e-15	3.90808e-14
ENSG00000272168	CASC15	93.046	-1.01687	0.100781	-10.0899	6.12153e-24	2.70747e-22
ENSG00000259592	PRELID1P4	11.1739	-1.01705	0.221114	-4.59967	4.23163e-06	2.4346e-05
ENSG00000232354	VIPR1-AS1	117.484	-1.01752	0.116999	-8.69689	3.41115e-18	8.54902e-17
ENSG00000158887	MPZ	121.542	-1.01781	0.185105	-5.49856	3.82901e-08	3.03625e-07
ENSG00000188372	ZP3	14.647	-1.0186	0.197049	-5.16926	2.35021e-07	1.66533e-06
ENSG00000164107	HAND2	37.4579	-1.01964	0.202309	-5.04002	4.65476e-07	3.13562e-06
ENSG00000280157	AL359510.2	19.3565	-1.02009	0.175123	-5.82499	5.71164e-09	5.05679e-08
ENSG00000103647	CORO2B	111.714	-1.02046	0.115034	-8.87094	7.25292e-19	1.93915e-17
ENSG00000072041	SLC6A15	85.4513	-1.02082	0.18464	-5.52868	3.2265e-08	2.58484e-07
ENSG00000196090	PTPRT	102.961	-1.02155	0.155963	-6.54992	5.75674e-11	6.60938e-10
ENSG00000160460	SPTBN4	45.5229	-1.02182	0.153912	-6.63896	3.15896e-11	3.7504e-10
ENSG00000170381	SEMA3E	140.538	-1.02183	0.147675	-6.91949	4.53272e-12	5.9261e-11
ENSG00000185432	METTL7A	1032.12	-1.02249	0.093116	-10.9808	4.72743e-28	3.03343e-26
ENSG00000146090	RASGEF1C	25.8787	-1.02255	0.21969	-4.65448	3.24796e-06	1.89875e-05
ENSG00000130055	GDPD2	151.391	-1.02267	0.155981	-6.55639	5.51261e-11	6.34531e-10
ENSG00000154080	CHST9	11.5397	-1.02379	0.316126	-3.23855	0.0012014	0.00425837
ENSG00000135063	FAM189A2	427.58	-1.02398	0.10656	-9.60941	7.29675e-22	2.59429e-20
ENSG00000131781	FMO5	284.828	-1.02416	0.128549	-7.96708	1.62463e-15	3.09936e-14
ENSG00000228955	AL591623.2	13.949	-1.0242	0.173444	-5.90511	3.52412e-09	3.20645e-08
ENSG00000163071	SPATA18	533.974	-1.02451	0.104916	-9.76497	1.59156e-22	6.07525e-21
ENSG00000179859	RNF227	594.592	-1.02466	0.139259	-7.35793	1.8679e-13	2.8462e-12
ENSG00000114270	COL7A1	6065.13	-1.02576	0.13637	-7.52192	5.39774e-14	8.77378e-13
ENSG00000165905	LARGE2	176.913	-1.02589	0.120763	-8.49507	1.9781e-17	4.63833e-16
ENSG00000145040	UCN2	49.4964	-1.02614	0.146448	-7.00689	2.43669e-12	3.27689e-11
ENSG00000229891	LINC01315	38.6509	-1.02624	0.155883	-6.58341	4.59768e-11	5.33624e-10
ENSG00000172137	CALB2	59.2392	-1.02628	0.252369	-4.06659	4.77066e-05	0.000226754
ENSG00000269950	AP000962.1	30.8076	-1.02645	0.148639	-6.90567	4.99653e-12	6.50515e-11
ENSG00000274565	AC080038.1	24.8451	-1.02702	0.176883	-5.80619	6.39103e-09	5.62502e-08
ENSG00000220884	MESTP1	36.1573	-1.02798	0.176815	-5.81386	6.10472e-09	5.39063e-08
ENSG00000188738	FSIP2	434.518	-1.02815	0.111942	-9.18467	4.12807e-20	1.25095e-18
ENSG00000104892	KLC3	277.54	-1.02841	0.127523	-8.06452	7.35234e-16	1.45695e-14
ENSG00000224652	LINC00885	32.2895	-1.02892	0.183263	-5.61447	1.97168e-08	1.622e-07
ENSG00000165953	SERPINA12	1567.45	-1.02969	0.164296	-6.26727	3.67444e-10	3.82635e-09
ENSG00000186777	ZNF732	60.0103	-1.03002	0.135739	-7.58826	3.24224e-14	5.40262e-13
ENSG00000072201	LNX1	304.738	-1.03035	0.103404	-9.9643	2.18409e-23	9.13048e-22
ENSG00000115112	TFCP2L1	1321.09	-1.0308	0.151202	-6.81741	9.26939e-12	1.17025e-10
ENSG00000151632	AKR1C2	267.039	-1.03255	0.156355	-6.60388	4.00537e-11	4.68646e-10
ENSG00000197766	CFD	1289.6	-1.03258	0.161047	-6.41165	1.43956e-10	1.57708e-09
ENSG00000135917	SLC19A3	207.53	-1.03313	0.204937	-5.0412	4.62623e-07	3.11956e-06
ENSG00000163749	CCDC158	13.2581	-1.03336	0.204173	-5.06122	4.16586e-07	2.83033e-06
ENSG00000188883	KLRG2	78.6382	-1.03381	0.152324	-6.78688	1.14583e-11	1.42787e-10
ENSG00000168447	SCNN1B	233.652	-1.03389	0.122254	-8.45688	2.74623e-17	6.35832e-16
ENSG00000258942	AL358332.1	23.3694	-1.03458	0.199867	-5.17633	2.26287e-07	1.6057e-06
ENSG00000206120	EGFEM1P	12.0222	-1.03463	0.268829	-3.84866	0.000118766	0.000520559
ENSG00000231749	ABCA9-AS1	35.3031	-1.03509	0.173969	-5.94986	2.68373e-09	2.4792e-08
ENSG00000160188	RSPH1	25.0408	-1.03535	0.166022	-6.23623	4.48242e-10	4.60604e-09
ENSG00000279982	AL162274.3	25.0525	-1.03703	0.169941	-6.10233	1.04536e-09	1.0237e-08
ENSG00000149809	TM7SF2	511.148	-1.03706	0.149649	-6.92997	4.20928e-12	5.52468e-11
ENSG00000139910	NOVA1	329.56	-1.03707	0.129171	-8.02864	9.85565e-16	1.9275e-14
ENSG00000251188	AC079140.3	15.1173	-1.03713	0.202433	-5.12329	3.0025e-07	2.08658e-06
ENSG00000183690	EFHC2	87.1005	-1.03718	0.130393	-7.95422	1.80257e-15	3.42267e-14
ENSG00000137960	GIPC2	151.796	-1.0372	0.112313	-9.23493	2.58463e-20	7.98051e-19
ENSG00000143412	ANXA9	331.05	-1.03915	0.172081	-6.03873	1.55327e-09	1.48302e-08
ENSG00000112964	GHR	346.612	-1.03921	0.164168	-6.33012	2.44972e-10	2.61154e-09
ENSG00000234810	AL603840.1	20.2712	-1.03945	0.22631	-4.59302	4.3687e-06	2.50681e-05
ENSG00000265992	ESRG	10.0881	-1.04015	0.239696	-4.33947	1.42828e-05	7.48969e-05
ENSG00000267259	ERVE-1	29.0827	-1.04043	0.165676	-6.27989	3.38815e-10	3.54283e-09
ENSG00000232977	LINC00327	26.9263	-1.04083	0.191172	-5.44445	5.19667e-08	4.05004e-07
ENSG00000020181	ADGRA2	1006.27	-1.04151	0.0979323	-10.635	2.04923e-26	1.14579e-24
ENSG00000186334	SLC36A3	29.2723	-1.04242	0.204128	-5.1067	3.27825e-07	2.26768e-06
ENSG00000130226	DPP6	66.9635	-1.04312	0.198168	-5.26382	1.41092e-07	1.03289e-06
ENSG00000157368	IL34	315.714	-1.04338	0.120313	-8.6722	4.23841e-18	1.05568e-16
ENSG00000135218	CD36	2398.82	-1.04346	0.196089	-5.32134	1.03007e-07	7.68701e-07
ENSG00000167210	LOXHD1	20.7497	-1.04359	0.199568	-5.22924	1.7021e-07	1.23222e-06
ENSG00000226005	AL513303.1	12.6559	-1.0444	0.27078	-3.85698	0.000114796	0.000504801
ENSG00000128655	PDE11A	21.7343	-1.04453	0.218976	-4.77008	1.84153e-06	1.12199e-05
ENSG00000092607	TBX15	287.457	-1.04483	0.0995661	-10.4938	9.22464e-26	4.88736e-24
ENSG00000214128	TMEM213	98.3078	-1.04583	0.237611	-4.40142	1.07543e-05	5.76506e-05
ENSG00000197253	TPSB2	96.3275	-1.04625	0.172715	-6.05766	1.38112e-09	1.32775e-08
ENSG00000013297	CLDN11	111.42	-1.04688	0.195838	-5.34562	9.01083e-08	6.78684e-07
ENSG00000123572	NRK	22.9288	-1.04754	0.198629	-5.27383	1.33603e-07	9.80735e-07
ENSG00000183638	RP1L1	25.2645	-1.0481	0.206112	-5.08508	3.67463e-07	2.52502e-06
ENSG00000165443	PHYHIPL	21.4267	-1.04813	0.156733	-6.68738	2.27204e-11	2.74518e-10
ENSG00000130203	APOE	885.326	-1.04818	0.103695	-10.1083	5.07342e-24	2.26122e-22
ENSG00000233680	HNRNPA1P27	19.9476	-1.04872	0.22972	-4.5652	4.99013e-06	2.83124e-05
ENSG00000244219	TMEM225B	12.332	-1.05017	0.197488	-5.31765	1.05119e-07	7.83303e-07
ENSG00000188730	VWC2	59.4768	-1.05115	0.153619	-6.8426	7.77708e-12	9.89265e-11
ENSG00000260025	AC009414.2	18.3941	-1.0512	0.1765	-5.95579	2.58819e-09	2.39642e-08
ENSG00000171532	NEUROD2	11.0739	-1.05136	0.26737	-3.93222	8.41638e-05	0.000379596
ENSG00000176771	NCKAP5	415.262	-1.05206	0.0953548	-11.0331	2.64516e-28	1.75762e-26
ENSG00000127578	WFIKKN1	49.8407	-1.05207	0.156008	-6.74368	1.54428e-11	1.89404e-10
ENSG00000154319	FAM167A	253.298	-1.05211	0.125055	-8.41318	3.99055e-17	9.11328e-16
ENSG00000127530	OR7C1	15.6181	-1.05318	0.317996	-3.31194	0.000926525	0.00336824
ENSG00000091986	CCDC80	8228.51	-1.05352	0.180232	-5.84535	5.05505e-09	4.49715e-08
ENSG00000224019	RPL21P32	25.1836	-1.0538	0.15554	-6.77508	1.24338e-11	1.53994e-10
ENSG00000095539	SEMA4G	183.611	-1.05407	0.118209	-8.91704	4.78915e-19	1.30956e-17
ENSG00000139915	MDGA2	21.8784	-1.0547	0.189884	-5.55442	2.78531e-08	2.24743e-07
ENSG00000259528	AC068397.1	15.2178	-1.05471	0.187338	-5.62997	1.80245e-08	1.4922e-07
ENSG00000116990	MYCL	377.12	-1.05498	0.139726	-7.55032	4.34192e-14	7.13794e-13
ENSG00000187223	LCE2D	217.338	-1.0552	0.22352	-4.72085	2.34864e-06	1.40429e-05
ENSG00000256673	AC141557.1	15.2669	-1.05536	0.195072	-5.41007	6.29991e-08	4.85648e-07
ENSG00000101542	CDH20	23.223	-1.05572	0.231806	-4.55433	5.25527e-06	2.97083e-05
ENSG00000147465	STAR	56.7202	-1.05582	0.13841	-7.62815	2.38148e-14	4.02305e-13
ENSG00000198597	ZNF536	31.2189	-1.05605	0.155961	-6.77123	1.27696e-11	1.57959e-10
ENSG00000126016	AMOT	291.349	-1.05618	0.101609	-10.3945	2.62725e-25	1.3393e-23
ENSG00000216906	AL355312.1	12.6643	-1.05625	0.217175	-4.86359	1.15275e-06	7.2563e-06
ENSG00000168306	ACOX2	113.693	-1.05636	0.139901	-7.55079	4.32627e-14	7.11511e-13
ENSG00000253420	AC103853.1	10.0842	-1.05675	0.238169	-4.43698	9.12278e-06	4.94487e-05
ENSG00000204176	SYT15	12.4497	-1.05679	0.223486	-4.72867	2.25995e-06	1.35567e-05
ENSG00000138395	CDK15	42.6087	-1.05756	0.150559	-7.02419	2.15312e-12	2.92178e-11
ENSG00000255960	AC092851.1	29.4631	-1.05763	0.187056	-5.65407	1.56689e-08	1.3106e-07
ENSG00000243710	CFAP57	24.0286	-1.05874	0.19833	-5.33828	9.38334e-08	7.04797e-07
ENSG00000253516	HMGB1P41	14.4564	-1.05902	0.19817	-5.34397	9.09318e-08	6.84529e-07
ENSG00000260876	LINC01229	23.9001	-1.05934	0.238145	-4.44829	8.65563e-06	4.71378e-05
ENSG00000152154	TMEM178A	17.5135	-1.05937	0.19598	-5.40549	6.46329e-08	4.9701e-07
ENSG00000186642	PDE2A	269.651	-1.05967	0.0972256	-10.8991	1.16419e-27	7.08771e-26
ENSG00000083067	TRPM3	47.4379	-1.05974	0.17129	-6.18685	6.13769e-10	6.19361e-09
ENSG00000106078	COBL	869.437	-1.05999	0.0859284	-12.3358	5.8114e-35	7.99067e-33
ENSG00000091428	RAPGEF4	525.462	-1.06039	0.118526	-8.94654	3.66791e-19	1.01628e-17
ENSG00000250451	HOXC-AS1	14.4037	-1.06077	0.228071	-4.65103	3.30275e-06	1.92939e-05
ENSG00000108830	RND2	38.4665	-1.06137	0.160615	-6.60818	3.89066e-11	4.56514e-10
ENSG00000018236	CNTN1	739.082	-1.06163	0.130615	-8.12792	4.36709e-16	8.87891e-15
ENSG00000189433	GJB4	184.005	-1.06332	0.163624	-6.49857	8.1087e-11	9.12822e-10
ENSG00000172824	CES4A	671.363	-1.06371	0.140767	-7.55649	4.14076e-14	6.8239e-13
ENSG00000224713	AC025165.1	21.9683	-1.06388	0.206612	-5.14918	2.61631e-07	1.83714e-06
ENSG00000277797	AL359693.1	30.5061	-1.06454	0.220606	-4.82551	1.39648e-06	8.66773e-06
ENSG00000267287	AC068473.3	24.0253	-1.06466	0.218588	-4.87065	1.1123e-06	7.02137e-06
ENSG00000186198	SLC51B	14.8165	-1.06507	0.210866	-5.05094	4.39648e-07	2.97801e-06
ENSG00000279310	AC073530.2	11.5956	-1.06663	0.222867	-4.78596	1.70173e-06	1.04294e-05
ENSG00000120332	TNN	73.4853	-1.06673	0.233835	-4.56189	5.06959e-06	2.87229e-05
ENSG00000124835	AC105760.1	21.6415	-1.06698	0.173763	-6.14043	8.23009e-10	8.16445e-09
ENSG00000100505	TRIM9	51.4484	-1.06718	0.134168	-7.95403	1.8054e-15	3.42542e-14
ENSG00000134258	VTCN1	43.1554	-1.06797	0.212301	-5.03046	4.89295e-07	3.28458e-06
ENSG00000180638	SLC47A2	279.565	-1.068	0.181651	-5.87939	4.11789e-09	3.71244e-08
ENSG00000123095	BHLHE41	190.847	-1.06806	0.126235	-8.46089	2.65349e-17	6.15066e-16
ENSG00000283355	AC074194.2	26.6903	-1.06933	0.148861	-7.1834	6.79974e-13	9.70962e-12
ENSG00000263698	AC012417.1	64.3822	-1.06998	0.157701	-6.78484	1.16215e-11	1.44643e-10
ENSG00000118520	ARG1	786.066	-1.07043	0.202257	-5.29246	1.20684e-07	8.91566e-07
ENSG00000213420	GPC2	74.2688	-1.07044	0.155047	-6.90395	5.05744e-12	6.57808e-11
ENSG00000280551	AC096745.2	35.6103	-1.07051	0.145294	-7.36791	1.73328e-13	2.65007e-12
ENSG00000151834	GABRA2	22.0311	-1.07055	0.232759	-4.5994	4.23699e-06	2.43712e-05
ENSG00000182667	NTM	125.758	-1.07157	0.107499	-9.96825	2.09884e-23	8.80142e-22
ENSG00000271833	AL445222.1	16.127	-1.07194	0.174105	-6.15686	7.42014e-10	7.40274e-09
ENSG00000109472	CPE	776.252	-1.07242	0.126897	-8.45113	2.88498e-17	6.6491e-16
ENSG00000114790	ARHGEF26	610.783	-1.07248	0.0869244	-12.3381	5.64456e-35	7.81443e-33
ENSG00000255122	AC068587.2	14.3841	-1.07276	0.199898	-5.36656	8.02506e-08	6.08312e-07
ENSG00000105613	MAST1	24.435	-1.0735	0.183369	-5.85431	4.7899e-09	4.28389e-08
ENSG00000264727	AC005725.1	10.5663	-1.07438	0.24788	-4.33427	1.46243e-05	7.64798e-05
ENSG00000179148	ALOXE3	475.415	-1.07455	0.149055	-7.20908	5.63298e-13	8.12681e-12
ENSG00000188393	CLEC2A	365.355	-1.07486	0.159673	-6.73162	1.67784e-11	2.051e-10
ENSG00000263120	AC004584.3	25.9321	-1.07523	0.147752	-7.2773	3.40571e-13	5.03385e-12
ENSG00000244286	ITGB5-AS1	17.0688	-1.07547	0.205768	-5.22661	1.72644e-07	1.24895e-06
ENSG00000181790	ADGRB1	115.281	-1.07827	0.188522	-5.71961	1.06767e-08	9.12292e-08
ENSG00000259275	AC087477.2	40.6886	-1.07852	0.157711	-6.83855	8.0001e-12	1.01667e-10
ENSG00000162552	WNT4	473.355	-1.07892	0.129612	-8.32425	8.48618e-17	1.86645e-15
ENSG00000108641	B9D1	131.967	-1.07961	0.081331	-13.2742	3.26597e-40	8.68597e-38
ENSG00000042832	TG	194.543	-1.07993	0.173059	-6.24022	4.36952e-10	4.49919e-09
ENSG00000147145	LPAR4	10.6856	-1.08038	0.284055	-3.80342	0.00014271	0.000614122
ENSG00000258414	AL121790.1	11.972	-1.08042	0.275388	-3.92325	8.73624e-05	0.000392927
ENSG00000187134	AKR1C1	374.359	-1.08067	0.121421	-8.90023	5.57304e-19	1.51201e-17
ENSG00000227660	UST-AS1	23.4914	-1.08097	0.177189	-6.10069	1.05613e-09	1.03326e-08
ENSG00000263639	MSMB	25.2451	-1.08149	0.282433	-3.82919	0.000128567	0.00055813
ENSG00000279141	LINC01451	86.2443	-1.08332	0.134064	-8.08064	6.44298e-16	1.28558e-14
ENSG00000087245	MMP2	6094.07	-1.08349	0.146833	-7.3791	1.59363e-13	2.44395e-12
ENSG00000186301	MST1P2	16.9019	-1.08396	0.209827	-5.16596	2.39205e-07	1.69053e-06
ENSG00000271730	AL390208.1	15.9108	-1.08421	0.192974	-5.61843	1.92696e-08	1.58812e-07
ENSG00000071909	MYO3B	25.8567	-1.08568	0.215439	-5.03937	4.67058e-07	3.14418e-06
ENSG00000234667	ACTBP13	12.2487	-1.08856	0.260869	-4.17282	3.00853e-05	0.000148843
ENSG00000237517	DGCR5	26.1598	-1.08871	0.193084	-5.6385	1.71534e-08	1.42522e-07
ENSG00000077942	FBLN1	4437.8	-1.08879	0.125722	-8.6603	4.70543e-18	1.16341e-16
ENSG00000256660	CLEC12B	28.0275	-1.08915	0.201172	-5.41405	6.16136e-08	4.75784e-07
ENSG00000111058	ACSS3	228.189	-1.08931	0.117629	-9.26062	2.03244e-20	6.32984e-19
ENSG00000251432	AC108062.1	123.743	-1.09199	0.117994	-9.25461	2.1502e-20	6.68117e-19
ENSG00000160180	TFF3	17.8316	-1.09243	0.230876	-4.73168	2.22665e-06	1.33728e-05
ENSG00000092758	COL9A3	52.732	-1.09327	0.145102	-7.53447	4.9034e-14	8.00565e-13
ENSG00000089225	TBX5	54.407	-1.09338	0.130918	-8.35165	6.73179e-17	1.49935e-15
ENSG00000164638	SLC29A4	55.7966	-1.09382	0.176756	-6.18834	6.08006e-10	6.1462e-09
ENSG00000203930	LINC00632	20.5664	-1.09405	0.194258	-5.63194	1.78195e-08	1.47704e-07
ENSG00000223701	RAET1E-AS1	16.5574	-1.0942	0.193826	-5.64529	1.64905e-08	1.37279e-07
ENSG00000174804	FZD4	797.6	-1.09445	0.155425	-7.04167	1.89943e-12	2.59057e-11
ENSG00000268364	SMC5-AS1	60.2246	-1.0948	0.149517	-7.32223	2.43876e-13	3.6745e-12
ENSG00000204020	LIPN	300.58	-1.09489	0.199378	-5.49152	3.98488e-08	3.15181e-07
ENSG00000138162	TACC2	3220.82	-1.09515	0.0951943	-11.5043	1.25482e-30	1.0459e-28
ENSG00000152402	GUCY1A2	580.92	-1.09573	0.148366	-7.38536	1.52038e-13	2.3405e-12
ENSG00000231764	DLX6-AS1	52.9343	-1.09595	0.161789	-6.77398	1.25284e-11	1.5507e-10
ENSG00000165186	PTCHD1	26.1465	-1.09598	0.248167	-4.41629	1.0041e-05	5.40776e-05
ENSG00000136842	TMOD1	47.8326	-1.09632	0.140121	-7.82411	5.11247e-15	9.23879e-14
ENSG00000130377	ACSBG2	20.4813	-1.0967	0.194433	-5.64052	1.69541e-08	1.40964e-07
ENSG00000010932	FMO1	62.3046	-1.0969	0.160669	-6.8271	8.66506e-12	1.09738e-10
ENSG00000205363	C15orf59	176.865	-1.09733	0.139659	-7.85722	3.92738e-15	7.19041e-14
ENSG00000180264	ADGRD2	30.3422	-1.09745	0.201259	-5.45293	4.95462e-08	3.87573e-07
ENSG00000131055	COX4I2	16.5593	-1.09754	0.199909	-5.49021	4.01452e-08	3.17339e-07
ENSG00000279685	MAPT-IT1	12.5905	-1.0981	0.222861	-4.92728	8.33823e-07	5.38541e-06
ENSG00000161682	FAM171A2	17.5703	-1.0991	0.186447	-5.89501	3.74661e-09	3.39666e-08
ENSG00000260400	AL513534.1	37.9407	-1.09956	0.172888	-6.35998	2.01785e-10	2.17351e-09
ENSG00000102934	PLLP	310.102	-1.10026	0.107036	-10.2794	8.73065e-25	4.20163e-23
ENSG00000259575	AC012404.2	32.0689	-1.1028	0.150694	-7.31812	2.51474e-13	3.78193e-12
ENSG00000179846	NKPD1	263.89	-1.10286	0.138966	-7.93615	2.08551e-15	3.9249e-14
ENSG00000175356	SCUBE2	245.463	-1.10286	0.127311	-8.6627	4.60704e-18	1.14257e-16
ENSG00000268460	AC006262.1	94.5641	-1.10431	0.155859	-7.08532	1.38726e-12	1.91974e-11
ENSG00000130988	RGN	31.0685	-1.10472	0.157743	-7.0033	2.5001e-12	3.35547e-11
ENSG00000262097	LINC02185	11.1288	-1.10496	0.272336	-4.05735	4.96334e-05	0.000235193
ENSG00000139971	C14orf37	114.474	-1.10504	0.100213	-11.0269	2.83584e-28	1.87318e-26
ENSG00000233098	CCDC144NL-AS1	10.409	-1.10529	0.279292	-3.95748	7.57444e-05	0.000345478
ENSG00000186510	CLCNKA	11.5269	-1.10594	0.29655	-3.72935	0.000191974	0.000806041
ENSG00000008196	TFAP2B	144.496	-1.106	0.147838	-7.48117	7.36652e-14	1.17658e-12
ENSG00000279030	AC007336.3	35.2265	-1.10609	0.184208	-6.00458	1.91831e-09	1.80975e-08
ENSG00000277695	AC097478.4	10.0327	-1.10694	0.212294	-5.2142	1.84613e-07	1.32864e-06
ENSG00000230787	PSAT1P3	27.603	-1.10703	0.149535	-7.40316	1.3298e-13	2.05887e-12
ENSG00000168952	STXBP6	212.621	-1.10719	0.12201	-9.07462	1.1407e-19	3.3415e-18
ENSG00000174611	KY	159.888	-1.10799	0.147805	-7.49632	6.56333e-14	1.05287e-12
ENSG00000168542	COL3A1	43793.9	-1.10818	0.207908	-5.33016	9.81237e-08	7.34293e-07
ENSG00000132975	GPR12	132.049	-1.1091	0.19658	-5.64197	1.68111e-08	1.39804e-07
ENSG00000228639	ROCR	28.6236	-1.10926	0.276679	-4.00921	6.09223e-05	0.000283307
ENSG00000197261	C6orf141	77.6222	-1.11041	0.123599	-8.98394	2.61232e-19	7.35398e-18
ENSG00000120215	MLANA	478.467	-1.11085	0.157443	-7.05556	1.71904e-12	2.35806e-11
ENSG00000170153	RNF150	246.566	-1.11099	0.130507	-8.5129	1.69633e-17	4.00316e-16
ENSG00000004660	CAMKK1	319.646	-1.1119	0.120057	-9.26144	2.01701e-20	6.28663e-19
ENSG00000114812	VIPR1	416.974	-1.11259	0.0837573	-13.2834	2.88815e-40	7.78357e-38
ENSG00000237217	AC008074.2	10.8222	-1.11345	0.219767	-5.06649	4.05215e-07	2.76097e-06
ENSG00000108379	WNT3	322.01	-1.11393	0.137412	-8.10653	5.20869e-16	1.04809e-14
ENSG00000235890	TSPEAR-AS1	13.0833	-1.11401	0.268561	-4.14807	3.35295e-05	0.000164414
ENSG00000108352	RAPGEFL1	2108.06	-1.11469	0.108026	-10.3187	5.79787e-25	2.83752e-23
ENSG00000278022	AC118658.2	22.5104	-1.11506	0.200232	-5.56882	2.56473e-08	2.08024e-07
ENSG00000079435	LIPE	341.141	-1.11579	0.261852	-4.26116	2.03372e-05	0.000103595
ENSG00000254440	PBOV1	19.3319	-1.11816	0.18054	-6.19343	5.8869e-10	5.96436e-09
ENSG00000130528	HRC	16.3751	-1.11939	0.223471	-5.0091	5.46854e-07	3.64134e-06
ENSG00000185274	GALNT17	45.5819	-1.11958	0.178104	-6.28611	3.2551e-10	3.41697e-09
ENSG00000284874	AC000093.1	109.572	-1.11975	0.137422	-8.14829	3.69116e-16	7.58207e-15
ENSG00000134533	RERG	166.887	-1.11984	0.112799	-9.92772	3.15379e-23	1.3036e-21
ENSG00000280304	AC104260.2	25.1054	-1.12012	0.168582	-6.64437	3.04513e-11	3.63018e-10
ENSG00000120251	GRIA2	87.4748	-1.12017	0.246602	-4.54242	5.56109e-06	3.12971e-05
ENSG00000196569	LAMA2	1652.27	-1.12113	0.114497	-9.79178	1.22125e-22	4.7243e-21
ENSG00000262006	AC005920.4	19.5606	-1.12118	0.234552	-4.78007	1.75232e-06	1.07167e-05
ENSG00000143632	ACTA1	27.5259	-1.12128	0.32563	-3.4434	0.000574448	0.00218787
ENSG00000077943	ITGA8	260.061	-1.12203	0.178045	-6.30197	2.9389e-10	3.10358e-09
ENSG00000251076	AC104126.1	17.8777	-1.12244	0.179463	-6.25446	3.98887e-10	4.12933e-09
ENSG00000066382	MPPED2	42.4004	-1.12293	0.136189	-8.24537	1.64655e-16	3.49772e-15
ENSG00000154258	ABCA9	659.008	-1.12313	0.137688	-8.15706	3.43275e-16	7.07283e-15
ENSG00000184226	PCDH9	258.649	-1.12329	0.165997	-6.76693	1.31541e-11	1.62567e-10
ENSG00000135502	SLC26A10	13.8111	-1.12365	0.214774	-5.23181	1.67858e-07	1.21678e-06
ENSG00000120049	KCNIP2	93.9296	-1.12519	0.212497	-5.29507	1.18969e-07	8.80186e-07
ENSG00000227467	LINC01537	18.7382	-1.12534	0.234543	-4.79799	1.60264e-06	9.867e-06
ENSG00000101197	BIRC7	14.0886	-1.12652	0.210572	-5.34981	8.8049e-08	6.64064e-07
ENSG00000162444	RBP7	88.8777	-1.12691	0.154452	-7.29619	2.96034e-13	4.3997e-12
ENSG00000228065	LINC01515	260.216	-1.12852	0.135911	-8.30343	1.01151e-16	2.2091e-15
ENSG00000124374	PAIP2B	465.261	-1.12904	0.114887	-9.82744	8.57749e-23	3.38288e-21
ENSG00000135547	HEY2	36.9821	-1.12916	0.173182	-6.52009	7.02637e-11	7.95633e-10
ENSG00000072657	TRHDE	40.0227	-1.12973	0.212614	-5.31354	1.07515e-07	8.00127e-07
ENSG00000165379	LRFN5	97.0209	-1.13006	0.141948	-7.96105	1.70587e-15	3.24365e-14
ENSG00000110675	ELMOD1	516.781	-1.13023	0.193193	-5.85026	4.90809e-09	4.37604e-08
ENSG00000260423	LINC02367	28.2725	-1.13046	0.138762	-8.14681	3.7366e-16	7.66763e-15
ENSG00000170370	EMX2	73.2508	-1.13062	0.147591	-7.66045	1.85278e-14	3.17906e-13
ENSG00000134873	CLDN10	82.0318	-1.1307	0.241549	-4.68105	2.85407e-06	1.68333e-05
ENSG00000149451	ADAM33	922.701	-1.13265	0.102704	-11.0284	2.78812e-28	1.84468e-26
ENSG00000196407	THEM5	285.839	-1.13515	0.130681	-8.68643	3.73991e-18	9.34978e-17
ENSG00000189325	C6orf222	21.9657	-1.13531	0.172508	-6.58117	4.66756e-11	5.41269e-10
ENSG00000261390	MAFTRR	42.8596	-1.13615	0.160236	-7.09044	1.33688e-12	1.85461e-11
ENSG00000100626	GALNT16	503.951	-1.13638	0.11195	-10.1508	3.28765e-24	1.49666e-22
ENSG00000079337	RAPGEF3	438.994	-1.13664	0.1266	-8.9782	2.75239e-19	7.72676e-18
ENSG00000164188	RANBP3L	22.5434	-1.13706	0.211207	-5.38361	7.30052e-08	5.55579e-07
ENSG00000166831	RBPMS2	23.4145	-1.13735	0.200959	-5.6596	1.51725e-08	1.27172e-07
ENSG00000185664	PMEL	1298.19	-1.13789	0.231717	-4.91067	9.07653e-07	5.81949e-06
ENSG00000070808	CAMK2A	18.727	-1.13806	0.192458	-5.91328	3.35357e-09	3.06023e-08
ENSG00000271420	AL109936.2	14.9033	-1.13912	0.188894	-6.03047	1.63488e-09	1.55432e-08
ENSG00000171680	PLEKHG5	1783.53	-1.13919	0.10693	-10.6536	1.67702e-26	9.42884e-25
ENSG00000002746	HECW1	24.5518	-1.1402	0.187836	-6.07015	1.27791e-09	1.23617e-08
ENSG00000279645	AC016251.1	29.6692	-1.14127	0.182616	-6.24959	4.11542e-10	4.25379e-09
ENSG00000154359	LONRF1	1516.68	-1.14164	0.110612	-10.3211	5.65936e-25	2.78256e-23
ENSG00000186868	MAPT	310.236	-1.14238	0.0986011	-11.5859	4.85844e-31	4.24195e-29
ENSG00000260105	AOC4P	22.0171	-1.14288	0.228443	-5.00292	5.64686e-07	3.75081e-06
ENSG00000162398	LEXM	16.7233	-1.14314	0.209862	-5.44709	5.12004e-08	3.99416e-07
ENSG00000138039	LHCGR	22.3129	-1.1433	0.268761	-4.25395	2.10028e-05	0.000106744
ENSG00000101605	MYOM1	97.3231	-1.14376	0.166123	-6.885	5.77862e-12	7.46567e-11
ENSG00000237320	AC019064.1	13.2766	-1.14461	0.238734	-4.79448	1.631e-06	1.00279e-05
ENSG00000198732	SMOC1	26.5666	-1.14509	0.193455	-5.91916	3.2359e-09	2.95886e-08
ENSG00000269915	AP006621.4	12.9405	-1.14521	0.218389	-5.24388	1.57231e-07	1.14338e-06
ENSG00000198483	ANKRD35	641.667	-1.14535	0.131567	-8.70545	3.1633e-18	7.94757e-17
ENSG00000254826	AP001922.3	45.5198	-1.14538	0.144594	-7.92136	2.34923e-15	4.39461e-14
ENSG00000082196	C1QTNF3	152.946	-1.14542	0.134247	-8.53218	1.4361e-17	3.41031e-16
ENSG00000260166	AC134312.3	13.3163	-1.14623	0.266736	-4.29726	1.72923e-05	8.9266e-05
ENSG00000273442	AC006946.3	12.325	-1.14636	0.241569	-4.74548	2.08008e-06	1.2556e-05
ENSG00000258168	AC025569.1	74.2957	-1.14691	0.13414	-8.55008	1.23001e-17	2.94045e-16
ENSG00000152078	TMEM56	217.659	-1.1471	0.242522	-4.72989	2.24642e-06	1.34775e-05
ENSG00000196593	ANKRD20A19P	12.2555	-1.14762	0.329802	-3.47971	0.000501953	0.00193547
ENSG00000116690	PRG4	134.478	-1.14783	0.268454	-4.27571	1.90531e-05	9.76829e-05
ENSG00000136546	SCN7A	309.748	-1.14807	0.144304	-7.95594	1.77782e-15	3.37886e-14
ENSG00000167968	DNASE1L2	171.854	-1.14825	0.202367	-5.67408	1.39439e-08	1.17361e-07
ENSG00000168913	ENHO	15.2135	-1.14843	0.242567	-4.73448	2.19614e-06	1.32033e-05
ENSG00000161132	AC007663.1	11.25	-1.14851	0.220939	-5.19831	2.01104e-07	1.43938e-06
ENSG00000175785	PRIMA1	52.7226	-1.14935	0.152401	-7.54161	4.64222e-14	7.6038e-13
ENSG00000182263	FIGN	161.115	-1.15073	0.113108	-10.1737	2.59746e-24	1.20278e-22
ENSG00000203335	AC006019.1	21.3007	-1.15139	0.21404	-5.37933	7.47634e-08	5.68424e-07
ENSG00000187229	AC100800.1	69.0659	-1.15143	0.107445	-10.7165	8.51646e-27	4.86268e-25
ENSG00000281769	LINC01230	13.8016	-1.15251	0.326724	-3.52745	0.000419576	0.0016453
ENSG00000183230	CTNNA3	28.2983	-1.1547	0.21242	-5.43591	5.45166e-08	4.23489e-07
ENSG00000164176	EDIL3	316.626	-1.15716	0.138199	-8.37314	5.61015e-17	1.25925e-15
ENSG00000173239	LIPM	322.714	-1.15725	0.161615	-7.1605	8.03842e-13	1.13819e-11
ENSG00000226562	CYP4F26P	11.3688	-1.15822	0.230682	-5.02083	5.14483e-07	3.44109e-06
ENSG00000152578	GRIA4	49.9232	-1.15906	0.161942	-7.15724	8.23154e-13	1.16268e-11
ENSG00000225914	HCG23	26.9658	-1.15939	0.160953	-7.20329	5.87775e-13	8.45581e-12
ENSG00000224307	AL161785.1	14.8146	-1.15996	0.191415	-6.05989	1.36212e-09	1.31197e-08
ENSG00000277363	SRCIN1	168.173	-1.16095	0.1283	-9.0487	1.44682e-19	4.1777e-18
ENSG00000244617	ASPRV1	3901.97	-1.16352	0.234564	-4.96038	7.03563e-07	4.59847e-06
ENSG00000112394	SLC16A10	931.002	-1.16398	0.151957	-7.65994	1.86016e-14	3.19038e-13
ENSG00000259481	AC012404.1	37.1171	-1.16547	0.146507	-7.95508	1.79018e-15	3.40074e-14
ENSG00000115616	SLC9A2	68.8141	-1.16568	0.198767	-5.86457	4.50306e-09	4.04256e-08
ENSG00000139946	PELI2	409.841	-1.16611	0.0841869	-13.8514	1.24746e-43	5.25298e-41
ENSG00000247970	AL160313.1	12.1855	-1.16621	0.23474	-4.96811	6.7607e-07	4.43167e-06
ENSG00000250334	LINC00989	16.2002	-1.16652	0.198349	-5.88112	4.07493e-09	3.67699e-08
ENSG00000183798	EMILIN3	75.8581	-1.16686	0.173185	-6.73761	1.6101e-11	1.97058e-10
ENSG00000072133	RPS6KA6	172.386	-1.16721	0.11764	-9.92191	3.34282e-23	1.37751e-21
ENSG00000196660	SLC30A10	10.7158	-1.16881	0.361435	-3.2338	0.00122154	0.00431915
ENSG00000249478	AC010307.3	16.16	-1.16909	0.234403	-4.98753	6.11548e-07	4.04282e-06
ENSG00000234770	GULOP	17.6094	-1.1691	0.199922	-5.84776	4.98251e-09	4.43555e-08
ENSG00000184347	SLIT3	3001.73	-1.16948	0.113917	-10.2661	1.00183e-24	4.77582e-23
ENSG00000150672	DLG2	441.685	-1.16978	0.126696	-9.23295	2.63268e-20	8.11793e-19
ENSG00000103034	NDRG4	279.691	-1.17016	0.0905048	-12.9292	3.07986e-38	6.35222e-36
ENSG00000241261	RPL17P19	13.6655	-1.1703	0.246133	-4.75474	1.98704e-06	1.20411e-05
ENSG00000163017	ACTG2	324.736	-1.17123	0.234648	-4.99145	5.99266e-07	3.96558e-06
ENSG00000154342	WNT3A	26.3096	-1.17173	0.193366	-6.05964	1.36429e-09	1.31375e-08
ENSG00000105143	SLC1A6	125.11	-1.17194	0.156652	-7.48121	7.36429e-14	1.17658e-12
ENSG00000164684	ZNF704	1311.52	-1.17577	0.0760637	-15.4577	6.69275e-54	1.08222e-50
ENSG00000231625	AC115989.1	13.0128	-1.1763	0.217105	-5.41813	6.02265e-08	4.65606e-07
ENSG00000232415	ELN-AS1	10.1234	-1.17637	0.290756	-4.04589	5.21249e-05	0.000246105
ENSG00000104888	SLC17A7	34.7286	-1.17652	0.167506	-7.02373	2.16029e-12	2.93028e-11
ENSG00000062282	DGAT2	1846.56	-1.17701	0.142269	-8.27314	1.30475e-16	2.80555e-15
ENSG00000188153	COL4A5	1284.5	-1.17795	0.103512	-11.3799	5.26537e-30	4.15728e-28
ENSG00000132837	DMGDH	47.0859	-1.17965	0.150098	-7.85917	3.86672e-15	7.08257e-14
ENSG00000268621	IGFL2-AS1	41.4824	-1.18032	0.201653	-5.85322	4.82135e-09	4.31011e-08
ENSG00000140807	NKD1	551.997	-1.18084	0.124912	-9.45338	3.28075e-21	1.09516e-19
ENSG00000229847	EMX2OS	415.33	-1.18133	0.10648	-11.0943	1.33697e-28	9.12953e-27
ENSG00000113430	IRX4	107.557	-1.18237	0.134962	-8.7607	1.9404e-18	5.00799e-17
ENSG00000147606	SLC26A7	39.1325	-1.1834	0.205181	-5.7676	8.04086e-09	6.98735e-08
ENSG00000166415	WDR72	169.339	-1.18564	0.179524	-6.60435	3.99265e-11	4.67563e-10
ENSG00000132554	RGS22	87.4328	-1.18684	0.164726	-7.20492	5.80774e-13	8.36699e-12
ENSG00000253932	AC019270.1	41.4677	-1.18789	0.165772	-7.16581	7.73301e-13	1.09571e-11
ENSG00000137809	ITGA11	577.453	-1.18876	0.13697	-8.67898	3.99344e-18	9.97126e-17
ENSG00000013293	SLC7A14	24.7708	-1.18952	0.234741	-5.06738	4.03339e-07	2.74911e-06
ENSG00000198157	HMGN5	19.3026	-1.18954	0.209446	-5.67943	1.35142e-08	1.14005e-07
ENSG00000214067	AL360182.1	16.7748	-1.19145	0.189378	-6.29135	3.1471e-10	3.31047e-09
ENSG00000101144	BMP7	393.347	-1.19163	0.131409	-9.06806	1.21154e-19	3.52858e-18
ENSG00000150471	ADGRL3	519.134	-1.19172	0.181016	-6.58347	4.59601e-11	5.33583e-10
ENSG00000258479	LINC00640	61.89	-1.19178	0.142285	-8.37603	5.47446e-17	1.23015e-15
ENSG00000182912	TSPEAR-AS2	17.9405	-1.19266	0.236262	-5.04804	4.46374e-07	3.02155e-06
ENSG00000012171	SEMA3B	226.96	-1.19285	0.14109	-8.45455	2.80155e-17	6.47158e-16
ENSG00000004846	ABCB5	31.6849	-1.19388	0.310074	-3.8503	0.000117972	0.000517414
ENSG00000227892	OR5P4P	34.2678	-1.19408	0.186912	-6.38847	1.67548e-10	1.82172e-09
ENSG00000145692	BHMT	16.8116	-1.19503	0.201952	-5.91738	3.27104e-09	2.99031e-08
ENSG00000153294	ADGRF4	627.49	-1.19513	0.143605	-8.32236	8.62303e-17	1.89552e-15
ENSG00000118407	FILIP1	131.164	-1.19567	0.133788	-8.93702	3.99813e-19	1.10324e-17
ENSG00000069431	ABCC9	955.419	-1.19627	0.132746	-9.0117	2.02881e-19	5.7554e-18
ENSG00000198854	C1orf68	835.926	-1.19902	0.193419	-6.19906	5.68012e-10	5.77512e-09
ENSG00000280048	AC012409.5	12.5517	-1.19958	0.26145	-4.58817	4.47149e-06	2.55961e-05
ENSG00000095917	TPSD1	17.7225	-1.20057	0.312626	-3.84027	0.000122898	0.000536689
ENSG00000231367	AC011247.1	16.135	-1.20209	0.225137	-5.33937	9.32687e-08	7.01076e-07
ENSG00000107821	KAZALD1	65.894	-1.20258	0.164817	-7.29647	2.95409e-13	4.39203e-12
ENSG00000154645	CHODL	29.3919	-1.20313	0.161555	-7.44717	9.53655e-14	1.50474e-12
ENSG00000156284	CLDN8	100.529	-1.20367	0.156454	-7.69344	1.43235e-14	2.48831e-13
ENSG00000112214	FHL5	84.3667	-1.20382	0.218988	-5.49719	3.85901e-08	3.05718e-07
ENSG00000134240	HMGCS2	94.2295	-1.2048	0.225989	-5.33123	9.75481e-08	7.30256e-07
ENSG00000124116	WFDC3	71.7006	-1.20484	0.197757	-6.09252	1.11147e-09	1.08477e-08
ENSG00000249695	AC026369.1	10.0984	-1.20497	0.203479	-5.92186	3.1833e-09	2.91472e-08
ENSG00000246763	RGMB-AS1	34.5978	-1.20527	0.152164	-7.92083	2.35924e-15	4.4113e-14
ENSG00000228540	AC073326.1	11.7253	-1.20617	0.240856	-5.00786	5.5038e-07	3.66301e-06
ENSG00000162595	DIRAS3	28.0285	-1.2064	0.185933	-6.4884	8.67527e-11	9.73619e-10
ENSG00000071967	CYBRD1	4082.97	-1.20666	0.121741	-9.91173	3.70196e-23	1.51777e-21
ENSG00000091622	PITPNM3	605.148	-1.20935	0.11662	-10.37	3.39468e-25	1.7111e-23
ENSG00000260265	LINC02562	10.9201	-1.20951	0.284978	-4.2442	2.19373e-05	0.000110977
ENSG00000165816	VWA2	185.21	-1.20961	0.124515	-9.71451	2.61516e-22	9.77964e-21
ENSG00000103740	ACSBG1	591.4	-1.20981	0.300503	-4.02595	5.67467e-05	0.000265692
ENSG00000230453	ANKRD18B	74.4569	-1.21039	0.128926	-9.38823	6.10177e-21	1.98923e-19
ENSG00000105088	OLFM2	436.219	-1.21055	0.113609	-10.6554	1.64534e-26	9.26365e-25
ENSG00000284693	AL928921.2	12.1993	-1.21066	0.21003	-5.76423	8.203e-09	7.1206e-08
ENSG00000124743	KLHL31	83.3855	-1.21075	0.183337	-6.604	4.0022e-11	4.68411e-10
ENSG00000184454	NCMAP	21.2855	-1.21162	0.240736	-5.033	4.82875e-07	3.24352e-06
ENSG00000281732	Z84468.1	43.1154	-1.21372	0.202794	-5.98498	2.1641e-09	2.02837e-08
ENSG00000134569	LRP4	1422.57	-1.21406	0.137127	-8.85351	8.48079e-19	2.2555e-17
ENSG00000163357	DCST1	52.2579	-1.21552	0.13433	-9.04879	1.44562e-19	4.1772e-18
ENSG00000143520	FLG2	52651.5	-1.21574	0.213876	-5.68434	1.3132e-08	1.10896e-07
ENSG00000104833	TUBB4A	17.5907	-1.21638	0.217684	-5.58779	2.29972e-08	1.87363e-07
ENSG00000134532	SOX5	469.863	-1.21655	0.117068	-10.3918	2.70281e-25	1.37609e-23
ENSG00000144847	IGSF11	44.003	-1.21756	0.145517	-8.36716	5.90232e-17	1.32116e-15
ENSG00000174326	SLC16A11	36.7263	-1.21798	0.142059	-8.57376	1.0016e-17	2.41009e-16
ENSG00000185737	NRG3	19.4472	-1.21974	0.257718	-4.73285	2.21393e-06	1.33023e-05
ENSG00000179299	NSUN7	69.4388	-1.21986	0.109315	-11.1591	6.46316e-29	4.54388e-27
ENSG00000275572	GRIFIN	32.7236	-1.22186	0.201944	-6.0505	1.44394e-09	1.38484e-08
ENSG00000215018	COL28A1	139.536	-1.22218	0.11606	-10.5306	6.2422e-26	3.36007e-24
ENSG00000077274	CAPN6	29.2499	-1.22435	0.181914	-6.73039	1.69206e-11	2.06589e-10
ENSG00000259683	AC243562.2	13.7885	-1.22536	0.203309	-6.02707	1.66954e-09	1.58541e-08
ENSG00000148541	FAM13C	193.459	-1.22605	0.102532	-11.9577	5.91826e-33	6.51895e-31
ENSG00000186395	KRT10	71315.6	-1.22607	0.154705	-7.92519	2.27789e-15	4.27104e-14
ENSG00000178568	ERBB4	94.5166	-1.22793	0.207641	-5.9137	3.34513e-09	3.05321e-08
ENSG00000229569	AL356753.1	13.2449	-1.22841	0.204713	-6.00065	1.96535e-09	1.8511e-08
ENSG00000252711	RN7SKP116	17.8249	-1.22893	0.209819	-5.85712	4.70963e-09	4.21676e-08
ENSG00000272734	ADIRF-AS1	450.069	-1.22902	0.112209	-10.9529	6.43301e-28	4.05069e-26
ENSG00000106483	SFRP4	106.196	-1.22909	0.270632	-4.54157	5.58363e-06	3.14065e-05
ENSG00000111816	FRK	298.697	-1.2298	0.0875801	-14.042	8.62726e-45	4.25314e-42
ENSG00000223935	AC008074.1	17.7021	-1.23029	0.18647	-6.5978	4.17305e-11	4.86575e-10
ENSG00000072210	ALDH3A2	3984.92	-1.23109	0.111263	-11.0647	1.86048e-28	1.2452e-26
ENSG00000230552	AC092162.2	53.7102	-1.23169	0.152798	-8.06089	7.57391e-16	1.49792e-14
ENSG00000115705	TPO	34.3339	-1.23178	0.17977	-6.85197	7.28383e-12	9.2886e-11
ENSG00000143603	KCNN3	88.6194	-1.23201	0.118953	-10.3571	3.88536e-25	1.94629e-23
ENSG00000134817	APLNR	177.796	-1.23301	0.144231	-8.54884	1.2433e-17	2.96559e-16
ENSG00000230943	LINC02541	37.0691	-1.23307	0.177857	-6.93294	4.12173e-12	5.41457e-11
ENSG00000187048	CYP4A11	56.5361	-1.23318	0.202731	-6.08283	1.18076e-09	1.14686e-08
ENSG00000183034	OTOP2	19.4572	-1.2336	0.311129	-3.96492	7.34204e-05	0.000336167
ENSG00000232079	LINC01697	37.3763	-1.23474	0.156703	-7.87947	3.2876e-15	6.06855e-14
ENSG00000132840	BHMT2	65.3696	-1.23563	0.16152	-7.65003	2.00939e-14	3.43176e-13
ENSG00000170615	SLC26A5	57.0681	-1.23587	0.122692	-10.073	7.27589e-24	3.19357e-22
ENSG00000136155	SCEL	5103.05	-1.23613	0.153876	-8.03324	9.49296e-16	1.86017e-14
ENSG00000247809	NR2F2-AS1	100.425	-1.23646	0.126889	-9.74444	1.94851e-22	7.37534e-21
ENSG00000264714	AP005117.1	18.2001	-1.23738	0.17824	-6.94218	3.86092e-12	5.0906e-11
ENSG00000076826	CAMSAP3	651.897	-1.23764	0.12639	-9.79227	1.21531e-22	4.70585e-21
ENSG00000174473	GALNTL6	14.1495	-1.23843	0.271559	-4.56043	5.10478e-06	2.89091e-05
ENSG00000147257	GPC3	137.231	-1.23853	0.162045	-7.64311	2.12044e-14	3.61377e-13
ENSG00000144057	ST6GAL2	31.2433	-1.23912	0.261855	-4.73208	2.22235e-06	1.33489e-05
ENSG00000169302	STK32A	179.192	-1.23987	0.171591	-7.22572	4.9844e-13	7.23499e-12
ENSG00000034239	EFCAB1	42.5492	-1.24093	0.145044	-8.55549	1.17365e-17	2.80739e-16
ENSG00000278530	CHMP1B2P	49.3432	-1.2429	0.208945	-5.94847	2.70657e-09	2.49916e-08
ENSG00000283755	CPHXL	10.0127	-1.24572	0.247696	-5.02925	4.92394e-07	3.30374e-06
ENSG00000230779	AL161636.2	11.3592	-1.24585	0.275639	-4.51987	6.18785e-06	3.45598e-05
ENSG00000169710	FASN	6613.04	-1.24648	0.199207	-6.25721	3.91936e-10	4.06152e-09
ENSG00000134343	ANO3	36.0129	-1.24653	0.219024	-5.69132	1.26065e-08	1.06704e-07
ENSG00000229240	LINC00710	66.4453	-1.24812	0.155153	-8.04443	8.66471e-16	1.70614e-14
ENSG00000146411	SLC2A12	108.79	-1.24829	0.124358	-10.0379	1.03901e-23	4.4826e-22
ENSG00000154864	PIEZO2	271.106	-1.24916	0.132463	-9.43025	4.09109e-21	1.35227e-19
ENSG00000197953	AADACL2	728.256	-1.24935	0.170945	-7.3085	2.7015e-13	4.04325e-12
ENSG00000155886	SLC24A2	12.5976	-1.25032	0.273537	-4.57092	4.85579e-06	2.76045e-05
ENSG00000113389	NPR3	487.668	-1.25264	0.144194	-8.68724	3.71338e-18	9.29494e-17
ENSG00000232292	ALDH7A1P2	12.4299	-1.25536	0.232336	-5.4032	6.54623e-08	5.0291e-07
ENSG00000234373	SNX18P7	19.1523	-1.25711	0.20253	-6.20707	5.39829e-10	5.50103e-09
ENSG00000273084	AC092171.5	35.6821	-1.25717	0.132324	-9.50072	2.08447e-21	7.12297e-20
ENSG00000250120	PCDHA10	22.0019	-1.2585	0.192385	-6.54157	6.08772e-11	6.96564e-10
ENSG00000197291	RAMP2-AS1	38.448	-1.25869	0.177248	-7.10131	1.23579e-12	1.71851e-11
ENSG00000227544	AC018647.1	10.2916	-1.25872	0.217172	-5.79595	6.79374e-09	5.96653e-08
ENSG00000183775	KCTD16	17.2484	-1.25974	0.30128	-4.18129	2.89865e-05	0.000143918
ENSG00000186479	RGS7BP	21.7648	-1.26037	0.212923	-5.91938	3.23165e-09	2.95564e-08
ENSG00000172201	ID4	1057.71	-1.26116	0.10566	-11.936	7.68292e-33	8.30434e-31
ENSG00000255690	TRIL	92.0478	-1.26216	0.132233	-9.54498	1.36136e-21	4.74422e-20
ENSG00000016402	IL20RA	380.746	-1.26431	0.137991	-9.16232	5.07917e-20	1.52432e-18
ENSG00000280216	AL022326.2	22.3209	-1.26662	0.175938	-7.19921	6.05603e-13	8.70299e-12
ENSG00000112293	GPLD1	324.541	-1.26745	0.134835	-9.39997	5.45798e-21	1.78655e-19
ENSG00000114200	BCHE	151.101	-1.26828	0.162505	-7.80458	5.96997e-15	1.0726e-13
ENSG00000108602	ALDH3A1	312.674	-1.27067	0.205998	-6.16836	6.90037e-10	6.9132e-09
ENSG00000205037	AC134312.1	87.7481	-1.27122	0.152772	-8.32102	8.72076e-17	1.91284e-15
ENSG00000109738	GLRB	42.0848	-1.27133	0.176209	-7.21491	5.397e-13	7.79749e-12
ENSG00000106823	ECM2	717.238	-1.27144	0.125241	-10.1519	3.24909e-24	1.48244e-22
ENSG00000183695	MRGPRX2	28.3388	-1.2725	0.194652	-6.53732	6.26309e-11	7.15213e-10
ENSG00000167178	ISLR2	15.5083	-1.27361	0.251051	-5.07313	3.91328e-07	2.6731e-06
ENSG00000070388	FGF22	63.3022	-1.27417	0.160531	-7.9372	2.06797e-15	3.89551e-14
ENSG00000055732	MCOLN3	340.113	-1.2745	0.120885	-10.5431	5.46692e-26	2.95455e-24
ENSG00000183036	PCP4	14.5548	-1.27521	0.283594	-4.49661	6.90445e-06	3.8287e-05
ENSG00000167768	KRT1	57542.7	-1.27661	0.16984	-7.51656	5.62382e-14	9.11559e-13
ENSG00000261609	GAN	8833.96	-1.27866	0.164345	-7.78033	7.23364e-15	1.2899e-13
ENSG00000284633	AL031590.1	11.652	-1.27871	0.225817	-5.66261	1.4909e-08	1.25067e-07
ENSG00000158022	TRIM63	26.1053	-1.27887	0.181697	-7.03848	1.9435e-12	2.64978e-11
ENSG00000267078	AC015802.1	12.2732	-1.27963	0.180857	-7.07536	1.49066e-12	2.05805e-11
ENSG00000110723	EXPH5	4371.57	-1.28107	0.112753	-11.3617	6.48704e-30	5.08215e-28
ENSG00000151303	AL136982.1	12.6333	-1.2811	0.257678	-4.97173	6.6359e-07	4.35915e-06
ENSG00000232528	AL109809.1	23.9591	-1.28415	0.183573	-6.99534	2.64624e-12	3.53985e-11
ENSG00000258679	AC121758.1	13.3443	-1.28532	0.231472	-5.5528	2.81123e-08	2.26744e-07
ENSG00000231652	AL590428.1	17.5663	-1.28587	0.189045	-6.80196	1.03208e-11	1.29209e-10
ENSG00000198542	ITGBL1	186.577	-1.28678	0.153598	-8.37757	5.40322e-17	1.21753e-15
ENSG00000187758	ADH1A	15.9563	-1.28678	0.205298	-6.26786	3.66037e-10	3.81269e-09
ENSG00000119457	SLC46A2	133.818	-1.28679	0.200088	-6.43116	1.26637e-10	1.39681e-09
ENSG00000125850	OVOL2	48.9754	-1.28713	0.14352	-8.96826	3.01224e-19	8.42115e-18
ENSG00000132692	BCAN	78.6398	-1.28782	0.199128	-6.4673	9.97702e-11	1.11169e-09
ENSG00000254966	AC103974.1	10.1015	-1.28791	0.208465	-6.17808	6.48876e-10	6.52832e-09
ENSG00000163864	NMNAT3	327.668	-1.28831	0.110784	-11.629	2.93405e-31	2.65344e-29
ENSG00000110693	SOX6	553.756	-1.28973	0.132062	-9.76606	1.5746e-22	6.01638e-21
ENSG00000165194	PCDH19	107.06	-1.29111	0.137554	-9.38623	6.21883e-21	2.02412e-19
ENSG00000125845	BMP2	202.551	-1.29196	0.148246	-8.71497	2.90838e-18	7.3528e-17
ENSG00000169507	SLC38A11	27.914	-1.29254	0.183299	-7.05157	1.76909e-12	2.42343e-11
ENSG00000100399	CHADL	49.0159	-1.29399	0.155883	-8.30104	1.03203e-16	2.25027e-15
ENSG00000053108	FSTL4	129.758	-1.29463	0.139948	-9.25082	2.22771e-20	6.91668e-19
ENSG00000201533	RN7SKP237	12.9277	-1.29487	0.204237	-6.34002	2.29728e-10	2.46007e-09
ENSG00000168634	WFDC13	17.9585	-1.29528	0.271157	-4.77684	1.78068e-06	1.08704e-05
ENSG00000279569	AC020763.4	35.0643	-1.29554	0.153619	-8.43348	3.35522e-17	7.70653e-16
ENSG00000204060	FOXO6	14.6851	-1.29762	0.220998	-5.87162	4.31569e-09	3.88297e-08
ENSG00000261502	AC040174.1	35.6681	-1.29768	0.189623	-6.8435	7.72822e-12	9.8336e-11
ENSG00000226445	BX322234.1	34.8253	-1.29905	0.156733	-8.28829	1.14889e-16	2.49164e-15
ENSG00000213366	GSTM2	237.8	-1.29964	0.106724	-12.1776	4.0927e-34	5.05955e-32
ENSG00000279905	AC063926.3	17.6392	-1.30006	0.209664	-6.20069	5.62175e-10	5.71865e-09
ENSG00000255043	NAV2-AS5	25.3931	-1.30121	0.199063	-6.53666	6.29075e-11	7.18169e-10
ENSG00000142623	PADI1	112.67	-1.30228	0.257546	-5.05648	4.27062e-07	2.89859e-06
ENSG00000125409	TEKT3	16.5112	-1.3023	0.232464	-5.60213	2.1173e-08	1.73368e-07
ENSG00000237101	AC092809.4	97.6438	-1.30285	0.169417	-7.69017	1.4694e-14	2.54937e-13
ENSG00000168539	CHRM1	31.2119	-1.3037	0.203871	-6.39474	1.60819e-10	1.75374e-09
ENSG00000177182	CLVS1	31.2098	-1.30445	0.181706	-7.17888	7.02841e-13	1.00149e-11
ENSG00000196196	HRCT1	14.2855	-1.30664	0.223794	-5.83858	5.26483e-09	4.6776e-08
ENSG00000176428	VPS37D	12.7525	-1.30746	0.208676	-6.2655	3.71635e-10	3.86502e-09
ENSG00000227199	ST7-AS1	10.0638	-1.308	0.20957	-6.24135	4.33799e-10	4.47085e-09
ENSG00000159387	IRX6	89.8733	-1.30869	0.156654	-8.35399	6.59937e-17	1.47226e-15
ENSG00000130032	PRRG3	122.949	-1.30883	0.146032	-8.96264	3.17002e-19	8.8439e-18
ENSG00000156687	UNC5D	10.4957	-1.31017	0.345275	-3.79456	0.000147905	0.000634518
ENSG00000162040	HS3ST6	157.676	-1.31046	0.151476	-8.65124	5.0943e-18	1.25801e-16
ENSG00000142494	SLC47A1	173.278	-1.31198	0.122163	-10.7395	6.63757e-27	3.82228e-25
ENSG00000134160	TRPM1	268.993	-1.3147	0.242865	-5.4133	6.1872e-08	4.77688e-07
ENSG00000095637	SORBS1	1834.25	-1.31472	0.153415	-8.56967	1.0378e-17	2.49277e-16
ENSG00000185950	IRS2	508.38	-1.31494	0.105424	-12.4729	1.04932e-35	1.58872e-33
ENSG00000241684	ADAMTS9-AS2	120.43	-1.3157	0.137107	-9.59616	8.29821e-22	2.94517e-20
ENSG00000105516	DBP	252.071	-1.31599	0.139246	-9.4508	3.36238e-21	1.12149e-19
ENSG00000126778	SIX1	34.7478	-1.31714	0.265299	-4.96472	6.87991e-07	4.50325e-06
ENSG00000262223	AC110285.1	21.7671	-1.31749	0.216319	-6.09049	1.12568e-09	1.09811e-08
ENSG00000279512	AC011755.1	60.6616	-1.31846	0.109553	-12.0349	2.32909e-33	2.60813e-31
ENSG00000133488	SEC14L4	22.959	-1.31928	0.373596	-3.53131	0.000413506	0.00162291
ENSG00000127252	HRASLS	24.364	-1.32233	0.174247	-7.5888	3.22878e-14	5.38241e-13
ENSG00000186226	LCE1E	77.9015	-1.32238	0.267631	-4.94104	7.77072e-07	5.04142e-06
ENSG00000144229	THSD7B	22.4502	-1.32342	0.252655	-5.23805	1.62284e-07	1.17843e-06
ENSG00000177551	NHLH2	55.5408	-1.32464	0.160086	-8.27457	1.28921e-16	2.77509e-15
ENSG00000077498	TYR	357.785	-1.32465	0.211832	-6.25332	4.01814e-10	4.15856e-09
ENSG00000182722	SEPHS1P1	11.4312	-1.32608	0.212851	-6.23012	4.66081e-10	4.77843e-09
ENSG00000284623	AL139158.3	13.9687	-1.32727	0.23493	-5.64961	1.60813e-08	1.34232e-07
ENSG00000102452	NALCN	45.3516	-1.32739	0.178892	-7.42005	1.17076e-13	1.82733e-12
ENSG00000139144	PIK3C2G	886.757	-1.33364	0.129134	-10.3275	5.2906e-25	2.61139e-23
ENSG00000198774	RASSF9	194.167	-1.33371	0.12232	-10.9035	1.10947e-27	6.7955e-26
ENSG00000131686	CA6	204.678	-1.33407	0.204306	-6.52973	6.58864e-11	7.49425e-10
ENSG00000122756	CNTFR	54.2169	-1.3349	0.193081	-6.91368	4.7225e-12	6.15829e-11
ENSG00000279712	FP325330.3	141.899	-1.33514	0.177706	-7.5132	5.76982e-14	9.33353e-13
ENSG00000109255	NMU	125.967	-1.33541	0.194257	-6.87443	6.2239e-12	8.01277e-11
ENSG00000167920	TMEM99	268.494	-1.33699	0.171729	-7.78548	6.94473e-15	1.24002e-13
ENSG00000267466	AC021683.1	10.7361	-1.3379	0.264387	-5.0604	4.18376e-07	2.84154e-06
ENSG00000228204	AC004830.1	19.3819	-1.33887	0.187707	-7.13275	9.83813e-13	1.3752e-11
ENSG00000187151	ANGPTL5	74.6149	-1.33904	0.197959	-6.76424	1.34006e-11	1.65461e-10
ENSG00000186094	AGBL4	12.1978	-1.34048	0.243639	-5.50192	3.75672e-08	2.98126e-07
ENSG00000163884	KLF15	43.0966	-1.34056	0.19035	-7.04261	1.88677e-12	2.57505e-11
ENSG00000266456	AP001178.3	15.0394	-1.34085	0.182409	-7.35079	1.97033e-13	2.99664e-12
ENSG00000184564	SLITRK6	187.48	-1.34317	0.124952	-10.7495	5.95901e-27	3.44133e-25
ENSG00000154330	PGM5	243.528	-1.3432	0.122408	-10.9731	5.1465e-28	3.28669e-26
ENSG00000280113	AL357140.3	13.0452	-1.34344	0.213492	-6.29268	3.12022e-10	3.28562e-09
ENSG00000278925	AC005753.1	10.2389	-1.34344	0.275985	-4.8678	1.12848e-06	7.12018e-06
ENSG00000241935	HOGA1	22.3222	-1.34364	0.176071	-7.63123	2.32521e-14	3.93292e-13
ENSG00000237125	HAND2-AS1	119.626	-1.34377	0.155726	-8.62906	6.18557e-18	1.51016e-16
ENSG00000153291	SLC25A27	269.21	-1.34408	0.103596	-12.9742	1.71289e-38	3.73252e-36
ENSG00000279606	AC006600.2	11.8911	-1.34492	0.256274	-5.248	1.53758e-07	1.11953e-06
ENSG00000156103	MMP16	216.197	-1.34511	0.173688	-7.74439	9.6044e-15	1.69176e-13
ENSG00000123560	PLP1	328.577	-1.34761	0.115486	-11.669	1.83543e-31	1.70177e-29
ENSG00000133392	MYH11	2713.53	-1.34917	0.188585	-7.15419	8.41707e-13	1.18682e-11
ENSG00000256654	AC005906.2	13.2541	-1.34997	0.277123	-4.87139	1.10816e-06	7.00013e-06
ENSG00000120907	ADRA1A	60.7231	-1.35035	0.198156	-6.81462	9.45151e-12	1.19027e-10
ENSG00000243137	PSG4	29.889	-1.35087	0.271619	-4.9734	6.57877e-07	4.32504e-06
ENSG00000174343	CHRNA9	24.2347	-1.35244	0.335178	-4.03498	5.46067e-05	0.000256773
ENSG00000130653	PNPLA7	625.744	-1.35261	0.117517	-11.5099	1.17551e-30	9.83855e-29
ENSG00000233363	AC006019.2	17.6247	-1.35456	0.238036	-5.69059	1.266e-08	1.07114e-07
ENSG00000112319	EYA4	11.0907	-1.35507	0.291647	-4.64626	3.38011e-06	1.97259e-05
ENSG00000137441	FGFBP2	54.4029	-1.35531	0.202677	-6.68705	2.27718e-11	2.74956e-10
ENSG00000223561	AC005165.1	13.463	-1.35605	0.411952	-3.29177	0.000995581	0.00359471
ENSG00000198848	CES1	186.566	-1.35646	0.176396	-7.68989	1.47262e-14	2.55386e-13
ENSG00000116176	TPSG1	37.0287	-1.35649	0.20581	-6.59098	4.36934e-11	5.08729e-10
ENSG00000143631	FLG	72407.2	-1.35722	0.222987	-6.08657	1.15358e-09	1.12316e-08
ENSG00000188517	COL25A1	87.318	-1.35927	0.166062	-8.18529	2.71645e-16	5.65461e-15
ENSG00000172867	KRT2	37135.3	-1.35992	0.213458	-6.3709	1.87922e-10	2.03176e-09
ENSG00000259969	AL049838.1	11.4791	-1.36033	0.255691	-5.32023	1.03635e-07	7.73104e-07
ENSG00000143341	HMCN1	1499.21	-1.36201	0.117551	-11.5866	4.81983e-31	4.2265e-29
ENSG00000099194	SCD	3394.53	-1.36283	0.315924	-4.31379	1.60479e-05	8.33315e-05
ENSG00000246820	AC091013.1	14.4012	-1.36554	0.285911	-4.7761	1.78727e-06	1.0909e-05
ENSG00000237579	LINC01514	13.5467	-1.36617	0.220612	-6.19263	5.91692e-10	5.99327e-09
ENSG00000147573	TRIM55	12.9081	-1.36715	0.384887	-3.55208	0.000382202	0.00151283
ENSG00000235092	ID2-AS1	15.1733	-1.37052	0.200121	-6.84845	7.46557e-12	9.50837e-11
ENSG00000122254	HS3ST2	11.6092	-1.37086	0.273143	-5.01883	5.19864e-07	3.47536e-06
ENSG00000174059	CD34	1361.78	-1.37247	0.111627	-12.2951	9.62003e-35	1.28771e-32
ENSG00000258120	KRT128P	41.8133	-1.37249	0.244484	-5.61384	1.97891e-08	1.62762e-07
ENSG00000143196	DPT	422.352	-1.37307	0.158864	-8.64308	5.47158e-18	1.34543e-16
ENSG00000066248	NGEF	244.341	-1.37345	0.126386	-10.8671	1.65407e-27	9.96512e-26
ENSG00000257495	KRT73-AS1	45.4529	-1.37415	0.247321	-5.55614	2.7581e-08	2.2268e-07
ENSG00000112379	ARFGEF3	653.847	-1.37422	0.116966	-11.7489	7.15161e-32	6.91636e-30
ENSG00000164488	DACT2	51.9871	-1.37491	0.187529	-7.33171	2.2723e-13	3.43394e-12
ENSG00000120457	KCNJ5	49.9575	-1.37544	0.135085	-10.1821	2.38477e-24	1.10937e-22
ENSG00000164128	NPY1R	361.342	-1.37628	0.153041	-8.9929	2.40783e-19	6.7925e-18
ENSG00000223863	LINC01805	69.6566	-1.37722	0.202361	-6.80577	1.00511e-11	1.26029e-10
ENSG00000075035	WSCD2	28.2902	-1.37762	0.190913	-7.21595	5.35585e-13	7.74081e-12
ENSG00000230333	AC004160.1	28.4481	-1.3803	0.176135	-7.8366	4.62927e-15	8.40693e-14
ENSG00000181234	TMEM132C	97.217	-1.38289	0.19139	-7.22551	4.99239e-13	7.24398e-12
ENSG00000146233	CYP39A1	188.104	-1.38452	0.152927	-9.05351	1.38439e-19	4.00968e-18
ENSG00000116194	ANGPTL1	517.849	-1.38489	0.153221	-9.0385	1.58829e-19	4.56662e-18
ENSG00000180934	OR56A1	14.6236	-1.38693	0.243136	-5.70433	1.16803e-08	9.93637e-08
ENSG00000039537	C6	37.6799	-1.38718	0.283864	-4.88677	1.02503e-06	6.50805e-06
ENSG00000198739	LRRTM3	10.6949	-1.3872	0.286315	-4.845	1.26612e-06	7.91814e-06
ENSG00000164393	ADGRF2	151.088	-1.38864	0.154709	-8.97578	2.81354e-19	7.88982e-18
ENSG00000163431	LMOD1	295.261	-1.38895	0.16573	-8.3808	5.25699e-17	1.18657e-15
ENSG00000112936	C7	385.872	-1.38908	0.161477	-8.60234	7.81078e-18	1.89186e-16
ENSG00000254154	CRYZL2P-SEC16B	45.122	-1.38917	0.125011	-11.1124	1.09185e-28	7.53207e-27
ENSG00000170624	SGCD	337.627	-1.38935	0.133969	-10.3707	3.37208e-25	1.70182e-23
ENSG00000180875	GREM2	154.357	-1.39006	0.176204	-7.88896	3.04709e-15	5.64522e-14
ENSG00000128573	FOXP2	365.773	-1.39012	0.12528	-11.0961	1.30978e-28	8.95903e-27
ENSG00000188624	IGFL3	52.9216	-1.39123	0.176958	-7.86195	3.78186e-15	6.93655e-14
ENSG00000116882	HAO2	28.3837	-1.39221	0.374453	-3.71797	0.000200826	0.000840415
ENSG00000248994	AC126768.2	27.9281	-1.39251	0.183217	-7.60035	2.95321e-14	4.95573e-13
ENSG00000183166	CALN1	63.467	-1.39826	0.199744	-7.00025	2.55509e-12	3.42699e-11
ENSG00000179915	NRXN1	187.222	-1.39862	0.153018	-9.14024	6.23134e-20	1.85358e-18
ENSG00000150275	PCDH15	11.6571	-1.40031	0.376185	-3.7224	0.000197341	0.000826941
ENSG00000159214	CCDC24	149.026	-1.4005	0.147195	-9.51458	1.82454e-21	6.28253e-20
ENSG00000238120	LINC01589	16.7948	-1.40095	0.276539	-5.06602	4.06226e-07	2.76739e-06
ENSG00000254758	AP000889.1	16.6464	-1.40109	0.187788	-7.461	8.58659e-14	1.36069e-12
ENSG00000162998	FRZB	140.172	-1.40336	0.165735	-8.4675	2.50716e-17	5.83154e-16
ENSG00000152931	PART1	72.2313	-1.40602	0.145432	-9.66787	4.12881e-22	1.51184e-20
ENSG00000242097	AC068647.1	31.958	-1.4071	0.18822	-7.47584	7.671e-14	1.22135e-12
ENSG00000104044	OCA2	169.861	-1.40717	0.199757	-7.04439	1.86275e-12	2.54483e-11
ENSG00000162641	AKNAD1	12.1659	-1.40771	0.239536	-5.87684	4.18161e-09	3.76652e-08
ENSG00000091513	TF	140.744	-1.40822	0.24682	-5.70544	1.16044e-08	9.87391e-08
ENSG00000127325	BEST3	10.9591	-1.40851	0.253664	-5.55267	2.81332e-08	2.26867e-07
ENSG00000154263	ABCA10	692.732	-1.40866	0.109762	-12.8338	1.06036e-37	2.00303e-35
ENSG00000185818	NAT8L	101.196	-1.40967	0.266862	-5.2824	1.27503e-07	9.38852e-07
ENSG00000250770	AC005865.2	65.9548	-1.41608	0.154011	-9.19464	3.76258e-20	1.14794e-18
ENSG00000112837	TBX18	634.438	-1.4162	0.11319	-12.5117	6.44123e-36	9.93843e-34
ENSG00000196353	CPNE4	10.6214	-1.41674	0.281112	-5.03976	4.66125e-07	3.13842e-06
ENSG00000131471	AOC3	482.301	-1.41695	0.19126	-7.40848	1.27753e-13	1.98402e-12
ENSG00000168497	CAVIN2	249.019	-1.41795	0.142421	-9.956	2.3743e-23	9.9154e-22
ENSG00000157087	ATP2B2	50.8181	-1.41893	0.189729	-7.4787	7.50627e-14	1.19748e-12
ENSG00000260658	AC138305.1	25.8856	-1.41899	0.205083	-6.9191	4.54517e-12	5.94046e-11
ENSG00000283183	AC116565.2	58.7984	-1.41929	0.194323	-7.30378	2.79801e-13	4.17686e-12
ENSG00000170323	FABP4	852.066	-1.41957	0.33692	-4.21339	2.51562e-05	0.000125992
ENSG00000224347	SCEL-AS1	27.571	-1.42154	0.172587	-8.23669	1.77042e-16	3.74708e-15
ENSG00000280073	AL157996.1	43.8212	-1.42228	0.196428	-7.24072	4.46314e-13	6.52522e-12
ENSG00000271461	AL109809.4	13.0597	-1.42231	0.275116	-5.16988	2.34248e-07	1.66073e-06
ENSG00000174370	C11orf45	92.6402	-1.42324	0.142117	-10.0145	1.31581e-23	5.62279e-22
ENSG00000197565	COL4A6	324.91	-1.42398	0.127142	-11.1999	4.08161e-29	2.92552e-27
ENSG00000167074	TEF	785.49	-1.42438	0.143839	-9.90263	4.05462e-23	1.65174e-21
ENSG00000206579	XKR4	134.372	-1.4244	0.132908	-10.7171	8.45756e-27	4.83588e-25
ENSG00000095777	MYO3A	25.5144	-1.42464	0.251431	-5.66612	1.46064e-08	1.22658e-07
ENSG00000022267	FHL1	1786.43	-1.42702	0.145232	-9.82578	8.71945e-23	3.43552e-21
ENSG00000089250	NOS1	382.891	-1.42862	0.136914	-10.4344	1.72716e-25	8.9975e-24
ENSG00000100234	TIMP3	4488.42	-1.4306	0.0987247	-14.4908	1.38469e-47	9.17641e-45
ENSG00000227051	C14orf132	987.42	-1.43081	0.121939	-11.7339	8.54732e-32	8.19127e-30
ENSG00000196557	CACNA1H	419.577	-1.43108	0.176608	-8.10313	5.3563e-16	1.07619e-14
ENSG00000172458	IL17D	32.9972	-1.43143	0.16848	-8.49618	1.95931e-17	4.5996e-16
ENSG00000230587	LINC02580	21.9679	-1.43235	0.176532	-8.11381	4.90584e-16	9.91098e-15
ENSG00000016602	CLCA4	171.817	-1.43674	0.204243	-7.03448	2.00013e-12	2.72239e-11
ENSG00000157150	TIMP4	51.1394	-1.43752	0.243151	-5.91202	3.37937e-09	3.08168e-08
ENSG00000153993	SEMA3D	330.222	-1.43761	0.145055	-9.91083	3.73526e-23	1.52832e-21
ENSG00000260685	AC027104.1	11.4336	-1.43865	0.229073	-6.2803	3.37916e-10	3.53435e-09
ENSG00000224940	PRRT4	21.0369	-1.43884	0.262242	-5.48668	4.09561e-08	3.23559e-07
ENSG00000183117	CSMD1	60.2552	-1.43889	0.181588	-7.92393	2.30115e-15	4.31065e-14
ENSG00000279659	AL451064.2	29.4745	-1.44058	0.188961	-7.62368	2.46551e-14	4.16151e-13
ENSG00000179082	C9orf106	25.9559	-1.44079	0.207109	-6.95666	3.48427e-12	4.62263e-11
ENSG00000198039	ZNF273	889.363	-1.4413	0.118962	-12.1156	8.72842e-34	1.03778e-31
ENSG00000255471	AP001528.2	59.7801	-1.44143	0.193639	-7.44391	9.77506e-14	1.54117e-12
ENSG00000189182	KRT77	2044.55	-1.44168	0.160659	-8.9735	2.8725e-19	8.0416e-18
ENSG00000165092	ALDH1A1	351.759	-1.44199	0.139734	-10.3195	5.75129e-25	2.82155e-23
ENSG00000076555	ACACB	1312.43	-1.44439	0.170591	-8.46699	2.51825e-17	5.85395e-16
ENSG00000006377	DLX6	13.0865	-1.44963	0.218315	-6.64008	3.13522e-11	3.72878e-10
ENSG00000260913	LINC01254	21.55	-1.44975	0.267271	-5.42428	5.81896e-08	4.50481e-07
ENSG00000125571	IL37	294.935	-1.45031	0.236852	-6.1233	9.1656e-10	9.03045e-09
ENSG00000174080	CTSF	337.573	-1.45049	0.0984001	-14.7407	3.5286e-49	2.69139e-46
ENSG00000123243	ITIH5	1149.2	-1.45096	0.14094	-10.2949	7.43092e-25	3.59754e-23
ENSG00000277010	AC120498.10	10.1939	-1.45283	0.305174	-4.76066	1.9296e-06	1.17229e-05
ENSG00000006071	ABCC8	14.3307	-1.45411	0.279292	-5.20642	1.92514e-07	1.38206e-06
ENSG00000236295	AC007557.3	19.4751	-1.45831	0.245793	-5.93311	2.97253e-09	2.73164e-08
ENSG00000112175	BMP5	12.955	-1.46232	0.269955	-5.41693	6.0631e-08	4.68554e-07
ENSG00000214244	SETP21	13.0424	-1.46642	0.239952	-6.11133	9.88026e-10	9.69734e-09
ENSG00000188467	SLC24A5	38.9997	-1.46654	0.215933	-6.79163	1.10875e-11	1.38338e-10
ENSG00000183908	LRRC55	11.3175	-1.46702	0.236328	-6.20754	5.3821e-10	5.48592e-09
ENSG00000250722	SELENOP	613.376	-1.4678	0.120864	-12.1442	6.16182e-34	7.45783e-32
ENSG00000237886	NALT1	24.1523	-1.47023	0.155415	-9.46004	3.07823e-21	1.03267e-19
ENSG00000108684	ASIC2	10.8071	-1.4736	0.296823	-4.96457	6.8855e-07	4.50617e-06
ENSG00000251011	TMEM108-AS1	11.8479	-1.47391	0.256633	-5.74326	9.28724e-09	8.00504e-08
ENSG00000253406	AC012613.2	45.2944	-1.47564	0.18352	-8.04077	8.92752e-16	1.75533e-14
ENSG00000064205	WISP2	701.652	-1.47601	0.178043	-8.29017	1.13084e-16	2.45379e-15
ENSG00000128606	LRRC17	76.2174	-1.47661	0.149674	-9.86553	5.87245e-23	2.35744e-21
ENSG00000146013	GFRA3	21.6177	-1.47877	0.231789	-6.37981	1.77309e-10	1.92474e-09
ENSG00000161681	SHANK1	28.2628	-1.47883	0.175479	-8.4274	3.53428e-17	8.10399e-16
ENSG00000176971	FIBIN	112.498	-1.48398	0.145777	-10.1798	2.4403e-24	1.1339e-22
ENSG00000259459	LINC02568	19.4957	-1.48476	0.261449	-5.67897	1.35508e-08	1.14289e-07
ENSG00000049246	PER3	1178.37	-1.48854	0.187826	-7.92508	2.27995e-15	4.27292e-14
ENSG00000182836	PLCXD3	39.3626	-1.49049	0.206021	-7.23463	4.6681e-13	6.80519e-12
ENSG00000134201	GSTM5	76.7057	-1.49176	0.178992	-8.33422	7.80096e-17	1.72136e-15
ENSG00000236532	LINC01695	28.6847	-1.49179	0.183764	-8.11799	4.73981e-16	9.59473e-15
ENSG00000258066	AC138331.1	11.4932	-1.49327	0.256587	-5.81973	5.89413e-09	5.21037e-08
ENSG00000179954	SSC5D	291.721	-1.49465	0.140549	-10.6343	2.06336e-26	1.15209e-24
ENSG00000254814	AP003031.1	17.7894	-1.4948	0.214188	-6.9789	2.97503e-12	3.96917e-11
ENSG00000158571	PFKFB1	31.7616	-1.49818	0.235068	-6.37338	1.84904e-10	1.99966e-09
ENSG00000146352	CLVS2	21.9918	-1.49859	0.256153	-5.85038	4.90451e-09	4.37381e-08
ENSG00000196517	SLC6A9	584.647	-1.49954	0.133095	-11.2666	1.91767e-29	1.41541e-27
ENSG00000226549	SCDP1	80.4876	-1.49954	0.350193	-4.28204	1.8519e-05	9.51366e-05
ENSG00000158445	KCNB1	87.2162	-1.50362	0.164051	-9.16555	4.92967e-20	1.48275e-18
ENSG00000102290	PCDH11X	12.7149	-1.5054	0.266463	-5.64957	1.60852e-08	1.34237e-07
ENSG00000187955	COL14A1	1962.73	-1.50574	0.159975	-9.41236	4.8511e-21	1.59825e-19
ENSG00000172155	LCE1D	66.0607	-1.51073	0.324181	-4.66016	3.15966e-06	1.84981e-05
ENSG00000237290	LINC01343	10.0329	-1.51083	0.277533	-5.44379	5.21585e-08	4.0642e-07
ENSG00000130176	CNN1	236.246	-1.51387	0.221778	-6.82607	8.72718e-12	1.10456e-10
ENSG00000163873	GRIK3	49.0992	-1.51434	0.194473	-7.7869	6.86748e-15	1.22677e-13
ENSG00000204866	IGFL2	477.213	-1.515	0.15408	-9.83254	8.15373e-23	3.22204e-21
ENSG00000261193	AC134312.4	12.5138	-1.51555	0.245514	-6.17296	6.7022e-10	6.72967e-09
ENSG00000073734	ABCB11	26.3187	-1.51662	0.226082	-6.70828	1.96937e-11	2.39074e-10
ENSG00000259359	AC012409.1	11.5355	-1.51672	0.263106	-5.76468	8.1815e-09	7.10498e-08
ENSG00000106123	EPHB6	2130.33	-1.51765	0.138249	-10.9776	4.89562e-28	3.13141e-26
ENSG00000164434	FABP7	147.543	-1.51839	0.321997	-4.71554	2.41074e-06	1.43929e-05
ENSG00000171786	NHLH1	50.2096	-1.51849	0.174294	-8.71225	2.97893e-18	7.51236e-17
ENSG00000165084	C8orf34	27.1777	-1.51998	0.223118	-6.81245	9.59475e-12	1.20718e-10
ENSG00000152977	ZIC1	26.8301	-1.52061	0.243288	-6.25027	4.09738e-10	4.23732e-09
ENSG00000174899	PQLC2L	21.9771	-1.52063	0.226573	-6.71145	1.92694e-11	2.34205e-10
ENSG00000279255	Z97653.2	17.1107	-1.52247	0.212662	-7.1591	8.12095e-13	1.14867e-11
ENSG00000204033	LRIT2	50.8496	-1.52464	0.178463	-8.54316	1.30602e-17	3.10929e-16
ENSG00000144908	ALDH1L1	79.8887	-1.52519	0.204328	-7.46439	8.36891e-14	1.32672e-12
ENSG00000185008	ROBO2	227.789	-1.52748	0.131257	-11.6373	2.66244e-31	2.43505e-29
ENSG00000148600	CDHR1	5142.26	-1.52797	0.153567	-9.94989	2.52454e-23	1.0532e-21
ENSG00000279378	AC009159.4	15.7905	-1.52882	0.238065	-6.42186	1.34621e-10	1.47881e-09
ENSG00000006283	CACNA1G	72.7631	-1.53061	0.183636	-8.33502	7.74869e-17	1.71076e-15
ENSG00000268416	AC010329.1	58.1602	-1.53699	0.159454	-9.63912	5.46553e-22	1.97978e-20
ENSG00000236266	Z98884.1	30.6901	-1.53828	0.263873	-5.82963	5.55509e-09	4.92358e-08
ENSG00000125851	PCSK2	149.425	-1.53896	0.212635	-7.2376	4.56696e-13	6.66737e-12
ENSG00000144891	AGTR1	135.393	-1.53899	0.184453	-8.34354	7.20988e-17	1.60055e-15
ENSG00000108924	HLF	808.421	-1.54011	0.121807	-12.6438	1.21028e-36	2.03856e-34
ENSG00000122367	LDB3	104.532	-1.5422	0.173724	-8.87727	6.85187e-19	1.83922e-17
ENSG00000135744	AGT	13.7148	-1.54435	0.250102	-6.17488	6.62147e-10	6.65356e-09
ENSG00000206800	RNY3P7	13.878	-1.54714	0.251328	-6.15585	7.46757e-10	7.44822e-09
ENSG00000143171	RXRG	21.9953	-1.54751	0.194889	-7.94047	2.01422e-15	3.80312e-14
ENSG00000269729	AC006262.2	234.429	-1.55146	0.164112	-9.45367	3.27163e-21	1.09302e-19
ENSG00000203782	LOR	3135.77	-1.55367	0.220222	-7.05501	1.72586e-12	2.36662e-11
ENSG00000232324	AC008440.3	24.4767	-1.55615	0.200509	-7.76098	8.42738e-15	1.4942e-13
ENSG00000175161	CADM2	50.9955	-1.55848	0.18863	-8.26212	1.43111e-16	3.05613e-15
ENSG00000168671	UGT3A2	36.5318	-1.55993	0.313367	-4.97798	6.42504e-07	4.23155e-06
ENSG00000115361	ACADL	87.39	-1.5608	0.143963	-10.8417	2.18366e-27	1.30198e-25
ENSG00000165125	TRPV6	325.397	-1.56196	0.128714	-12.1351	6.88456e-34	8.2584e-32
ENSG00000179094	PER1	1559.51	-1.56432	0.2396	-6.52887	6.62696e-11	7.53572e-10
ENSG00000150893	FREM2	167.926	-1.56477	0.214031	-7.31098	2.65206e-13	3.97514e-12
ENSG00000224074	LINC00691	25.2144	-1.56763	0.187076	-8.37962	5.31011e-17	1.19789e-15
ENSG00000144619	CNTN4	58.2691	-1.56821	0.191929	-8.17078	3.06391e-16	6.34521e-15
ENSG00000240567	LINC02067	19.7343	-1.57013	0.203918	-7.69983	1.36243e-14	2.36887e-13
ENSG00000237654	AP003025.2	37.9397	-1.57088	0.189149	-8.30496	9.98495e-17	2.18303e-15
ENSG00000006047	YBX2	55.4174	-1.57133	0.182431	-8.61328	7.09968e-18	1.72272e-16
ENSG00000111341	MGP	753.928	-1.57171	0.152968	-10.2748	9.15515e-25	4.37984e-23
ENSG00000264932	AC115989.2	66.482	-1.57259	0.154151	-10.2016	1.94985e-24	9.12299e-23
ENSG00000133519	ZDHHC8P1	13.6908	-1.5728	0.243182	-6.46758	9.95825e-11	1.1099e-09
ENSG00000139364	TMEM132B	157.27	-1.57499	0.164599	-9.56863	1.0833e-21	3.80803e-20
ENSG00000124939	SCGB2A1	10.4543	-1.57798	0.45057	-3.5022	0.000461433	0.00179101
ENSG00000268751	SCGB1B2P	122.288	-1.57819	0.289076	-5.45942	4.77698e-08	3.74676e-07
ENSG00000280339	AP001528.3	121.53	-1.57921	0.194773	-8.10797	5.14736e-16	1.0373e-14
ENSG00000082684	SEMA5B	36.4728	-1.58526	0.171656	-9.23508	2.581e-20	7.97684e-19
ENSG00000119915	ELOVL3	155.268	-1.58571	0.446568	-3.55089	0.000383932	0.00151893
ENSG00000127324	TSPAN8	147.011	-1.58593	0.166114	-9.54721	1.3324e-21	4.65131e-20
ENSG00000091128	LAMB4	1481.25	-1.587	0.175451	-9.04524	1.4934e-19	4.30604e-18
ENSG00000171346	KRT15	4402.01	-1.58723	0.160327	-9.89995	4.16474e-23	1.68866e-21
ENSG00000166482	MFAP4	804.846	-1.58827	0.131123	-12.1129	9.02844e-34	1.07031e-31
ENSG00000154162	CDH12	49.816	-1.59009	0.176102	-9.0294	1.72615e-19	4.92447e-18
ENSG00000204538	PSORS1C2	79.4644	-1.5904	0.214825	-7.40326	1.32877e-13	2.05807e-12
ENSG00000164418	GRIK2	50.305	-1.59316	0.176295	-9.03685	1.61247e-19	4.62955e-18
ENSG00000236231	AC017048.2	12.175	-1.5939	0.292672	-5.44603	5.15075e-08	4.01657e-07
ENSG00000049540	ELN	1333.51	-1.59536	0.163384	-9.76446	1.59964e-22	6.09476e-21
ENSG00000255774	AP000439.2	18.486	-1.59598	0.254047	-6.28222	3.3377e-10	3.49279e-09
ENSG00000164309	CMYA5	646.674	-1.59857	0.107459	-14.876	4.71641e-50	4.05661e-47
ENSG00000152580	IGSF10	757.768	-1.59989	0.186625	-8.57273	1.01061e-17	2.43034e-16
ENSG00000155011	DKK2	213.289	-1.60011	0.181547	-8.81374	1.21039e-18	3.18348e-17
ENSG00000170509	HSD17B13	23.0256	-1.60089	0.265611	-6.02721	1.66818e-09	1.5845e-08
ENSG00000164175	SLC45A2	36.8408	-1.60204	0.23595	-6.78976	1.12322e-11	1.40056e-10
ENSG00000159763	PIP	487.782	-1.60269	0.366635	-4.37136	1.23477e-05	6.53689e-05
ENSG00000167434	CA4	14.2483	-1.60598	0.221741	-7.24258	4.40222e-13	6.44082e-12
ENSG00000253125	AC055854.1	119.006	-1.60654	0.350368	-4.58529	4.53359e-06	2.59149e-05
ENSG00000139151	PLCZ1	40.3766	-1.60787	0.200924	-8.00237	1.22042e-15	2.35267e-14
ENSG00000102466	FGF14	105.803	-1.6144	0.151883	-10.6292	2.1798e-26	1.21375e-24
ENSG00000170486	KRT72	77.8338	-1.61733	0.225676	-7.16661	7.68754e-13	1.09004e-11
ENSG00000168702	LRP1B	99.1151	-1.61858	0.152648	-10.6034	2.87428e-26	1.59168e-24
ENSG00000248587	GDNF-AS1	17.7502	-1.61929	0.260472	-6.21675	5.07565e-10	5.18139e-09
ENSG00000145423	SFRP2	976.525	-1.62019	0.202046	-8.01888	1.06712e-15	2.07197e-14
ENSG00000161649	CD300LG	91.3279	-1.62333	0.194265	-8.35624	6.47496e-17	1.44613e-15
ENSG00000100344	PNPLA3	217.991	-1.62508	0.184067	-8.82874	1.05864e-18	2.80258e-17
ENSG00000096006	CRISP3	88.465	-1.62577	0.440514	-3.69063	0.000223698	0.00092777
ENSG00000250320	AC113383.1	21.3987	-1.63068	0.204163	-7.98714	1.38101e-15	2.6471e-14
ENSG00000116678	LEPR	905.42	-1.63658	0.184121	-8.8886	6.18829e-19	1.66997e-17
ENSG00000119147	C2orf40	19.8064	-1.63981	0.223187	-7.34724	2.02348e-13	3.07169e-12
ENSG00000250125	LINC02232	15.5861	-1.64176	0.321845	-5.10109	3.377e-07	2.33399e-06
ENSG00000126368	NR1D1	388.765	-1.64203	0.227328	-7.22321	5.07757e-13	7.36229e-12
ENSG00000198547	C20orf203	14.4246	-1.64357	0.293743	-5.59526	2.20285e-08	1.80009e-07
ENSG00000134548	SPX	19.3642	-1.64523	0.352401	-4.66861	3.03239e-06	1.77968e-05
ENSG00000234859	AC003958.2	12.8114	-1.6476	0.268648	-6.13294	8.62716e-10	8.52488e-09
ENSG00000205038	PKHD1L1	249.422	-1.64862	0.158044	-10.4314	1.78306e-25	9.25292e-24
ENSG00000163331	DAPL1	300.754	-1.65207	0.175991	-9.38722	6.16073e-21	2.00683e-19
ENSG00000118729	CASQ2	79.0546	-1.65586	0.197805	-8.37118	5.70457e-17	1.27902e-15
ENSG00000165966	PDZRN4	41.6376	-1.65615	0.235889	-7.02088	2.2048e-12	2.9849e-11
ENSG00000274080	AC005089.1	19.3701	-1.66255	0.250086	-6.64792	2.9726e-11	3.55e-10
ENSG00000273771	AC024337.2	12.2241	-1.66385	0.273364	-6.08659	1.15341e-09	1.12316e-08
ENSG00000162761	LMX1A	11.244	-1.6642	0.272694	-6.10282	1.04215e-09	1.02081e-08
ENSG00000257700	AC055716.3	22.208	-1.66512	0.224727	-7.40952	1.26761e-13	1.97164e-12
ENSG00000196616	ADH1B	1826.51	-1.66629	0.2099	-7.93853	2.04592e-15	3.85578e-14
ENSG00000224570	AC097063.1	28.8102	-1.67537	0.228925	-7.31845	2.50856e-13	3.77404e-12
ENSG00000186049	KRT73	148.784	-1.67563	0.216577	-7.73688	1.01889e-14	1.79081e-13
ENSG00000140538	NTRK3	224.798	-1.67638	0.188553	-8.89077	6.06863e-19	1.63987e-17
ENSG00000188783	PRELP	552.821	-1.67747	0.140364	-11.9509	6.42324e-33	7.01783e-31
ENSG00000108813	DLX4	24.6246	-1.67923	0.19443	-8.63668	5.78705e-18	1.41697e-16
ENSG00000172987	HPSE2	53.1306	-1.68257	0.161482	-10.4195	2.01987e-25	1.04282e-23
ENSG00000256947	AP002518.2	20.558	-1.68361	0.316428	-5.32066	1.0339e-07	7.71418e-07
ENSG00000165810	BTNL9	344.756	-1.68438	0.205434	-8.19914	2.42122e-16	5.07139e-15
ENSG00000139292	LGR5	306.421	-1.68478	0.197093	-8.54818	1.25043e-17	2.98046e-16
ENSG00000141338	ABCA8	1018.08	-1.68636	0.138454	-12.1799	3.97534e-34	4.94471e-32
ENSG00000169213	RAB3B	267.051	-1.69054	0.189734	-8.91005	5.10084e-19	1.38856e-17
ENSG00000163145	C1QTNF7	200.487	-1.69069	0.160932	-10.5057	8.13529e-26	4.33864e-24
ENSG00000141469	SLC14A1	133.551	-1.69319	0.237958	-7.1155	1.11504e-12	1.55594e-11
ENSG00000185610	DBX2	10.9911	-1.69574	0.307987	-5.5059	3.67288e-08	2.91867e-07
ENSG00000168490	PHYHIP	241.866	-1.69965	0.187605	-9.05974	1.3076e-19	3.80012e-18
ENSG00000236333	TRHDE-AS1	102.123	-1.70093	0.270633	-6.28502	3.27812e-10	3.43667e-09
ENSG00000229699	AL161636.1	47.2806	-1.7013	0.251018	-6.7776	1.22187e-11	1.51469e-10
ENSG00000227368	CDK8P2	12.2671	-1.70265	0.280866	-6.06214	1.34322e-09	1.29562e-08
ENSG00000111404	RERGL	61.4256	-1.70736	0.205063	-8.32601	8.36108e-17	1.84094e-15
ENSG00000156076	WIF1	339.697	-1.71249	0.217547	-7.87179	3.49611e-15	6.43874e-14
ENSG00000159208	CIART	108.725	-1.71431	0.250859	-6.83378	8.27085e-12	1.05042e-10
ENSG00000164946	FREM1	392.878	-1.71868	0.118253	-14.534	7.37908e-48	5.05592e-45
ENSG00000247675	LRP4-AS1	69.2175	-1.72556	0.193478	-8.91865	4.71987e-19	1.29357e-17
ENSG00000152779	SLC16A12	32.8017	-1.72743	0.187895	-9.19358	3.79984e-20	1.15698e-18
ENSG00000254235	AC022784.6	10.6544	-1.72906	0.402466	-4.29615	1.73789e-05	8.96327e-05
ENSG00000282906	AL513321.2	11.6188	-1.73045	0.508778	-3.40119	0.00067093	0.00251855
ENSG00000187398	LUZP2	17.7928	-1.73143	0.285716	-6.05995	1.36162e-09	1.31181e-08
ENSG00000260846	FRG2HP	213.219	-1.73786	0.176519	-9.84514	7.19362e-23	2.85941e-21
ENSG00000172986	GXYLT2	202.154	-1.73815	0.167138	-10.3995	2.49162e-25	1.27337e-23
ENSG00000073067	CYP2W1	75.1636	-1.74041	0.193769	-8.98187	2.66204e-19	7.47862e-18
ENSG00000144406	UNC80	30.6723	-1.74093	0.236717	-7.35446	1.91703e-13	2.91886e-12
ENSG00000186205	2022-03-01	133.406	-1.74274	0.201696	-8.64041	5.60127e-18	1.37398e-16
ENSG00000109906	ZBTB16	744.735	-1.74552	0.269676	-6.47264	9.63043e-11	1.07455e-09
ENSG00000167653	PSCA	14.0745	-1.74738	0.231789	-7.5387	4.74685e-14	7.76574e-13
ENSG00000174963	ZIC4	25.6486	-1.7518	0.212157	-8.25712	1.49226e-16	3.18335e-15
ENSG00000151365	THRSP	301.063	-1.75401	0.312949	-5.60476	2.08544e-08	1.71036e-07
ENSG00000205221	VIT	147.211	-1.75431	0.15571	-11.2666	1.91873e-29	1.41541e-27
ENSG00000163395	IGFN1	37.7976	-1.75607	0.224742	-7.81373	5.55199e-15	9.99285e-14
ENSG00000179133	C10orf67	14.8269	-1.75615	0.30097	-5.83496	5.3802e-09	4.77485e-08
ENSG00000226383	LINC01876	69.4093	-1.76115	0.278746	-6.31813	2.64753e-10	2.81131e-09
ENSG00000165269	AQP7	109.916	-1.7629	0.281388	-6.265	3.72814e-10	3.87629e-09
ENSG00000153930	ANKFN1	80.6601	-1.77024	0.161355	-10.9711	5.26295e-28	3.35047e-26
ENSG00000182732	RGS6	66.3296	-1.77637	0.183042	-9.70468	2.8797e-22	1.07292e-20
ENSG00000174808	BTC	281.948	-1.77752	0.205995	-8.62898	6.19006e-18	1.51016e-16
ENSG00000135447	PPP1R1A	78.5268	-1.77978	0.309023	-5.75936	8.44331e-09	7.31463e-08
ENSG00000277494	GPIHBP1	45.281	-1.78122	0.208359	-8.54883	1.24346e-17	2.96559e-16
ENSG00000181856	SLC2A4	85.4126	-1.78151	0.189679	-9.3922	5.87572e-21	1.91985e-19
ENSG00000185352	HS6ST3	18.7898	-1.78619	0.321544	-5.55505	2.77524e-08	2.2402e-07
ENSG00000164129	NPY5R	28.3989	-1.78624	0.180694	-9.88542	4.8158e-23	1.94096e-21
ENSG00000187773	FAM69C	25.4027	-1.80768	0.228699	-7.9042	2.69667e-15	5.0167e-14
ENSG00000189316	AC073349.1	40.2384	-1.80983	0.18057	-10.0229	1.20942e-23	5.18459e-22
ENSG00000149043	SYT8	624.23	-1.81866	0.191764	-9.48387	2.4503e-21	8.29592e-20
ENSG00000108231	LGI1	10.6498	-1.81973	0.313226	-5.80965	6.26053e-09	5.52099e-08
ENSG00000251320	AC011352.3	45.3438	-1.82036	0.188395	-9.66247	4.35243e-22	1.5894e-20
ENSG00000249464	LINC01091	151.653	-1.827	0.162786	-11.2233	3.13197e-29	2.26899e-27
ENSG00000165323	FAT3	94.8489	-1.83162	0.208015	-8.80524	1.30571e-18	3.42304e-17
ENSG00000080166	DCT	2582.9	-1.83622	0.273443	-6.71517	1.87852e-11	2.28663e-10
ENSG00000159307	SCUBE1	37.4246	-1.83878	0.221454	-8.30318	1.01358e-16	2.21241e-15
ENSG00000124159	MATN4	88.8106	-1.84729	0.216496	-8.53266	1.43023e-17	3.399e-16
ENSG00000004776	HSPB6	21.1486	-1.84887	0.275021	-6.72264	1.78467e-11	2.17699e-10
ENSG00000056998	GYG2	148.572	-1.86432	0.256788	-7.26015	3.86653e-13	5.69208e-12
ENSG00000133317	LGALS12	39.7924	-1.86481	0.359576	-5.18614	2.14693e-07	1.52933e-06
ENSG00000077279	DCX	15.9696	-1.8656	0.33898	-5.50355	3.72218e-08	2.95501e-07
ENSG00000256797	KLRF2	56.6968	-1.87407	0.206766	-9.06373	1.26067e-19	3.66636e-18
ENSG00000158258	CLSTN2	457.212	-1.87746	0.181858	-10.3238	5.50177e-25	2.7123e-23
ENSG00000164265	SCGB3A2	16.9345	-1.88271	0.248004	-7.59144	3.16363e-14	5.2847e-13
ENSG00000101280	ANGPT4	35.6473	-1.88459	0.176468	-10.6795	1.26951e-26	7.18764e-25
ENSG00000248362	AC011352.1	21.3651	-1.88944	0.230622	-8.19283	2.55159e-16	5.33341e-15
ENSG00000273238	AC116565.1	25.5792	-1.89361	0.228161	-8.29948	1.04571e-16	2.27887e-15
ENSG00000130598	TNNI2	151.126	-1.89407	0.184636	-10.2584	1.08522e-24	5.16118e-23
ENSG00000009950	MLXIPL	100.745	-1.8982	0.213391	-8.89541	5.82022e-19	1.57485e-17
ENSG00000149654	CDH22	33.5547	-1.89898	0.248204	-7.65089	1.99588e-14	3.41012e-13
ENSG00000186439	TRDN	13.6174	-1.89936	0.423413	-4.48584	7.26277e-06	4.01199e-05
ENSG00000252349	RF00322	13.3847	-1.91254	0.238057	-8.03396	9.43739e-16	1.85018e-14
ENSG00000248517	LINC02437	21.7964	-1.92197	0.220674	-8.70954	3.05106e-18	7.68469e-17
[truncated: 70 more rows]

## Sheet: 72hrs P-I VitD(-) v Baseline
EnsemblID	Gene	baseMean	log2FoldChange	lfcSE	svalue
ENSG00000206073	SERPINB4	640.289	6.95789	0.658483	7.83941e-21
ENSG00000196611	MMP1	148.842	6.79307	0.96873	8.7507e-11
ENSG00000169245	CXCL10	174.378	6.2388	0.463937	1.1856e-30
ENSG00000184330	S100A7A	204.199	6.04436	0.85313	1.36414e-10
ENSG00000124102	PI3	151.731	5.91092	0.470948	6.2734e-27
ENSG00000262406	MMP12	166.118	5.8943	0.563917	1.07049e-19
ENSG00000169248	CXCL11	59.7048	5.65157	0.505079	7.47331e-22
ENSG00000229961	AL357143.1	26.2299	5.51154	0.576145	1.46896e-16
ENSG00000196805	SPRR2B	57.7082	5.45986	0.491606	6.17197e-21
ENSG00000163220	S100A9	2579.25	5.45036	0.54902	2.96606e-17
ENSG00000241794	SPRR2A	54.2066	5.36464	0.654728	9.53268e-13
ENSG00000138755	CXCL9	212.864	5.17034	0.400084	1.43528e-26
ENSG00000143546	S100A8	1686.13	4.88267	0.546912	4.78458e-14
ENSG00000128383	APOBEC3A	17.0735	4.76618	0.569223	1.55344e-12
ENSG00000100453	GZMB	55.2302	4.59564	0.39618	4.79703e-21
ENSG00000188404	SELL	133.876	4.53229	0.320928	1.61945e-29
ENSG00000143556	S100A7	1185.49	4.49959	0.58262	7.33394e-11
ENSG00000229754	CXCR2P1	14.3709	4.36081	0.436389	5.47057e-16
ENSG00000105641	SLC5A5	20.8954	4.30731	0.502551	1.96989e-12
ENSG00000145287	PLAC8	52.9377	4.28724	0.352529	2.59165e-22
ENSG00000171049	FPR2	10.9141	4.22158	0.509295	9.79956e-12
ENSG00000131203	IDO1	33.0406	4.20849	0.348507	1.22142e-21
ENSG00000198074	AKR1B10	87.9415	4.17333	0.280833	6.40492e-31
ENSG00000187116	LILRA5	17.6485	4.13947	0.435819	1.9183e-14
ENSG00000275385	CCL18	92.265	4.13818	0.341028	2.1219e-21
ENSG00000136244	IL6	14.9835	4.06212	0.515615	1.22477e-10
ENSG00000271856	LINC01215	19.5931	4.00284	0.39262	9.60424e-16
ENSG00000198178	CLEC4C	13.5349	3.9998	0.385044	2.62727e-16
ENSG00000115523	GNLY	96.7294	3.98624	0.334165	1.66819e-20
ENSG00000104951	IL4I1	60.0185	3.94317	0.343399	2.84323e-19
ENSG00000198400	NTRK1	17.2548	3.88182	0.508494	5.56295e-10
ENSG00000255399	TBX5-AS1	58.1284	3.85599	0.196182	8.67651e-49
ENSG00000057149	SERPINB3	270.312	3.84411	0.293414	1.25368e-23
ENSG00000099985	OSM	14.7149	3.83182	0.476569	1.16163e-10
ENSG00000269404	SPIB	23.6614	3.80944	0.379196	5.57828e-15
ENSG00000163216	SPRR2D	168.798	3.77063	0.344851	4.57531e-17
ENSG00000135114	OASL	63.0358	3.76644	0.340153	1.62547e-17
ENSG00000168685	IL7R	608.134	3.75377	0.282879	6.59211e-24
ENSG00000196684	HSH2D	58.1246	3.74689	0.337934	1.95517e-17
ENSG00000012223	LTF	259.099	3.7229	0.38031	2.96069e-14
ENSG00000130487	KLHDC7B	18.5615	3.70769	0.361492	2.66275e-15
ENSG00000128713	HOXD11	11.1783	3.70223	0.33447	3.42208e-17
ENSG00000134545	KLRC1	16.7436	3.67496	0.38567	1.62648e-13
ENSG00000172724	CCL19	342.716	3.67323	0.253037	1.72847e-27
ENSG00000007908	SELE	397.685	3.66883	0.356974	3.05371e-15
ENSG00000171051	FPR1	52.3666	3.65796	0.29432	9.72564e-21
ENSG00000204610	TRIM15	10.3183	3.65755	0.441809	6.459e-11
ENSG00000163739	CXCL1	21.3524	3.58412	0.408166	9.11907e-12
ENSG00000070915	SLC12A3	11.485	3.58312	0.431021	8.24193e-11
ENSG00000275302	CCL4	10.7419	3.56995	0.418674	2.72897e-11
ENSG00000168062	BATF2	25.9946	3.53573	0.350475	1.42571e-14
ENSG00000163600	ICOS	40.7629	3.52353	0.325382	3.62288e-16
ENSG00000121594	CD80	48.2765	3.50717	0.301207	2.52184e-18
ENSG00000124731	TREM1	11.9131	3.4761	0.331349	3.44723e-15
ENSG00000140379	BCL2A1	23.289	3.41735	0.227259	6.16696e-28
ENSG00000170465	KRT6C	156.227	3.41116	0.555599	6.11789e-07
ENSG00000182566	CLEC4G	28.5482	3.39517	0.327252	8.48759e-15
ENSG00000245164	LINC00861	75.0624	3.38818	0.311363	7.4313e-16
ENSG00000108700	CCL8	23.0888	3.38304	0.366904	3.53673e-12
ENSG00000154451	GBP5	215.738	3.36332	0.290521	9.6285e-18
ENSG00000227507	LTB	97.6207	3.3256	0.296362	1.14765e-16
ENSG00000163599	CTLA4	32.3188	3.32459	0.355498	3.29482e-12
ENSG00000110848	CD69	119.615	3.30359	0.307075	2.3067e-15
ENSG00000188282	RUFY4	19.5345	3.29556	0.405911	6.73253e-10
ENSG00000085265	FCN1	147.47	3.2679	0.201581	1.97979e-30
ENSG00000203747	FCGR3A	53.4487	3.26507	0.312723	1.20958e-14
ENSG00000102970	CCL17	39.3121	3.26369	0.420456	3.12621e-09
ENSG00000103522	IL21R	57.3422	3.25456	0.268798	1.76541e-18
ENSG00000027869	SH2D2A	45.6044	3.25038	0.32089	6.44871e-14
ENSG00000181374	CCL13	140.981	3.24556	0.265979	9.76021e-19
ENSG00000186832	KRT16	2605.27	3.24457	0.429099	9.14435e-09
ENSG00000125740	FOSB	474.657	3.24137	0.41819	3.76548e-09
ENSG00000163823	CCR1	143.443	3.21153	0.260976	6.85231e-19
ENSG00000089225	TBX5	54.407	3.19911	0.190718	4.61988e-32
ENSG00000134460	IL2RA	60.3631	3.19884	0.26617	4.9599e-18
ENSG00000162892	IL24	18.251	3.18112	0.430469	1.58159e-08
ENSG00000112195	TREML2	13.767	3.16573	0.410985	7.40645e-09
ENSG00000160856	FCRL3	16.7372	3.15806	0.407121	5.91597e-09
ENSG00000167286	CD3D	47.138	3.15588	0.291714	6.27535e-15
ENSG00000138829	FBN2	142.515	3.14989	0.192961	4.65013e-30
ENSG00000188373	C10orf99	79.1101	3.1474	0.249341	1.80963e-19
ENSG00000160791	CCR5	104.171	3.11815	0.307533	2.19806e-13
ENSG00000090104	RGS1	119.563	3.11733	0.315151	7.98327e-13
ENSG00000111335	OAS2	401.228	3.09467	0.253412	3.73699e-18
ENSG00000103313	MEFV	38.1627	3.08793	0.256685	1.29796e-17
ENSG00000211689	TRGC1	14.3433	3.08768	0.382285	1.8941e-09
ENSG00000187608	ISG15	117.497	3.07344	0.267547	4.68806e-16
ENSG00000049249	TNFRSF9	25.9935	3.06199	0.294587	8.48878e-14
ENSG00000182162	P2RY8	71.2789	3.06022	0.26908	8.49239e-16
ENSG00000156738	MS4A1	25.6249	3.05941	0.401679	1.38101e-08
ENSG00000116824	CD2	114.961	3.058	0.276382	3.92665e-15
ENSG00000169429	CXCL8	18.142	3.05124	0.666194	0.000117638
ENSG00000167992	VWCE	103.815	3.03507	0.158519	8.365e-39
ENSG00000184557	SOCS3	408.892	3.01558	0.328646	2.94498e-11
ENSG00000126353	CCR7	89.1534	3.01521	0.257621	1.80386e-16
ENSG00000178562	CD28	115.729	3.00821	0.261814	6.46192e-16
ENSG00000163464	CXCR1	17.2533	2.98006	0.341857	2.7542e-10
ENSG00000006606	CCL26	14.365	2.97796	0.370905	4.63734e-09
ENSG00000126709	IFI6	302.371	2.96366	0.216021	3.40153e-21
ENSG00000105374	NKG7	30.0386	2.95719	0.294707	1.229e-12
ENSG00000186407	CD300E	57.3257	2.952	0.224001	6.51135e-20
ENSG00000145649	GZMA	29.8511	2.95154	0.291123	8.65788e-13
ENSG00000198821	CD247	69.3919	2.93843	0.2854	4.72287e-13
ENSG00000183813	CCR4	112.128	2.93819	0.295152	2.43099e-12
ENSG00000162894	FCMR	31.137	2.93613	0.335271	2.91244e-10
ENSG00000134539	KLRD1	106.21	2.9333	0.328347	1.60525e-10
ENSG00000096996	IL12RB1	46.5727	2.92223	0.27212	5.46453e-14
ENSG00000113263	ITK	232.235	2.91974	0.247658	4.1583e-16
ENSG00000159516	SPRR2G	350.105	2.9185	0.409464	1.30597e-07
ENSG00000025708	TYMP	975.41	2.91529	0.198818	3.86471e-23
ENSG00000204613	TRIM10	13.3462	2.91508	0.326864	2.04804e-10
ENSG00000175592	FOSL1	39.3754	2.90072	0.196987	2.12653e-23
ENSG00000115607	IL18RAP	38.4023	2.89458	0.284293	1.04089e-12
ENSG00000173762	CD7	34.0505	2.88783	0.288135	2.76476e-12
ENSG00000160883	HK3	81.5095	2.87141	0.212907	3.33286e-20
ENSG00000155307	SAMSN1	123.57	2.86445	0.255965	1.00231e-14
ENSG00000198133	TMEM229B	193.256	2.84749	0.128615	1.1455e-47
ENSG00000254415	SIGLEC14	17.4667	2.83775	0.35546	1.26005e-08
ENSG00000160654	CD3G	56.2593	2.79915	0.275098	3.1174e-12
ENSG00000131042	LILRB2	115.461	2.7952	0.23668	1.14483e-15
ENSG00000117560	FASLG	19.2502	2.76756	0.324973	2.25591e-09
ENSG00000239961	LILRA4	10.311	2.75825	0.334267	8.01902e-09
ENSG00000198851	CD3E	72.8627	2.75426	0.263285	1.12805e-12
ENSG00000186818	LILRB4	80.1367	2.751	0.250788	1.07914e-13
ENSG00000198286	CARD11	86.369	2.72733	0.25567	5.68948e-13
ENSG00000237988	OR2I1P	21.4505	2.71109	0.310659	1.58675e-09
ENSG00000104972	LILRB1	38.6005	2.71035	0.260243	2.12208e-12
ENSG00000261573	AL157402.2	23.8067	2.70249	0.25329	7.37134e-13
ENSG00000137648	TMPRSS4	176.777	2.69649	0.266224	7.39564e-12
ENSG00000174946	GPR171	40.1393	2.69437	0.268113	1.05009e-11
ENSG00000073861	TBX21	15.4195	2.69329	0.335058	1.64172e-08
ENSG00000188257	PLA2G2A	156.224	2.687	0.323484	9.91167e-09
ENSG00000182866	LCK	109.854	2.67887	0.273899	3.37642e-11
ENSG00000105639	JAK3	372.854	2.67256	0.23324	2.25461e-14
ENSG00000163202	LCE3D	119.832	2.67243	0.381247	5.29377e-07
ENSG00000117090	SLAMF1	77.62	2.66367	0.271304	3.15994e-11
ENSG00000134061	CD180	43.5824	2.66186	0.279523	1.09928e-10
ENSG00000124256	ZBP1	29.6929	2.65206	0.332562	2.21009e-08
ENSG00000117091	CD48	73.0434	2.64224	0.249366	1.82538e-12
ENSG00000121966	CXCR4	122.17	2.64193	0.229519	3.32401e-14
ENSG00000197249	SERPINA1	59.8124	2.64076	0.270384	4.81244e-11
ENSG00000147138	GPR174	93.8524	2.63755	0.24705	1.4372e-12
ENSG00000161405	IKZF3	267.838	2.63489	0.240405	4.33679e-13
ENSG00000122862	SRGN	423.592	2.62574	0.227966	3.74882e-14
ENSG00000090382	LYZ	891.976	2.62165	0.204147	7.00112e-17
ENSG00000147168	IL2RG	33.3028	2.61719	0.28807	8.3405e-10
ENSG00000137078	SIT1	22.9622	2.58773	0.252181	1.28238e-11
ENSG00000171951	SCG2	10.6383	2.58053	0.470303	4.3858e-05
ENSG00000107742	SPOCK2	233.205	2.5765	0.256795	2.51831e-11
ENSG00000237943	PRKCQ-AS1	40.5903	2.56752	0.26014	5.2195e-11
ENSG00000106366	SERPINE1	151.138	2.56309	0.274775	4.75176e-10
ENSG00000125910	S1PR4	34.3824	2.56041	0.231366	6.21679e-13
ENSG00000163508	EOMES	19.9021	2.55295	0.351833	4.64691e-07
ENSG00000228863	AL121985.1	11.1624	2.5516	0.292749	6.08973e-09
ENSG00000134326	CMPK2	126.358	2.55067	0.243714	8.45657e-12
ENSG00000078081	LAMP3	244.461	2.54839	0.172129	1.22939e-20
ENSG00000251095	AC097478.1	116.237	2.54569	0.187186	6.17733e-18
ENSG00000100985	MMP9	112.558	2.53644	0.285665	3.2492e-09
ENSG00000188822	CNR2	12.5379	2.52997	0.41354	1.18122e-05
ENSG00000171848	RRM2	213.515	2.52572	0.139904	6.32971e-29
ENSG00000134321	RSAD2	196.847	2.51978	0.272922	1.039e-09
ENSG00000081237	PTPRC	1594.49	2.49879	0.219865	3.9694e-13
ENSG00000183918	SH2D1A	44.8964	2.49873	0.266989	8.70528e-10
ENSG00000163519	TRAT1	46.4803	2.4928	0.280443	5.24918e-09
ENSG00000115165	CYTIP	236.373	2.49257	0.213635	9.63003e-14
ENSG00000120280	CXorf21	39.3144	2.48968	0.232663	6.39868e-12
ENSG00000242258	LINC00996	12.1141	2.4847	0.341511	5.83538e-07
ENSG00000122122	SASH3	147.654	2.4833	0.248188	9.26658e-11
ENSG00000158485	CD1B	40.3911	2.48213	0.361301	2.06654e-06
ENSG00000117009	KMO	29.4355	2.47307	0.250303	1.7743e-10
ENSG00000180644	PRF1	67.7737	2.47146	0.262157	9.0684e-10
ENSG00000133106	EPSTI1	264.154	2.4632	0.22926	6.88274e-12
ENSG00000177272	KCNA3	51.6847	2.46239	0.253592	3.4006e-10
ENSG00000140678	ITGAX	393.482	2.4557	0.246268	1.43788e-10
ENSG00000183625	CCR3	11.1951	2.44521	0.30188	5.77435e-08
ENSG00000114771	AADAC	184.384	2.444	0.179076	3.93151e-17
ENSG00000100346	CACNA1I	24.0817	2.43482	0.314203	2.23871e-07
ENSG00000115956	PLEK	350.111	2.42834	0.19765	1.65228e-14
ENSG00000211772	TRBC2	92.5469	2.42479	0.261802	2.07377e-09
ENSG00000271503	CCL5	54.022	2.42278	0.298053	6.22351e-08
ENSG00000160185	UBASH3A	36.6389	2.42107	0.2643	3.37261e-09
ENSG00000211751	TRBC1	54.8484	2.41825	0.262375	2.67846e-09
ENSG00000100342	APOL1	270.796	2.4101	0.223663	1.20246e-11
ENSG00000151651	ADAM8	260.786	2.40965	0.239511	1.69006e-10
ENSG00000164483	SAMD3	44.448	2.39474	0.268357	1.07526e-08
ENSG00000161905	ALOX15	179.66	2.39206	0.417319	4.87006e-05
ENSG00000185905	C16orf54	83.3278	2.38557	0.205657	6.76433e-13
ENSG00000268027	AC243960.1	11.8862	2.37963	0.257248	3.6315e-09
ENSG00000104267	CA2	844.074	2.37701	0.17387	8.60076e-17
ENSG00000203785	SPRR2E	741.833	2.37093	0.298655	2.03377e-07
ENSG00000117228	GBP1	588.398	2.3691	0.24202	6.43899e-10
ENSG00000153563	CD8A	58.1287	2.36762	0.257397	5.57053e-09
ENSG00000084110	HAL	1647.99	2.36496	0.160412	4.57396e-19
ENSG00000104974	LILRA1	12.4521	2.3642	0.372474	1.33189e-05
ENSG00000174123	TLR10	22.213	2.36355	0.302431	2.90418e-07
ENSG00000128340	RAC2	167.302	2.36133	0.229519	1.29054e-10
ENSG00000143119	CD53	288.393	2.35823	0.204552	1.32937e-12
ENSG00000186810	CXCR3	25.7985	2.35345	0.299757	2.62358e-07
ENSG00000140030	GPR65	54.872	2.35101	0.253931	5.40692e-09
ENSG00000172116	CD8B	15.8154	2.34568	0.302067	3.61035e-07
ENSG00000090659	CD209	241.822	2.34374	0.236508	5.01326e-10
ENSG00000115085	ZAP70	158.594	2.34276	0.24999	3.49929e-09
ENSG00000110934	BIN2	120.052	2.33689	0.227791	1.95061e-10
ENSG00000013725	CD6	114.523	2.33459	0.226532	1.52101e-10
ENSG00000005844	ITGAL	222.122	2.3298	0.240585	1.39717e-09
ENSG00000180549	FUT7	11.3741	2.32699	0.354535	9.25301e-06
ENSG00000234663	LINC01934	18.447	2.32518	0.306519	7.2908e-07
ENSG00000081479	LRP2	10.0424	2.32321	0.410791	7.18183e-05
ENSG00000168421	RHOH	85.7901	2.32093	0.237405	1.18038e-09
ENSG00000173200	PARP15	94.7074	2.31882	0.205216	5.55441e-12
ENSG00000197540	GZMM	14.231	2.30653	0.245132	4.94135e-09
ENSG00000157601	MX1	703.601	2.30556	0.24902	8.67566e-09
ENSG00000103187	COTL1	486.983	2.30379	0.175475	4.96686e-15
ENSG00000162643	WDR63	89.4347	2.30374	0.163547	5.6595e-17
ENSG00000102879	CORO1A	438.427	2.3026	0.200838	3.79202e-12
ENSG00000147443	DOK2	133.925	2.29224	0.184342	7.43739e-14
ENSG00000213606	AKR1B10P1	10.0712	2.28935	0.30563	1.32502e-06
ENSG00000138135	CH25H	39.0753	2.28766	0.24319	6.43976e-09
ENSG00000141574	SECTM1	208.676	2.28323	0.209752	3.60825e-11
ENSG00000111331	OAS3	1031.6	2.28087	0.178832	2.6072e-14
ENSG00000136167	LCP1	2256.01	2.27543	0.186485	3.00827e-13
ENSG00000115232	ITGA4	396.413	2.27419	0.202059	1.12633e-11
ENSG00000259834	AL365361.1	58.7578	2.26974	0.267723	8.20875e-08
ENSG00000153283	CD96	115.962	2.26854	0.234041	2.35707e-09
ENSG00000163564	PYHIN1	38.7892	2.26359	0.230728	1.73513e-09
ENSG00000165168	CYBB	801.394	2.26058	0.180782	1.20154e-13
ENSG00000081041	CXCL2	14.4689	2.2585	0.283662	4.15347e-07
ENSG00000167208	SNX20	131.033	2.25792	0.219628	4.49948e-10
ENSG00000158869	FCER1G	136.297	2.25614	0.221303	5.2817e-10
ENSG00000120217	CD274	109.184	2.25308	0.218051	3.92073e-10
ENSG00000158859	ADAMTS4	124.216	2.24968	0.289946	7.60686e-07
ENSG00000180061	TMEM150B	10.4197	2.24857	0.33736	1.16601e-05
ENSG00000129988	LBP	10.6833	2.24358	0.663273	0.00487196
ENSG00000187474	FPR3	275.662	2.2431	0.206374	5.62826e-11
ENSG00000172673	THEMIS	80.4249	2.2431	0.230218	3.00637e-09
ENSG00000244482	LILRA6	43.2466	2.24204	0.222693	9.92157e-10
ENSG00000023445	BIRC3	727.259	2.23279	0.214959	4.30091e-10
ENSG00000205592	MUC19	53.4893	2.23076	0.319252	5.66807e-06
ENSG00000132514	CLEC10A	388.226	2.22929	0.210106	2.14993e-10
ENSG00000186827	TNFRSF4	23.6332	2.22843	0.26308	1.50495e-07
ENSG00000165891	E2F7	141.949	2.22823	0.1283	5.46574e-23
ENSG00000136286	MYO1G	290.828	2.22284	0.211951	3.07482e-10
ENSG00000143226	FCGR2A	150.549	2.22278	0.2248	2.16509e-09
ENSG00000228956	SATB1-AS1	22.9724	2.22203	0.338383	1.67415e-05
ENSG00000160255	ITGB2	722.93	2.21376	0.185454	2.93911e-12
ENSG00000137959	IFI44L	758.742	2.21165	0.243366	2.02341e-08
ENSG00000267046	E2F3P1	17.8242	2.20834	0.226744	5.09293e-09
ENSG00000004468	CD38	35.1827	2.20832	0.315592	6.24052e-06
ENSG00000119508	NR4A3	97.1324	2.20761	0.251185	5.35031e-08
ENSG00000077984	CST7	50.5295	2.2071	0.235814	1.4234e-08
ENSG00000131080	EDA2R	135.843	2.20546	0.122894	2.40451e-24
ENSG00000172543	CTSW	64.9179	2.20224	0.224982	4.19629e-09
ENSG00000236278	PEBP1P3	10.6288	2.19008	0.262827	2.48827e-07
ENSG00000158714	SLAMF8	41.3394	2.18937	0.190024	1.71676e-11
ENSG00000179750	APOBEC3B	11.5225	2.18467	0.223535	6.26273e-09
ENSG00000109943	CRTAM	10.7848	2.18204	0.30453	5.32461e-06
ENSG00000110876	SELPLG	178.889	2.17972	0.205616	4.11012e-10
ENSG00000277734	TRAC	163.046	2.17942	0.211858	1.0859e-09
ENSG00000269741	AC011473.4	21.4125	2.17717	0.236952	2.11695e-08
ENSG00000150637	CD226	204.576	2.17055	0.225612	1.13442e-08
ENSG00000267074	AC015911.3	25.4983	2.16726	0.267932	5.55844e-07
ENSG00000173369	C1QB	235.21	2.16609	0.170733	3.31666e-13
ENSG00000102265	TIMP1	801.346	2.16076	0.184478	1.44391e-11
ENSG00000026751	SLAMF7	91.47	2.16004	0.219874	7.01029e-09
ENSG00000129450	SIGLEC9	34.3946	2.15763	0.201366	3.74073e-10
ENSG00000101307	SIRPB1	14.6825	2.15646	0.252009	2.08301e-07
ENSG00000115415	STAT1	2715.71	2.15576	0.179724	4.82086e-12
ENSG00000102962	CCL22	134.326	2.14418	0.252406	2.42284e-07
ENSG00000152495	CAMK4	137.821	2.14023	0.236896	4.76264e-08
ENSG00000188452	CERKL	71.6567	2.13557	0.214068	5.74178e-09
ENSG00000214212	C19orf38	12.084	2.1302	0.271062	1.52455e-06
ENSG00000262714	AC007342.5	21.0531	2.12253	0.144392	3.09209e-16
ENSG00000185811	IKZF1	506.504	2.12015	0.207287	2.78691e-09
ENSG00000181026	AEN	359.986	2.1184	0.0878234	3.42655e-38
ENSG00000019186	CYP24A1	19.2931	2.11744	0.242661	1.88878e-07
ENSG00000064886	CHI3L2	171.884	2.11401	0.31433	2.24952e-05
ENSG00000108691	CCL2	160.974	2.11295	0.304522	1.4204e-05
ENSG00000198574	SH2D1B	10.0244	2.11043	0.331131	4.47952e-05
ENSG00000015285	WAS	84.1848	2.10747	0.189639	2.36517e-10
ENSG00000101916	TLR8	60.1368	2.10684	0.210562	8.22984e-09
ENSG00000135074	ADAM19	379.136	2.10655	0.225712	3.54031e-08
ENSG00000169469	SPRR1B	483.87	2.10446	0.254539	6.26107e-07
ENSG00000106952	TNFSF8	62.1305	2.10086	0.162804	5.19931e-13
ENSG00000266456	AP001178.3	15.0394	2.09607	0.242987	2.76379e-07
ENSG00000125347	IRF1	552.626	2.09562	0.186211	1.85852e-10
ENSG00000082074	FYB1	473.345	2.09512	0.202584	2.57025e-09
ENSG00000205420	KRT6A	4306.02	2.08935	0.422224	0.000620549
ENSG00000125538	IL1B	28.0821	2.08708	0.227232	5.9933e-08
ENSG00000121807	CCR2	130.025	2.08492	0.225585	5.15418e-08
ENSG00000076662	ICAM3	15.303	2.08236	0.269246	2.97644e-06
ENSG00000181333	HEPHL1	134.368	2.08232	0.289799	9.78859e-06
ENSG00000164175	SLC45A2	36.8408	2.08013	0.254958	1.15265e-06
ENSG00000267369	AC015911.7	27.4681	2.07852	0.240721	3.3494e-07
ENSG00000140105	WARS	915.593	2.07608	0.179071	6.8949e-11
ENSG00000104998	IL27RA	141.843	2.07598	0.225688	6.45995e-08
ENSG00000123329	ARHGAP9	142.797	2.07185	0.203598	7.81123e-09
ENSG00000169442	CD52	103.008	2.07068	0.208714	1.34034e-08
ENSG00000163661	PTX3	43.0659	2.06888	0.417833	0.000667715
ENSG00000227191	TRGC2	11.7546	2.0658	0.332583	7.54795e-05
ENSG00000135919	SERPINE2	421.665	2.06141	0.219658	4.01334e-08
ENSG00000105122	RASAL3	113.993	2.05842	0.2241	1.00557e-07
ENSG00000162739	SLAMF6	41.1426	2.05716	0.300685	2.62634e-05
ENSG00000281103	TRG-AS1	40.8651	2.05306	0.22344	1.11924e-07
ENSG00000065675	PRKCQ	71.3688	2.05276	0.207269	1.52544e-08
ENSG00000257640	AC096558.2	10.244	2.04957	0.300009	2.76975e-05
ENSG00000123610	TNFAIP6	103.207	2.04935	0.29956	2.71136e-05
ENSG00000205045	SLFN12L	132.531	2.04816	0.221164	9.24575e-08
ENSG00000156127	BATF	28.1468	2.04746	0.24282	7.44772e-07
ENSG00000169403	PTAFR	287.001	2.04251	0.13834	1.64033e-15
ENSG00000132274	TRIM22	1472.72	2.04184	0.113199	1.6811e-21
ENSG00000119917	IFIT3	371.542	2.04176	0.22186	1.24131e-07
ENSG00000164691	TAGAP	162.582	2.03961	0.196929	6.81545e-09
ENSG00000260997	AC004847.1	19.7328	2.03951	0.261598	3.8513e-06
ENSG00000008517	IL32	114.24	2.03506	0.209058	2.59951e-08
ENSG00000078589	P2RY10	26.7299	2.03294	0.263012	4.34959e-06
ENSG00000182585	EPGN	21.1088	2.03171	0.310509	5.32475e-05
ENSG00000275620	AL121827.2	18.0711	2.02309	0.203086	1.70714e-08
ENSG00000172183	ISG20	128.571	2.01804	0.205188	2.40106e-08
ENSG00000124762	CDKN1A	1650.27	2.01685	0.105426	2.97064e-23
ENSG00000260314	MRC1	1424.69	2.01631	0.176243	3.56173e-10
ENSG00000256325	AC025423.1	48.0481	2.01598	0.1345	1.37737e-15
ENSG00000280362	AC084759.3	17.1814	2.01526	0.409902	0.000837186
ENSG00000203710	CR1	67.0354	2.01292	0.221082	2.1841e-07
ENSG00000268089	GABRQ	47.395	2.01155	0.182904	1.33982e-09
ENSG00000175567	UCP2	277.641	2.01075	0.156869	4.45649e-12
ENSG00000124203	ZNF831	124.248	2.00569	0.226724	4.34244e-07
ENSG00000255833	TIFAB	52.8487	2.00523	0.230401	5.4243e-07
ENSG00000159753	CARMIL2	60.6459	2.00503	0.236815	1.04811e-06
ENSG00000169900	PYDC1	39.4776	2.00471	0.165484	4.50242e-11
ENSG00000164761	TNFRSF11B	37.9119	2.00309	0.242496	1.90053e-06
ENSG00000112149	CD83	164.735	2.00162	0.203977	3.2953e-08
ENSG00000255774	AP000439.2	18.486	-2.00287	0.225412	3.96901e-07
ENSG00000147160	AWAT2	123.082	-2.02874	0.472507	0.00222539
ENSG00000165694	FRMD7	12.1528	-2.0359	0.227546	2.29718e-07
ENSG00000169862	CTNND2	24.4927	-2.04334	0.225697	1.66375e-07
ENSG00000009765	IYD	11.5681	-2.05991	0.355352	0.000160315
ENSG00000254235	AC022784.6	10.6544	-2.06058	0.308458	3.17295e-05
ENSG00000196593	ANKRD20A19P	12.2555	-2.07886	0.28596	8.23996e-06
ENSG00000186526	CYP4F8	214.427	-2.10813	0.475927	0.00135996
ENSG00000094796	KRT31	85.9343	-2.12067	0.275608	2.2961e-06
ENSG00000106689	LHX2	17.4303	-2.14818	0.236718	3.83438e-08
ENSG00000180440	SERTM1	15.7958	-2.1621	0.354046	5.98641e-05
ENSG00000113396	SLC27A6	19.8243	-2.20186	0.256901	1.4378e-07
ENSG00000250133	HOXC-AS2	33.0115	-2.20203	0.161679	4.44235e-15
ENSG00000124205	EDN3	10.338	-2.21591	0.263628	1.7971e-07
ENSG00000164488	DACT2	51.9871	-2.22338	0.175511	1.32422e-13
ENSG00000279460	AC112243.1	10.0536	-2.22341	0.3961	0.00011438
ENSG00000155897	ADCY8	102.946	-2.22973	0.284419	7.14056e-07
ENSG00000131686	CA6	204.678	-2.31024	0.205767	7.91995e-12
ENSG00000120332	TNN	73.4853	-2.32268	0.210863	1.6187e-11
ENSG00000134323	MYCN	15.2137	-2.32356	0.200572	1.68377e-12
ENSG00000096006	CRISP3	88.465	-2.32434	0.41299	7.47277e-05
ENSG00000102109	PCSK1N	13.438	-2.41764	0.216275	2.59717e-12
ENSG00000004846	ABCB5	31.6849	-2.42986	0.278635	1.30011e-08
ENSG00000231453	LINC01305	21.7839	-2.43793	0.177128	2.598e-17
ENSG00000144057	ST6GAL2	31.2433	-2.44244	0.210575	2.71639e-13
ENSG00000188488	SERPINA5	48.2961	-2.45005	0.275292	7.60778e-09
ENSG00000060718	COL11A1	95.9966	-2.45932	0.237347	2.30656e-11
ENSG00000180818	HOXC10	55.4947	-2.4723	0.176888	0
ENSG00000268751	SCGB1B2P	122.288	-2.47535	0.275921	4.05178e-09
ENSG00000124935	SCGB1D2	249.128	-2.59876	0.243413	2.27678e-12
ENSG00000228630	HOTAIR	45.2182	-2.7798	0.219179	2.28177e-17
ENSG00000170454	KRT75	73.2987	-2.82368	0.313786	2.6113e-10
ENSG00000161634	DCD	5899.21	-2.87525	0.298464	1.52862e-11
ENSG00000251151	HOXC-AS3	10.5058	-2.90678	0.277673	2.44274e-13
ENSG00000170484	KRT74	73.0597	-3.15122	0.477	2.83392e-07
ENSG00000159763	PIP	487.782	-3.21576	0.343557	4.11906e-12
ENSG00000108759	KRT32	23.8782	-3.2557	0.371394	4.19556e-11
ENSG00000170442	KRT86	23.0496	-3.28756	0.558372	2.13823e-06
ENSG00000161850	KRT82	11.779	-3.29557	0.67537	3.91031e-05
ENSG00000211896	IGHG1	33.4834	-3.39257	0.633674	8.12035e-06
ENSG00000159450	TCHH	375.004	-3.41642	0.616816	4.56169e-06
ENSG00000138615	CILP	581.97	-3.43318	0.258374	0
ENSG00000282906	AL513321.2	11.6188	-3.46803	0.400768	1.90938e-11
ENSG00000205426	KRT81	14.5113	-3.47634	0.616339	3.16996e-06
ENSG00000182591	KRTAP11-1	14.9486	-3.70865	0.674125	3.1218e-06
ENSG00000171446	KRT27	104.493	-3.837	0.637734	4.05863e-07
ENSG00000205186	FABP9	24.2095	-3.98247	0.71982	1.77897e-06
ENSG00000283907	AD000090.1	19.5073	-4.11552	0.736003	1.19501e-06
ENSG00000221880	KRTAP1-3	11.4797	-4.29426	0.869942	7.53138e-06
ENSG00000197079	KRT35	24.6662	-4.32104	0.596875	1.13333e-09
ENSG00000221852	KRTAP1-5	18.1917	-4.43183	0.821723	1.49712e-06
ENSG00000139648	KRT71	191.792	-4.46344	0.839323	1.96357e-06
ENSG00000173908	KRT28	21.5822	-4.59567	0.717009	1.85328e-08
ENSG00000204897	KRT25	210.565	-4.62217	0.813863	3.8792e-07
ENSG00000135443	KRT85	75.2901	-4.78324	0.795413	7.18729e-08
ENSG00000170523	KRT83	10.8907	-5.1937	0.905013	1.62068e-07

## Sheet: 72hrs P-I VitD(+) v Baseline
EnsemblID	Gene	baseMean	log2FoldChange	lfcSE	svalue
ENSG00000206073	SERPINB4	640.289	8.06493	0.657765	2.90406e-28
ENSG00000184330	S100A7A	204.199	7.69346	0.850744	1.12055e-16
ENSG00000196611	MMP1	148.842	7.51428	0.967148	6.32753e-13
ENSG00000262406	MMP12	166.118	6.9946	0.563256	6.28651e-28
ENSG00000124102	PI3	151.731	6.81837	0.470829	2.12284e-36
ENSG00000229961	AL357143.1	26.2299	6.73044	0.573505	9.82193e-25
ENSG00000163220	S100A9	2579.25	6.53331	0.548407	4.17553e-25
ENSG00000169245	CXCL10	174.378	6.33663	0.463843	4.1038e-32
ENSG00000169248	CXCL11	59.7048	6.18786	0.504526	3.79356e-26
ENSG00000143546	S100A8	1686.13	6.03732	0.545936	1.15281e-21
ENSG00000241794	SPRR2A	54.2066	5.96743	0.652826	8.60138e-16
ENSG00000128383	APOBEC3A	17.0735	5.9231	0.565764	1.01588e-19
ENSG00000196805	SPRR2B	57.7082	5.682	0.491585	6.558e-23
ENSG00000143556	S100A7	1185.49	5.4087	0.580941	1.26289e-15
ENSG00000187116	LILRA5	17.6485	5.33786	0.432038	7.14085e-25
ENSG00000188404	SELL	133.876	5.02903	0.320038	1.22248e-37
ENSG00000145287	PLAC8	52.9377	5.01559	0.351782	1.90443e-31
ENSG00000138755	CXCL9	212.864	5.01357	0.399869	8.16695e-25
ENSG00000100453	GZMB	55.2302	4.97763	0.39565	5.1559e-25
ENSG00000198400	NTRK1	17.2548	4.96435	0.504641	1.69899e-16
ENSG00000188282	RUFY4	19.5345	4.92587	0.399386	3.66441e-24
ENSG00000229754	CXCR2P1	14.3709	4.8833	0.43456	1.73587e-20
ENSG00000102970	CCL17	39.3121	4.85248	0.416704	7.99965e-22
ENSG00000198074	AKR1B10	87.9415	4.83896	0.280175	1.0673e-43
ENSG00000198178	CLEC4C	13.5349	4.74234	0.38153	5.31597e-24
ENSG00000099985	OSM	14.7149	4.71761	0.472998	1.34851e-16
ENSG00000104951	IL4I1	60.0185	4.62668	0.34247	1.19958e-27
ENSG00000269404	SPIB	23.6614	4.49685	0.377153	5.05276e-22
ENSG00000131203	IDO1	33.0406	4.42194	0.348232	4.42569e-24
ENSG00000105641	SLC5A5	20.8954	4.39157	0.502284	5.27757e-13
ENSG00000271856	LINC01215	19.5931	4.3613	0.391473	2.20531e-19
ENSG00000275385	CCL18	92.265	4.35119	0.340798	2.89944e-24
ENSG00000007908	SELE	397.685	4.31107	0.356	2.76899e-22
ENSG00000070915	SLC12A3	11.485	4.29418	0.427099	4.22515e-16
ENSG00000027869	SH2D2A	45.6044	4.29065	0.318829	1.53765e-26
ENSG00000196684	HSH2D	58.1246	4.29022	0.336951	6.69545e-24
ENSG00000204610	TRIM15	10.3183	4.28845	0.438553	2.08969e-15
ENSG00000182566	CLEC4G	28.5482	4.27798	0.324694	3.49657e-25
ENSG00000112195	TREML2	13.767	4.20663	0.405648	1.00842e-16
ENSG00000115523	GNLY	96.7294	4.20158	0.333935	2.5296e-23
ENSG00000160856	FCRL3	16.7372	4.16089	0.401766	1.23147e-16
ENSG00000057149	SERPINB3	270.312	4.15261	0.293113	1.71086e-28
ENSG00000170465	KRT6C	156.227	4.11748	0.553255	5.53207e-10
ENSG00000172724	CCL19	342.716	4.0817	0.252323	1.68232e-35
ENSG00000135114	OASL	63.0358	4.08162	0.339684	3.62973e-21
ENSG00000006606	CCL26	14.365	4.04457	0.365898	2.67428e-18
ENSG00000163600	ICOS	40.7629	4.00406	0.324399	6.43566e-22
ENSG00000227507	LTB	97.6207	4.0012	0.29588	1.58134e-25
ENSG00000012223	LTF	259.099	3.95678	0.379884	2.79371e-16
ENSG00000171049	FPR2	10.9141	3.95415	0.510734	2.45716e-10
ENSG00000168685	IL7R	608.134	3.94992	0.282796	6.45614e-27
ENSG00000168062	BATF2	25.9946	3.92839	0.34954	1.35817e-18
ENSG00000163739	CXCL1	21.3524	3.91101	0.407094	2.17859e-14
ENSG00000130487	KLHDC7B	18.5615	3.88143	0.360303	5.98963e-17
ENSG00000108700	CCL8	23.0888	3.85896	0.365426	2.08015e-16
ENSG00000186832	KRT16	2605.27	3.85721	0.427932	9.10821e-13
ENSG00000134545	KLRC1	16.7436	3.85319	0.384933	4.01324e-15
ENSG00000211689	TRGC1	14.3433	3.84843	0.378657	1.48296e-15
ENSG00000163599	CTLA4	32.3188	3.81153	0.354158	8.55518e-17
ENSG00000163216	SPRR2D	168.798	3.80124	0.344787	1.68093e-17
ENSG00000242258	LINC00996	12.1141	3.79528	0.331949	8.88151e-19
ENSG00000128713	HOXD11	11.1783	3.7799	0.333144	1.94303e-18
ENSG00000134460	IL2RA	60.3631	3.77587	0.265553	3.60163e-27
ENSG00000154451	GBP5	215.738	3.7709	0.290312	5.30347e-23
ENSG00000136244	IL6	14.9835	3.75238	0.517229	3.69321e-09
ENSG00000110848	CD69	119.615	3.7492	0.306517	1.30404e-20
ENSG00000161905	ALOX15	179.66	3.73368	0.412866	1.35409e-12
ENSG00000171051	FPR1	52.3666	3.70871	0.294247	1.36692e-21
ENSG00000159516	SPRR2G	350.105	3.7082	0.407471	1.08948e-12
ENSG00000121594	CD80	48.2765	3.69998	0.300829	1.1417e-20
ENSG00000255399	TBX5-AS1	58.1284	3.69975	0.196704	5.14492e-44
ENSG00000140379	BCL2A1	23.289	3.69422	0.225821	3.07872e-34
ENSG00000163823	CCR1	143.443	3.68265	0.260458	2.5938e-26
ENSG00000178562	CD28	115.729	3.66352	0.261061	6.5192e-26
ENSG00000162894	FCMR	31.137	3.65954	0.333386	7.31991e-17
ENSG00000124256	ZBP1	29.6929	3.65796	0.329754	2.53103e-17
ENSG00000137648	TMPRSS4	176.777	3.64628	0.26492	1.14601e-24
ENSG00000163202	LCE3D	119.832	3.63724	0.379756	1.30656e-13
ENSG00000245164	LINC00861	75.0624	3.62839	0.311066	4.28231e-19
ENSG00000275302	CCL4	10.7419	3.62539	0.418263	9.72269e-12
ENSG00000134539	KLRD1	106.21	3.6237	0.327226	4.05258e-17
ENSG00000126353	CCR7	89.1534	3.60488	0.256705	1.1196e-25
ENSG00000167286	CD3D	47.138	3.59272	0.290118	1.5218e-20
ENSG00000183813	CCR4	112.128	3.58651	0.293941	5.33331e-20
ENSG00000115607	IL18RAP	38.4023	3.57714	0.282433	2.23563e-21
ENSG00000203747	FCGR3A	53.4487	3.56238	0.311758	5.79256e-18
ENSG00000181374	CCL13	140.981	3.56141	0.265724	1.7818e-23
ENSG00000111335	OAS2	401.228	3.52277	0.253198	1.54139e-24
ENSG00000187608	ISG15	117.497	3.51469	0.267103	1.36997e-22
ENSG00000160791	CCR5	104.171	3.51437	0.306848	1.09738e-17
ENSG00000116824	CD2	114.961	3.47866	0.27583	8.32814e-21
ENSG00000096996	IL12RB1	46.5727	3.47398	0.270835	1.7862e-21
ENSG00000090104	RGS1	119.563	3.45689	0.314489	2.39386e-16
ENSG00000117560	FASLG	19.2502	3.45085	0.321694	7.86625e-16
ENSG00000182866	LCK	109.854	3.42144	0.273085	2.67751e-20
ENSG00000188257	PLA2G2A	156.224	3.41414	0.322676	2.6028e-15
ENSG00000160883	HK3	81.5095	3.40725	0.212035	4.98038e-31
ENSG00000105374	NKG7	30.0386	3.40113	0.293473	1.39297e-17
ENSG00000103522	IL21R	57.3422	3.39398	0.268641	2.00239e-20
ENSG00000198821	CD247	69.3919	3.38435	0.284538	1.12334e-18
ENSG00000180549	FUT7	11.3741	3.38234	0.345926	2.32507e-13
ENSG00000117090	SLAMF1	77.62	3.38051	0.269888	4.65855e-20
ENSG00000182162	P2RY8	71.2789	3.37174	0.26859	4.09525e-20
ENSG00000198286	CARD11	86.369	3.36666	0.254533	3.78019e-22
ENSG00000105639	JAK3	372.854	3.34105	0.232896	6.10607e-25
ENSG00000162892	IL24	18.251	3.33305	0.429612	1.74536e-09
ENSG00000184557	SOCS3	408.892	3.30481	0.328255	7.99373e-14
ENSG00000073861	TBX21	15.4195	3.29835	0.331626	1.38677e-13
ENSG00000198851	CD3E	72.8627	3.28153	0.262342	1.17642e-19
ENSG00000239961	LILRA4	10.311	3.28069	0.329691	1.55817e-13
ENSG00000163464	CXCR1	17.2533	3.27431	0.339715	7.95255e-13
ENSG00000158485	CD1B	40.3911	3.2645	0.358398	7.4923e-12
ENSG00000134321	RSAD2	196.847	3.26335	0.272001	2.31138e-18
ENSG00000186827	TNFRSF4	23.6332	3.26011	0.258439	7.38201e-20
ENSG00000173762	CD7	34.0505	3.2561	0.287226	1.81495e-16
ENSG00000204613	TRIM10	13.3462	3.24215	0.324902	1.92282e-13
ENSG00000089225	TBX5	54.407	3.24043	0.19053	2.40509e-33
ENSG00000186818	LILRB4	80.1367	3.21393	0.249936	3.09579e-20
ENSG00000183625	CCR3	11.1951	3.19632	0.295057	3.48262e-15
ENSG00000147138	GPR174	93.8524	3.191	0.246099	2.28547e-20
ENSG00000103313	MEFV	38.1627	3.18528	0.256336	2.91838e-19
ENSG00000237943	PRKCQ-AS1	40.5903	3.18029	0.258703	7.21717e-19
ENSG00000025708	TYMP	975.41	3.17787	0.198802	2.11722e-29
ENSG00000237988	OR2I1P	21.4505	3.1695	0.3084	7.12784e-14
ENSG00000156738	MS4A1	25.6249	3.16424	0.400741	2.19628e-09
ENSG00000113263	ITK	232.235	3.16021	0.247417	8.59412e-20
ENSG00000174946	GPR171	40.1393	3.14839	0.266748	3.07837e-17
ENSG00000147168	IL2RG	33.3028	3.13867	0.286372	2.80102e-15
ENSG00000104972	LILRB1	38.6005	3.12713	0.259161	8.27525e-18
ENSG00000254415	SIGLEC14	17.4667	3.12041	0.35408	4.89065e-11
ENSG00000145649	GZMA	29.8511	3.11109	0.290542	9.67919e-15
ENSG00000228863	AL121985.1	11.1624	3.10694	0.288021	8.15009e-15
ENSG00000107742	SPOCK2	233.205	3.10088	0.256281	1.00449e-17
ENSG00000049249	TNFRSF9	25.9935	3.0982	0.29442	3.19003e-14
ENSG00000104974	LILRA1	12.4521	3.098	0.366704	3.62273e-10
ENSG00000138829	FBN2	142.515	3.09354	0.192961	6.20408e-29
ENSG00000160654	CD3G	56.2593	3.09078	0.274417	7.17832e-16
ENSG00000131042	LILRB2	115.461	3.08932	0.23629	3.57242e-20
ENSG00000161405	IKZF3	267.838	3.0652	0.24004	1.78659e-19
ENSG00000188373	C10orf99	79.1101	3.06184	0.249375	3.77975e-18
ENSG00000186810	CXCR3	25.7985	3.04975	0.297025	2.01769e-13
ENSG00000117091	CD48	73.0434	3.03537	0.248606	1.19484e-17
ENSG00000100985	MMP9	112.558	3.03259	0.284945	2.97061e-14
ENSG00000160185	UBASH3A	36.6389	3.03015	0.262057	3.5768e-16
ENSG00000140030	GPR65	54.872	3.02263	0.252472	4.80005e-17
ENSG00000261573	AL157402.2	23.8067	3.02103	0.251832	3.69258e-17
ENSG00000122122	SASH3	147.654	3.01762	0.247473	1.51992e-17
ENSG00000188822	CNR2	12.5379	2.99565	0.409515	4.4807e-08
ENSG00000115085	ZAP70	158.594	2.99304	0.249002	5.18998e-17
ENSG00000183918	SH2D1A	44.8964	2.99214	0.265484	1.92815e-15
ENSG00000134326	CMPK2	126.358	2.9891	0.243058	1.29383e-17
ENSG00000125910	S1PR4	34.3824	2.98797	0.229848	1.42178e-19
ENSG00000155307	SAMSN1	123.57	2.98179	0.255786	3.31484e-16
ENSG00000140678	ITGAX	393.482	2.98056	0.24585	2.80436e-17
ENSG00000164483	SAMD3	44.448	2.96422	0.266654	5.07168e-15
ENSG00000085265	FCN1	147.47	2.96219	0.201959	8.92157e-24
ENSG00000186407	CD300E	57.3257	2.96122	0.223899	6.30006e-20
ENSG00000169429	CXCL8	18.142	2.94707	0.667595	0.000189413
ENSG00000198133	TMEM229B	193.256	2.94474	0.1284	6.71314e-53
ENSG00000005844	ITGAL	222.122	2.94034	0.240001	2.26422e-17
ENSG00000126709	IFI6	302.371	2.93985	0.216004	9.84984e-21
ENSG00000265206	AC004687.1	54.4507	2.93878	0.27452	4.94625e-14
ENSG00000137078	SIT1	22.9622	2.93527	0.250469	3.88432e-16
ENSG00000177272	KCNA3	51.6847	2.91797	0.252354	9.38288e-16
ENSG00000151651	ADAM8	260.786	2.91282	0.239085	5.58662e-17
ENSG00000156127	BATF	28.1468	2.89678	0.239339	9.25811e-17
ENSG00000134061	CD180	43.5824	2.89169	0.278827	3.94676e-13
ENSG00000089012	SIRPG	10.8745	2.87969	0.317669	9.52078e-11
ENSG00000153283	CD96	115.962	2.87608	0.232956	3.34987e-17
ENSG00000124731	TREM1	11.9131	2.86513	0.335981	9.61817e-10
ENSG00000110934	BIN2	120.052	2.86437	0.226895	7.41253e-18
ENSG00000004468	CD38	35.1827	2.86378	0.313042	7.16241e-11
ENSG00000163519	TRAT1	46.4803	2.85579	0.279458	1.13991e-12
ENSG00000125735	TNFSF14	57.5885	2.85357	0.273527	4.58426e-13
ENSG00000102879	CORO1A	438.427	2.85091	0.200515	9.75421e-22
ENSG00000143119	CD53	288.393	2.84142	0.204144	5.56883e-21
ENSG00000211772	TRBC2	92.5469	2.83811	0.261036	6.72811e-14
ENSG00000133106	EPSTI1	264.154	2.82857	0.228909	6.4205e-17
ENSG00000211751	TRBC1	54.8484	2.82845	0.261372	9.42e-14
ENSG00000174123	TLR10	22.213	2.82833	0.300311	2.23951e-11
ENSG00000180644	PRF1	67.7737	2.82712	0.261403	1.04666e-13
ENSG00000163508	EOMES	19.9021	2.82614	0.350446	6.28743e-09
ENSG00000100346	CACNA1I	24.0817	2.82009	0.312372	2.01179e-10
ENSG00000267554	AC015911.8	17.2225	2.8153	0.282802	4.09212e-12
ENSG00000081237	PTPRC	1594.49	2.81374	0.219643	4.97317e-18
ENSG00000167483	FAM129C	23.2214	2.81132	0.286297	6.34022e-12
ENSG00000167755	KLK6	74.6628	2.80861	0.476655	6.59588e-06
ENSG00000167992	VWCE	103.815	2.80471	0.158726	3.3574e-31
ENSG00000115165	CYTIP	236.373	2.80226	0.213302	5.62378e-19
ENSG00000172673	THEMIS	80.4249	2.80011	0.229243	1.93186e-16
ENSG00000267074	AC015911.3	25.4983	2.7862	0.265301	6.60624e-13
ENSG00000159753	CARMIL2	60.6459	2.78428	0.234804	1.01638e-15
ENSG00000115956	PLEK	350.111	2.7769	0.197359	6.8509e-21
ENSG00000128340	RAC2	167.302	2.76012	0.229135	5.49212e-16
ENSG00000120280	CXorf21	39.3144	2.75866	0.231743	1.34417e-15
ENSG00000100342	APOL1	270.796	2.75434	0.223279	1.58255e-16
ENSG00000013725	CD6	114.523	2.75029	0.225796	3.05167e-16
ENSG00000168421	RHOH	85.7901	2.73682	0.236647	6.50177e-15
ENSG00000259834	AL365361.1	58.7578	2.73501	0.266483	2.20045e-12
ENSG00000203785	SPRR2E	741.833	2.73465	0.297956	2.1506e-10
ENSG00000153563	CD8A	58.1287	2.72132	0.25649	7.25013e-13
ENSG00000162739	SLAMF6	41.1426	2.7183	0.298146	2.83214e-10
ENSG00000104267	CA2	844.074	2.71354	0.17376	2.13338e-24
ENSG00000138135	CH25H	39.0753	2.71304	0.241918	4.28918e-14
ENSG00000136286	MYO1G	290.828	2.71202	0.211515	2.04538e-17
ENSG00000111331	OAS3	1031.6	2.71096	0.178691	3.35042e-23
ENSG00000171951	SCG2	10.6383	2.71088	0.468609	1.18462e-05
ENSG00000076662	ICAM3	15.303	2.70544	0.264139	3.18073e-12
ENSG00000167208	SNX20	131.033	2.70442	0.218957	2.59426e-16
ENSG00000120217	CD274	109.184	2.69932	0.217369	2.23437e-16
ENSG00000213606	AKR1B10P1	10.0712	2.68903	0.301076	6.63611e-10
ENSG00000078589	P2RY10	26.7299	2.68372	0.259746	2.72353e-12
ENSG00000173200	PARP15	94.7074	2.67754	0.204402	9.12941e-18
ENSG00000228956	SATB1-AS1	22.9724	2.67641	0.335956	2.69145e-08
ENSG00000135074	ADAM19	379.136	2.6749	0.224599	3.0153e-15
ENSG00000105122	RASAL3	113.993	2.67038	0.222919	2.25642e-15
ENSG00000102962	CCL22	134.326	2.66929	0.251634	1.24405e-12
ENSG00000147443	DOK2	133.925	2.6684	0.183765	2.91816e-21
ENSG00000185905	C16orf54	83.3278	2.6656	0.205031	1.84077e-17
ENSG00000157601	MX1	703.601	2.6637	0.248584	8.31409e-13
ENSG00000205420	KRT6A	4306.02	2.65719	0.417349	3.07709e-06
ENSG00000185811	IKZF1	506.504	2.6569	0.20682	4.42894e-17
ENSG00000123685	BATF3	43.3716	2.63831	0.251472	1.96792e-12
ENSG00000122862	SRGN	423.592	2.63567	0.227925	1.63741e-14
ENSG00000090659	CD209	241.822	2.63537	0.236231	1.47117e-13
ENSG00000078081	LAMP3	244.461	2.6348	0.172029	8.07182e-23
ENSG00000137959	IFI44L	758.742	2.63463	0.244695	8.70748e-13
ENSG00000172752	COL6A5	370.773	2.63399	0.217375	1.62655e-15
ENSG00000197249	SERPINA1	59.8124	2.63198	0.270353	2.84629e-11
ENSG00000026751	SLAMF7	91.47	2.62998	0.219007	3.71675e-15
ENSG00000244482	LILRA6	43.2466	2.62532	0.22153	7.00603e-15
ENSG00000277734	TRAC	163.046	2.62352	0.211326	5.06469e-16
ENSG00000077984	CST7	50.5295	2.62126	0.234457	1.64624e-13
ENSG00000115232	ITGA4	396.413	2.6119	0.201868	6.85815e-17
ENSG00000225886	AL445490.1	14.3748	2.61074	0.275004	1.81869e-10
ENSG00000254838	GVINP1	257.386	2.60476	0.218416	6.00239e-15
ENSG00000104998	IL27RA	141.843	2.60261	0.224917	3.4095e-14
ENSG00000064886	CHI3L2	171.884	2.599	0.313235	1.18333e-08
ENSG00000227191	TRGC2	11.7546	2.59309	0.327335	4.74591e-08
ENSG00000150637	CD226	204.576	2.59172	0.22505	4.6062e-14
ENSG00000108691	CCL2	160.974	2.59039	0.302855	5.28109e-09
ENSG00000141574	SECTM1	208.676	2.59026	0.209475	1.09847e-15
ENSG00000103187	COTL1	486.983	2.5871	0.175281	4.4513e-21
ENSG00000007264	MATK	39.6591	2.57649	0.280373	5.74507e-10
ENSG00000132514	CLEC10A	388.226	2.57605	0.209747	1.77188e-15
ENSG00000135426	TESPA1	94.102	2.56888	0.243307	3.52356e-12
ENSG00000268027	AC243960.1	11.8862	2.55727	0.255557	1.91777e-11
ENSG00000205045	SLFN12L	132.531	2.55491	0.220391	5.98743e-14
ENSG00000171848	RRM2	213.515	2.5507	0.139816	3.77884e-30
ENSG00000267046	E2F3P1	17.8242	2.54917	0.22418	1.73669e-13
ENSG00000136167	LCP1	2256.01	2.54143	0.186328	3.2205e-18
ENSG00000158859	ADAMTS4	124.216	2.53439	0.289183	4.22085e-09
ENSG00000163564	PYHIN1	38.7892	2.53362	0.229696	9.50634e-13
ENSG00000179840	PIK3CD-AS1	15.7917	2.52909	0.235408	2.44954e-12
ENSG00000257640	AC096558.2	10.244	2.52593	0.294547	8.27597e-09
ENSG00000159618	ADGRG5	25.138	2.52497	0.2681	4.17107e-10
ENSG00000267369	AC015911.7	27.4681	2.5189	0.238714	5.67165e-12
ENSG00000158869	FCER1G	136.297	2.5057	0.220906	3.37411e-13
ENSG00000023445	BIRC3	727.259	2.50508	0.214723	8.90243e-14
ENSG00000110876	SELPLG	178.889	2.50287	0.205225	7.56313e-15
ENSG00000271503	CCL5	54.022	2.49211	0.29774	2.44968e-08
ENSG00000172183	ISG20	128.571	2.49135	0.204433	8.83174e-15
ENSG00000008517	IL32	114.24	2.48979	0.208234	1.98794e-14
ENSG00000101082	SLA2	66.7718	2.48918	0.220675	5.53311e-13
ENSG00000124203	ZNF831	124.248	2.48635	0.225674	1.54989e-12
ENSG00000187474	FPR3	275.662	2.48408	0.206089	1.32013e-14
ENSG00000121966	CXCR4	122.17	2.48133	0.229673	3.35174e-12
ENSG00000090382	LYZ	891.976	2.47576	0.204235	1.18425e-14
ENSG00000125740	FOSB	474.657	2.47486	0.420902	2.00809e-05
ENSG00000129450	SIGLEC9	34.3946	2.47125	0.200092	5.52905e-15
ENSG00000143226	FCGR2A	150.549	2.46257	0.224521	2.0832e-12
ENSG00000035720	STAP1	11.0633	2.4608	0.295232	3.19346e-08
ENSG00000167895	TMC8	255.338	2.45998	0.196084	3.24829e-15
ENSG00000123329	ARHGAP9	142.797	2.45755	0.202954	1.4763e-14
ENSG00000160255	ITGB2	722.93	2.45645	0.185353	1.46601e-16
ENSG00000015285	WAS	84.1848	2.45194	0.188829	4.6358e-16
ENSG00000180061	TMEM150B	10.4197	2.44831	0.335044	5.44722e-07
ENSG00000255833	TIFAB	52.8487	2.44572	0.228783	7.10637e-12
ENSG00000228655	AC096558.1	19.9469	2.44367	0.226655	5.37809e-12
ENSG00000117228	GBP1	588.398	2.44272	0.241875	6.14154e-11
ENSG00000211899	IGHM	25.7151	2.44	0.394074	1.15901e-05
ENSG00000244720	AC055748.1	11.1523	2.43532	0.270256	4.00513e-09
ENSG00000236278	PEBP1P3	10.6288	2.42929	0.260037	1.08527e-09
ENSG00000131401	NAPSB	79.0694	2.41911	0.212719	9.91789e-13
ENSG00000281103	TRG-AS1	40.8651	2.41518	0.22207	4.81366e-12
ENSG00000102245	CD40LG	30.361	2.414	0.209681	6.05262e-13
ENSG00000175592	FOSL1	39.3754	2.41046	0.198962	3.69683e-14
ENSG00000082074	FYB1	473.345	2.40874	0.202283	1.16874e-13
ENSG00000261471	AC092145.1	24.5108	2.40555	0.232793	2.62499e-11
ENSG00000152495	CAMK4	137.821	2.40462	0.23642	7.88521e-11
ENSG00000117009	KMO	29.4355	2.39927	0.250482	8.78002e-10
ENSG00000238025	ZDHHC4P1	22.7021	2.3985	0.280563	2.74262e-08
ENSG00000043462	LCP2	348.428	2.3925	0.198253	7.55855e-14
ENSG00000185338	SOCS1	36.5983	2.38772	0.240673	2.73464e-10
ENSG00000225528	Z82206.1	14.3371	2.38458	0.197927	9.93391e-14
ENSG00000211829	TRDC	19.7715	2.38363	0.275395	2.09439e-08
ENSG00000119917	IFIT3	371.542	2.37697	0.221769	1.23468e-11
ENSG00000253161	LINC01605	23.2378	2.37316	0.232747	1.08984e-10
ENSG00000007129	CEACAM21	10.8572	2.37205	0.246107	9.31083e-10
ENSG00000143851	PTPN7	147.899	2.36792	0.200693	3.53924e-13
ENSG00000260997	AC004847.1	19.7328	2.34972	0.259689	6.6677e-09
ENSG00000169442	CD52	103.008	2.34698	0.208116	3.01668e-12
ENSG00000204577	LILRB3	64.6686	2.34054	0.185161	1.07074e-14
ENSG00000197471	SPN	293.631	2.34053	0.19557	2.4558e-13
ENSG00000084110	HAL	1647.99	2.3402	0.160388	1.63823e-18
ENSG00000165168	CYBB	801.394	2.33855	0.180707	4.31847e-15
ENSG00000251215	GOLGA5P1	12.7475	2.3384	0.216744	1.4984e-11
ENSG00000146285	SCML4	65.2503	2.33684	0.229007	1.94341e-10
ENSG00000239713	APOBEC3G	112.676	2.33527	0.189372	6.3459e-14
ENSG00000167851	CD300A	74.1207	2.33509	0.219224	2.07809e-11
ENSG00000183486	MX2	462.644	2.33081	0.193173	2.22194e-13
ENSG00000167850	CD300C	25.283	2.31933	0.223467	1.04322e-10
ENSG00000181333	HEPHL1	134.368	2.31911	0.28934	1.76243e-07
ENSG00000172543	CTSW	64.9179	2.3182	0.224632	1.53855e-10
ENSG00000234511	C5orf58	22.4197	2.31753	0.220117	5.18216e-11
ENSG00000185966	LCE3E	37.2007	2.30981	0.359566	1.2366e-05
ENSG00000126264	HCST	27.5221	2.30848	0.257038	1.27895e-08
ENSG00000134917	ADAMTS8	46.6349	2.30816	0.273597	6.55436e-08
ENSG00000197353	LYPD2	25.7379	2.29781	0.247206	5.42678e-09
ENSG00000132274	TRIM22	1472.72	2.296	0.11306	9.81477e-32
ENSG00000158714	SLAMF8	41.3394	2.29263	0.189465	3.20774e-13
ENSG00000255987	TOMM20P2	15.6423	2.29232	0.249677	8.89763e-09
ENSG00000184730	APOBR	88.9548	2.28947	0.224204	3.03509e-10
ENSG00000134242	PTPN22	102.926	2.28851	0.225227	3.74519e-10
ENSG00000188452	CERKL	71.6567	2.28644	0.213693	3.5488e-11
ENSG00000198574	SH2D1B	10.0244	2.28146	0.329195	4.5861e-06
ENSG00000177409	SAMD9L	699.769	2.2747	0.215143	8.68194e-11
ENSG00000169469	SPRR1B	483.87	2.27249	0.254165	2.49569e-08
ENSG00000158473	CD1D	15.0218	2.27064	0.240462	4.3441e-09
ENSG00000114771	AADAC	184.384	2.26462	0.179133	5.2906e-14
ENSG00000101336	HCK	194.541	2.26294	0.170816	4.65594e-15
ENSG00000251095	AC097478.1	116.237	2.25891	0.187545	6.92756e-13
ENSG00000125347	IRF1	552.626	2.25503	0.186048	5.79171e-13
ENSG00000100351	GRAP2	127.67	2.25068	0.191873	1.85246e-12
ENSG00000165606	DRGX	12.4668	2.24648	0.294478	7.80282e-07
ENSG00000101307	SIRPB1	14.6825	2.24274	0.251208	3.2547e-08
ENSG00000132965	ALOX5AP	59.4829	2.24099	0.210658	1.28013e-10
ENSG00000279176	AC079316.2	23.9606	2.23959	0.256855	5.43207e-08
ENSG00000227471	AKR1B15	12.4596	2.23489	0.289278	6.81416e-07
ENSG00000129988	LBP	10.6833	2.23463	0.661591	0.00441816
ENSG00000121807	CCR2	130.025	2.22605	0.225042	1.5735e-09
ENSG00000165891	E2F7	141.949	2.22559	0.128167	4.25286e-23
ENSG00000226777	FAM30A	17.2261	2.22497	0.411005	0.000151317
ENSG00000172578	KLHL6	135.928	2.22295	0.185413	1.47845e-12
ENSG00000214212	C19orf38	12.084	2.21888	0.270002	2.29482e-07
ENSG00000203710	CR1	67.0354	2.21369	0.220513	1.04304e-09
ENSG00000140105	WARS	915.593	2.21323	0.178944	4.15792e-13
ENSG00000116852	KIF21B	162.458	2.20992	0.203002	6.47734e-11
ENSG00000065675	PRKCQ	71.3688	2.20902	0.20678	1.87933e-10
ENSG00000170542	SERPINB9	222.909	2.20642	0.200744	3.80556e-11
ENSG00000234663	LINC01934	18.447	2.20441	0.30711	3.9323e-06
ENSG00000269741	AC011473.4	21.4125	2.20198	0.236297	1.31158e-08
ENSG00000141968	VAV1	162.246	2.20127	0.201088	5.49482e-11
ENSG00000253519	AC106801.1	19.0245	2.19833	0.240735	2.84818e-08
ENSG00000173369	C1QB	235.21	2.19776	0.170644	8.43306e-14
ENSG00000005001	PRSS22	70.3136	2.19715	0.356289	3.79949e-05
ENSG00000115415	STAT1	2715.71	2.19222	0.179661	1.19176e-12
ENSG00000102265	TIMP1	801.346	2.18906	0.184416	3.69477e-12
ENSG00000283994	AC092652.3	14.2637	2.18689	0.203884	2.22026e-10
ENSG00000173559	NABP1	1222	2.18583	0.193522	1.6263e-11
ENSG00000104921	FCER2	26.237	2.18328	0.277603	6.94546e-07
ENSG00000121895	TMEM156	11.2055	2.18322	0.300431	3.60506e-06
ENSG00000140968	IRF8	322.085	2.18277	0.196313	3.30704e-11
ENSG00000168961	LGALS9	120.914	2.17587	0.178928	1.62865e-12
ENSG00000138642	HERC6	339.977	2.17569	0.215135	1.36311e-09
ENSG00000112149	CD83	164.735	2.17554	0.203661	2.63832e-10
ENSG00000136490	LIMD2	199.909	2.17277	0.185908	8.31041e-12
ENSG00000102096	PIM2	140.232	2.16124	0.194913	6.8164e-11
ENSG00000106366	SERPINE1	151.138	2.15749	0.275482	9.66998e-07
ENSG00000272821	U62317.3	31.6146	2.15636	0.232266	2.79537e-08
ENSG00000131080	EDA2R	135.843	2.15559	0.122907	1.75433e-22
ENSG00000090339	ICAM1	326.788	2.14532	0.188247	2.40419e-11
ENSG00000285417	BX571818.1	11.1056	2.14382	0.304762	7.5389e-06
ENSG00000169403	PTAFR	287.001	2.1412	0.138195	4.38085e-18
ENSG00000095970	TREM2	13.9486	2.13945	0.235288	5.22322e-08
ENSG00000149781	FERMT3	260.319	2.13887	0.167774	3.741e-13
ENSG00000181026	AEN	359.986	2.13706	0.0878147	1.33267e-39
ENSG00000103044	HAS3	274.083	2.13339	0.229821	3.51239e-08
ENSG00000134339	SAA2	32.8219	2.13061	0.411762	0.000346386
ENSG00000100368	CSF2RB	531.11	2.12535	0.17555	4.31017e-12
ENSG00000106952	TNFSF8	62.1305	2.12422	0.162715	1.82724e-13
ENSG00000125384	PTGER2	86.7506	2.12275	0.172561	2.32064e-12
ENSG00000216490	IFI30	17.6832	2.12246	0.224486	2.54323e-08
ENSG00000100385	IL2RB	153.852	2.10843	0.240156	1.3943e-07
ENSG00000179331	RAB39A	18.8795	2.10778	0.225091	3.64762e-08
ENSG00000284828	AC012020.2	22.0717	2.10711	0.231748	6.69154e-08
ENSG00000164691	TAGAP	162.582	2.10413	0.196747	6.40991e-10
ENSG00000125538	IL1B	28.0821	2.10361	0.226693	4.65665e-08
ENSG00000163563	MNDA	146.779	2.09932	0.218533	2.05137e-08
ENSG00000162692	VCAM1	358.254	2.09498	0.186631	1.59315e-10
ENSG00000232810	TNF	39.5866	2.09097	0.231702	8.82788e-08
ENSG00000244122	UGT1A7	49.5824	2.08779	0.175406	1.31466e-11
ENSG00000213654	GPSM3	88.1205	2.0857	0.184459	1.37911e-10
ENSG00000263264	AC119396.1	26.477	2.08096	0.215572	2.31504e-08
ENSG00000171631	P2RY6	38.4241	2.08016	0.205463	5.136e-09
ENSG00000130775	THEMIS2	238.478	2.0791	0.15813	3.04807e-13
ENSG00000236790	LINC00299	14.4578	2.07841	0.227591	7.91706e-08
ENSG00000111796	KLRB1	28.4262	2.0738	0.205522	5.75177e-09
ENSG00000119630	PGF	173.997	2.07352	0.130625	6.60412e-18
ENSG00000011600	TYROBP	107.271	2.07161	0.172427	1.15811e-11
ENSG00000134516	DOCK2	701.8	2.06462	0.176469	3.07145e-11
ENSG00000105967	TFEC	128.476	2.06426	0.205398	7.86666e-09
ENSG00000205784	ARRDC5	16.6404	2.06404	0.240351	3.47218e-07
ENSG00000019186	CYP24A1	19.2931	2.05594	0.243524	4.95629e-07
ENSG00000123610	TNFAIP6	103.207	2.05277	0.299356	1.88129e-05
ENSG00000197540	GZMM	14.231	2.04977	0.247158	7.2193e-07
ENSG00000122223	CD244	19.8613	2.04861	0.217915	5.65963e-08
ENSG00000089127	OAS1	249.458	2.04668	0.192395	1.62974e-09
ENSG00000260314	MRC1	1424.69	2.04317	0.176173	9.09691e-11
ENSG00000205592	MUC19	53.4893	2.04271	0.319634	5.58173e-05
ENSG00000113749	HRH2	115.228	2.04269	0.192568	1.99902e-09
ENSG00000089692	LAG3	17.7071	2.03653	0.251098	1.38369e-06
ENSG00000135898	GPR55	18.0112	2.03417	0.245716	9.33904e-07
ENSG00000235300	AC090627.1	30.2336	2.0288	0.216581	7.42988e-08
ENSG00000178199	ZC3H12D	106.544	2.02849	0.202033	1.24691e-08
ENSG00000157303	SUSD3	22.7689	2.02779	0.224756	1.61639e-07
ENSG00000256325	AC025423.1	48.0481	2.02626	0.134112	6.48504e-16
ENSG00000009790	TRAF3IP3	176.539	2.02162	0.179953	4.63036e-10
ENSG00000175567	UCP2	277.641	2.01756	0.156818	2.58379e-12
ENSG00000177575	CD163	952.037	2.01735	0.202494	2.13726e-08
ENSG00000122224	LY9	47.5397	2.01699	0.236711	6.08876e-07
ENSG00000104814	MAP4K1	103.994	2.01185	0.191694	4.471e-09
ENSG00000136514	RTP4	29.6866	2.01011	0.214334	8.44924e-08
ENSG00000167984	NLRC3	210.103	2.00859	0.203527	3.13231e-08
ENSG00000062716	VMP1	1691.32	2.00392	0.168715	7.51414e-11
ENSG00000109861	CTSC	1541.67	2.00287	0.183218	1.26598e-09
ENSG00000266456	AP001178.3	15.0394	2.00139	0.243097	1.47456e-06
ENSG00000173193	PARP14	2587.72	1.99797	0.166143	4.32397e-11
ENSG00000162711	NLRP3	82.1867	1.9924	0.188188	4.60116e-09
ENSG00000172243	CLEC7A	281.178	1.99214	0.174624	4.47388e-10
ENSG00000164430	CGAS	85.639	1.99019	0.174715	4.95884e-10
ENSG00000280135	AL096816.1	16.4481	1.99001	0.286357	2.42816e-05
ENSG00000162511	LAPTM5	722.921	1.98849	0.144464	2.72921e-13
ENSG00000166741	NNMT	584.794	1.98758	0.209884	9.01986e-08
ENSG00000074966	TXK	95.6154	1.98381	0.151922	2.86878e-12
ENSG00000141506	PIK3R5	217.265	1.98353	0.169398	2.37002e-10
ENSG00000140368	PSTPIP1	199.387	1.98282	0.17133	3.25629e-10
ENSG00000164761	TNFRSF11B	37.9119	1.98259	0.241555	1.87336e-06
ENSG00000000938	FGR	130.226	1.98064	0.183671	3.3091e-09
ENSG00000186854	TRABD2A	88.6406	1.97953	0.178493	1.17197e-09
ENSG00000079263	SP140	80.4343	1.97671	0.207811	9.41214e-08
ENSG00000180353	HCLS1	428.563	1.97588	0.170515	3.4999e-10
ENSG00000078237	TIGAR	180.244	1.97468	0.0965085	2.82836e-25
ENSG00000251405	AC008676.2	18.9393	1.97393	0.242582	2.40884e-06
ENSG00000075884	ARHGAP15	173.295	1.97272	0.189296	9.82077e-09
ENSG00000181847	TIGIT	61.9848	1.97167	0.236385	1.61447e-06
ENSG00000101916	TLR8	60.1368	1.97166	0.210894	1.45324e-07
ENSG00000168918	INPP5D	755.827	1.9706	0.0877204	7.83836e-30
ENSG00000110324	IL10RA	702.43	1.97035	0.153474	6.7201e-12
ENSG00000183273	CCDC60	10.4019	1.96893	0.219284	3.53992e-07
ENSG00000169900	PYDC1	39.4776	1.96891	0.165256	1.64888e-10
ENSG00000179750	APOBEC3B	11.5225	1.96849	0.225607	6.31846e-07
ENSG00000184293	CLECL1	11.9665	1.96818	0.260394	8.97213e-06
ENSG00000172568	FNDC9	14.9271	1.96813	0.220758	4.33668e-07
ENSG00000140511	HAPLN3	166.358	1.96769	0.204223	7.75266e-08
ENSG00000135919	SERPINE2	421.665	1.96579	0.21969	4.10752e-07
ENSG00000029534	ANK1	56.5257	1.96514	0.157711	1.76018e-11
ENSG00000113532	ST8SIA4	234.07	1.96159	0.176357	1.51959e-09
ENSG00000143333	RGS16	84.7771	1.96096	0.185469	8.07134e-09
ENSG00000155961	RAB39B	12.1512	1.96031	0.247861	4.81046e-06
ENSG00000266378	AC005224.3	17.2491	1.9603	0.260044	9.93386e-06
ENSG00000138496	PARP9	808.342	1.94137	0.175019	2.783e-09
ENSG00000109943	CRTAM	10.7848	1.9405	0.307031	0.000115203
ENSG00000162643	WDR63	89.4347	1.93541	0.164337	4.02274e-10
ENSG00000221963	APOL6	1572.73	1.93196	0.164394	4.7942e-10
ENSG00000255026	AC136475.3	15.2445	1.9291	0.265891	2.09586e-05
ENSG00000137841	PLCB2	291.882	1.92097	0.170615	2.3341e-09
ENSG00000148798	INA	19.4892	1.91996	0.26026	1.78097e-05
ENSG00000224397	SMIM25	10.9219	1.91956	0.189121	4.83713e-08
ENSG00000185477	GPRIN3	574.518	1.91741	0.18485	3.01466e-08
ENSG00000124507	PACSIN1	15.2006	1.91657	0.279337	5.40398e-05
ENSG00000159189	C1QC	271.989	1.91286	0.161931	5.33329e-10
ENSG00000139187	KLRG1	39.4311	1.91232	0.184952	3.44656e-08
ENSG00000248329	APELA	27.3972	1.91092	0.214479	7.35944e-07
ENSG00000168703	WFDC12	164.705	1.90721	0.261345	2.30494e-05
ENSG00000143110	C1orf162	110.624	1.90253	0.198646	1.99725e-07
ENSG00000101842	VSIG1	19.6924	1.90141	0.142883	7.90208e-12
ENSG00000182885	ADGRG3	13.5236	1.89731	0.233598	5.43174e-06
ENSG00000170476	MZB1	11.6581	1.89541	0.283721	8.24223e-05
ENSG00000151490	PTPRO	64.9721	1.89478	0.193577	1.33727e-07
ENSG00000055163	CYFIP2	311.047	1.89355	0.159864	8.28149e-10
ENSG00000128710	HOXD10	53.5608	1.88849	0.124291	2.37067e-14
ENSG00000238000	AC116347.1	37.0764	1.88812	0.185384	6.15228e-08
ENSG00000110665	C11orf21	73.6214	1.88748	0.220861	2.34004e-06
ENSG00000137965	IFI44	358.451	1.88638	0.21015	9.01519e-07
ENSG00000175489	LRRC25	51.1294	1.88018	0.156622	5.96107e-10
ENSG00000119535	CSF3R	97.1499	1.87862	0.20267	5.05309e-07
ENSG00000130589	HELZ2	883.638	1.87288	0.174907	2.64163e-08
ENSG00000146192	FGD2	459.122	1.87241	0.158788	1.12789e-09
ENSG00000100055	CYTH4	413.365	1.86844	0.149421	2.29389e-10
ENSG00000146670	CDCA5	76.1595	1.86702	0.13805	9.22575e-12
ENSG00000113763	UNC5A	13.8129	1.86472	0.243209	1.66915e-05
ENSG00000115919	KYNU	133.726	1.86324	0.189776	1.80141e-07
ENSG00000266709	AC005224.4	28.2156	1.86224	0.234176	1.04981e-05
ENSG00000054967	RELT	172.385	1.85988	0.13498	5.09584e-12
ENSG00000164647	STEAP1	79.0138	1.85758	0.188531	1.84028e-07
ENSG00000102524	TNFSF13B	138.738	1.85741	0.169464	1.62502e-08
ENSG00000150681	RGS18	34.9206	1.85631	0.212123	2.17473e-06
ENSG00000205413	SAMD9	487.284	1.85525	0.189588	2.3402e-07
ENSG00000156587	UBE2L6	296.489	1.85443	0.170277	2.18152e-08
ENSG00000246790	AP000977.1	10.6264	1.85257	0.241135	1.76163e-05
ENSG00000091106	NLRC4	41.1379	1.85223	0.169179	1.96933e-08
ENSG00000173110	HSPA6	26.1179	1.84998	0.216566	3.83629e-06
ENSG00000172116	CD8B	15.8154	1.84919	0.306123	0.000309769
ENSG00000163219	ARHGAP25	220.863	1.84614	0.176806	6.2847e-08
ENSG00000169896	ITGAM	327.416	1.84583	0.143473	1.18386e-10
ENSG00000262714	AC007342.5	21.0531	1.84178	0.147052	3.37793e-10
ENSG00000171310	CHST11	202.76	1.83864	0.167186	2.22602e-08
ENSG00000135439	AGAP2	115.025	1.83864	0.166447	1.92899e-08
ENSG00000114013	CD86	95.1673	1.83821	0.193973	5.54936e-07
ENSG00000136541	ERMN	33.8001	1.83756	0.208924	2.5483e-06
ENSG00000124762	CDKN1A	1650.27	1.83737	0.105386	7.92232e-17
ENSG00000114737	CISH	266.597	1.8364	0.189775	3.81519e-07
ENSG00000228526	MIR34AHG	303.53	1.83546	0.088254	1.02057e-22
ENSG00000272211	AC114760.2	130.292	1.83471	0.154145	1.93522e-09
ENSG00000250033	SLC7A11-AS1	12.8882	1.83231	0.259195	7.12408e-05
ENSG00000182585	EPGN	21.1088	1.82934	0.311728	0.000463096
ENSG00000187688	TRPV2	251.977	1.82777	0.115815	2.56274e-14
ENSG00000248323	LUCAT1	24.4708	1.82347	0.183984	2.88941e-07
ENSG00000141293	SKAP1	53.1411	1.82223	0.205066	2.51327e-06
ENSG00000163661	PTX3	43.0659	1.82095	0.419575	0.00333136
ENSG00000051523	CYBA	342.553	1.82059	0.15373	3.40232e-09
ENSG00000160326	SLC2A6	60.8205	1.82002	0.167326	4.15405e-08
ENSG00000265148	TSPOAP1-AS1	36.4529	1.81995	0.196369	1.15859e-06
ENSG00000041982	TNC	3092.79	1.81884	0.248584	4.98059e-05
ENSG00000167600	CYP2S1	57.056	1.81505	0.138314	1.23185e-10
ENSG00000104856	RELB	172.567	1.81349	0.154388	4.86319e-09
ENSG00000132182	NUP210	421.034	1.81081	0.129424	1.0259e-11
ENSG00000279277	AC012020.1	38.2718	1.80953	0.197399	1.63911e-06
ENSG00000160013	PTGIR	71.6224	1.80917	0.155867	7.05812e-09
ENSG00000135077	HAVCR2	126.869	1.8089	0.181438	3.16716e-07
ENSG00000011422	PLAUR	105.81	1.80857	0.170323	7.58772e-08
ENSG00000168071	CCDC88B	277.108	1.80353	0.165286	4.92845e-08
ENSG00000181036	FCRL6	19.1077	1.80228	0.239035	3.8338e-05
ENSG00000197057	DTHD1	19.3695	1.80063	0.23762	3.60024e-05
ENSG00000267121	AC008105.3	83.007	1.79874	0.202921	3.69627e-06
ENSG00000273604	EPOP	38.3	1.79486	0.184109	5.65319e-07
ENSG00000092853	CLSPN	77.5781	1.7948	0.146758	1.87133e-09
ENSG00000171608	PIK3CD	348.222	1.79362	0.153458	9.10985e-09
ENSG00000066336	SPI1	162.21	1.79119	0.156148	1.515e-08
ENSG00000132185	FCRLA	18.6075	1.78869	0.229824	2.66513e-05
ENSG00000244509	APOBEC3C	396.516	1.78688	0.0641159	7.23052e-36
ENSG00000160593	JAML	523.593	1.78511	0.174863	2.58577e-07
ENSG00000249437	NAIP	47.8451	1.78411	0.169759	1.36557e-07
ENSG00000123405	NFE2	47.4629	1.78325	0.172856	2.11916e-07
ENSG00000059804	SLC2A3	298.21	1.78209	0.212268	1.0383e-05
ENSG00000249859	PVT1	131.036	1.7812	0.101832	5.95176e-16
ENSG00000132530	XAF1	383.146	1.77936	0.190489	1.73885e-06
ENSG00000167094	TTC16	11.5366	1.77857	0.20907	8.7712e-06
ENSG00000008516	MMP25	50.7801	1.77642	0.1862	1.19591e-06
ENSG00000180448	ARHGAP45	437.983	1.77574	0.155279	2.59179e-08
ENSG00000173597	SULT1B1	13.8103	1.77496	0.273406	0.000255595
ENSG00000270765	GAS2L2	15.7496	1.77001	0.211521	1.24989e-05
ENSG00000165949	IFI27	436.772	1.76606	0.189403	2.11157e-06
ENSG00000081985	IL12RB2	113.539	1.76207	0.135982	7.54315e-10
ENSG00000137558	PI15	224.436	1.76147	0.302061	0.000706929
ENSG00000178947	SMIM10L2A	163.56	1.76046	0.128913	1.13643e-10
ENSG00000198223	CSF2RA	161.626	1.759	0.160727	8.26281e-08
ENSG00000197299	BLM	79.8433	1.75891	0.135308	7.0877e-10
ENSG00000128165	ADM2	12.5317	1.75504	0.188022	2.37442e-06
ENSG00000171700	RGS19	102.238	1.75309	0.14281	4.73082e-09
ENSG00000276043	UHRF1	79.9815	1.75292	0.134675	8.033e-10
ENSG00000068079	IFI35	171.663	1.74932	0.143776	6.1085e-09
ENSG00000168394	TAP1	1012.01	1.74914	0.148464	1.88875e-08
ENSG00000153898	MCOLN2	123.768	1.74652	0.196702	6.44169e-06
ENSG00000142347	MYO1F	399.326	1.74599	0.153101	4.56779e-08
ENSG00000158481	CD1C	186.752	1.74462	0.205227	1.29128e-05
ENSG00000089820	ARHGAP4	312.101	1.74212	0.157583	8.63841e-08
ENSG00000135679	MDM2	3503.93	1.73417	0.0725543	2.15399e-25
ENSG00000093009	CDC45	64.6612	1.73195	0.143242	1.0942e-08
ENSG00000119508	NR4A3	97.1324	1.72666	0.25228	0.000212106
ENSG00000139193	CD27	14.4527	1.72632	0.22978	8.11629e-05
ENSG00000225783	MIAT	259.559	1.72504	0.17133	8.10011e-07
ENSG00000256663	AC112777.1	13.6726	1.72455	0.191657	6.7584e-06
ENSG00000240065	PSMB9	176.922	1.72386	0.177032	1.76461e-06
ENSG00000161929	SCIMP	52.0182	1.72098	0.162165	3.34312e-07
ENSG00000074706	IPCEF1	126.084	1.7189	0.186175	5.10809e-06
ENSG00000065328	MCM10	75.8121	1.71844	0.138289	6.86115e-09
ENSG00000167077	MEI1	31.0133	1.71795	0.222459	6.44795e-05
ENSG00000268089	GABRQ	47.395	1.7146	0.18391	4.641e-06
ENSG00000122861	PLAU	307.146	1.71184	0.175117	1.9018e-06
ENSG00000049768	FOXP3	35.0612	1.71161	0.168128	7.95142e-07
ENSG00000130755	GMFG	96.5123	1.7105	0.162675	4.5016e-07
ENSG00000130303	BST2	133.503	1.7079	0.182916	4.86881e-06
ENSG00000204482	LST1	72.2903	1.70757	0.203663	2.23333e-05
ENSG00000111181	SLC6A12	12.1937	1.70705	0.252631	0.000290395
ENSG00000112799	LY86	19.9026	1.70685	0.189103	8.38073e-06
ENSG00000280055	TMEM75	43.1825	1.7065	0.106295	1.04077e-12
ENSG00000135047	CTSL	527.124	1.70594	0.195555	1.39221e-05
ENSG00000123146	ADGRE5	508.922	1.70544	0.171571	1.59084e-06
ENSG00000111913	RIPOR2	420.444	1.70473	0.192016	1.09687e-05
ENSG00000275620	AL121827.2	18.0711	1.70407	0.205222	2.69248e-05
ENSG00000128815	WDFY4	667.474	1.70008	0.183885	6.13735e-06
ENSG00000137265	IRF4	319.222	1.69915	0.131671	4.11196e-09
ENSG00000186481	ANKRD20A5P	16.171	1.69855	0.232585	0.000143062
ENSG00000225131	PSME2P2	47.7151	1.69759	0.155638	2.8369e-07
ENSG00000185697	MYBL1	119.18	1.69736	0.149682	1.18432e-07
ENSG00000113600	C9	44.1464	1.69331	0.187961	1.02688e-05
ENSG00000135905	DOCK10	1068.37	1.69002	0.122935	6.18537e-10
ENSG00000171320	ESCO2	74.3303	1.68881	0.142831	5.5428e-08
ENSG00000254087	LYN	343.29	1.68759	0.154124	3.05406e-07
ENSG00000206384	COL6A6	440.478	1.68547	0.249622	0.000344401
ENSG00000162676	GFI1	16.8075	1.68502	0.19746	2.329e-05
ENSG00000225492	GBP1P1	23.9395	1.68416	0.219784	9.33185e-05
ENSG00000204767	FAM196B	64.4406	1.68325	0.189285	1.40701e-05
ENSG00000127084	FGD3	255.587	1.68208	0.165348	1.40628e-06
ENSG00000109321	AREG	63.8485	1.67988	0.309521	0.00182818
ENSG00000141526	SLC16A3	139.295	1.67848	0.192267	1.80075e-05
ENSG00000163376	KBTBD8	55.4416	1.67768	0.187598	1.34792e-05
ENSG00000120254	MTHFD1L	281.928	1.67567	0.0986162	2.5884e-13
ENSG00000138964	PARVG	131.821	1.67546	0.173024	4.32518e-06
ENSG00000091137	SLC26A4	30.1327	1.67501	0.250673	0.00042524
ENSG00000100911	PSME2	309.298	1.67319	0.14042	6.02296e-08
ENSG00000167613	LAIR1	189.217	1.67079	0.164585	1.84523e-06
ENSG00000279369	AC046185.3	23.6872	1.67039	0.186219	1.43722e-05
ENSG00000087589	CASS4	59.3713	1.66953	0.194545	2.55743e-05
ENSG00000165935	SMCO2	12.4075	1.66919	0.208129	6.85935e-05
ENSG00000204472	AIF1	124.816	1.66747	0.169537	3.65063e-06
ENSG00000110079	MS4A4A	107.68	1.66511	0.176183	7.0061e-06
ENSG00000155926	SLA	350.662	1.66338	0.180537	1.08487e-05
ENSG00000062524	LTK	23.6644	1.66196	0.203701	5.95778e-05
ENSG00000146232	NFKBIE	92.7207	1.65955	0.188945	2.14041e-05
ENSG00000142089	IFITM3	682.236	1.65895	0.158416	1.23456e-06
ENSG00000258521	AL157871.2	10.0986	1.65694	0.242327	0.00039859
ENSG00000255040	MORF4L1P3	13.3487	1.65657	0.264349	0.000804665
ENSG00000133321	RARRES3	70.8152	1.65398	0.191656	2.94698e-05
ENSG00000110077	MS4A6A	586.302	1.65385	0.143812	1.91851e-07
ENSG00000028137	TNFRSF1B	437.397	1.65185	0.148464	4.18336e-07
ENSG00000254325	AC018607.1	12.9535	1.64709	0.211489	0.000116881
ENSG00000103534	TMC5	94.5623	1.64507	0.156446	1.45153e-06
ENSG00000185885	IFITM1	180.508	1.64264	0.162357	3.20359e-06
ENSG00000062038	CDH3	632.383	1.64227	0.170087	6.92309e-06
ENSG00000258111	AC079316.1	14.249	1.64128	0.220506	0.000195803
ENSG00000128335	APOL2	363.093	1.64023	0.16267	3.74189e-06
ENSG00000136295	TTYH3	743.513	1.64007	0.10655	4.06505e-11
ENSG00000177989	ODF3B	157.435	1.63974	0.145261	3.88696e-07
ENSG00000184922	FMNL1	383.959	1.6384	0.148211	5.97506e-07
ENSG00000081041	CXCL2	14.4689	1.63838	0.289468	0.00178547
ENSG00000126759	CFP	101.724	1.6382	0.140369	1.87946e-07
ENSG00000163840	DTX3L	902.768	1.63533	0.151674	1.0698e-06
ENSG00000162366	PDZK1IP1	227.735	1.63502	0.141514	2.73573e-07
ENSG00000126882	FAM78A	133.546	1.63405	0.161809	4.12518e-06
ENSG00000087088	BAX	221.058	1.63263	0.0634515	1.34028e-24
ENSG00000029153	ARNTL2	733.01	1.63197	0.137248	1.48335e-07
ENSG00000125869	LAMP5	11.581	1.63149	0.268441	0.00114842
ENSG00000188263	IL17REL	24.2935	1.62998	0.203581	9.93887e-05
ENSG00000100433	KCNK10	12.0951	1.62623	0.257038	0.000929848
ENSG00000163131	CTSS	663.406	1.62507	0.1565	2.72674e-06
ENSG00000204516	MICB	48.4056	1.62501	0.157845	3.16119e-06
ENSG00000169508	GPR183	234.219	1.62404	0.159791	4.27392e-06
ENSG00000113368	LMNB1	267.655	1.61948	0.135865	1.72533e-07
ENSG00000134571	MYBPC3	13.719	1.61761	0.219141	0.000270163
ENSG00000101347	SAMHD1	1867.28	1.61758	0.126276	4.23389e-08
ENSG00000103241	FOXF1	10.672	1.61676	0.285174	0.00200601
ENSG00000002549	LAP3	784.112	1.61447	0.158471	4.75311e-06
ENSG00000227678	AL355581.1	10.2132	1.61086	0.240604	0.00067958
ENSG00000197641	SERPINB13	693.828	1.60958	0.185693	5.27531e-05
ENSG00000184979	USP18	28.4898	1.60928	0.22617	0.000422986
ENSG00000198959	TGM2	95.3021	1.60835	0.275661	0.00177136
ENSG00000188389	PDCD1	19.0287	1.60612	0.210545	0.000213513
ENSG00000234883	MIR155HG	35.7543	1.60496	0.196305	0.000108661
ENSG00000205502	C2CD4B	10.0846	1.60055	0.242489	0.000823742
ENSG00000154096	THY1	448.98	1.60048	0.192283	9.04275e-05
ENSG00000163568	AIM2	14.3829	1.59996	0.240777	0.000782252
ENSG00000093072	ADA2	409.915	1.59905	0.14544	1.49758e-06
ENSG00000100336	APOL4	107.494	1.59789	0.15247	4.02839e-06
ENSG00000197629	MPEG1	800.85	1.59725	0.144804	1.42887e-06
ENSG00000125430	HS3ST3B1	100.206	1.59384	0.181737	5.53584e-05
ENSG00000282851	BISPR	26.6278	1.59227	0.174949	3.24766e-05
ENSG00000105851	PIK3CG	211.939	1.59117	0.148269	2.80275e-06
ENSG00000244694	PTCHD4	15.4686	1.59083	0.211238	0.000297307
ENSG00000181381	DDX60L	721.569	1.59052	0.160444	1.06136e-05
ENSG00000271590	AC108463.3	14.4122	1.58755	0.199982	0.000177123
ENSG00000162493	PDPN	209.914	1.58748	0.173489	3.21603e-05
ENSG00000142512	SIGLEC10	20.0687	1.58652	0.209651	0.000295578
ENSG00000120889	TNFRSF10B	581.971	1.58636	0.0607798	1.32672e-23
ENSG00000262151	AC133065.1	15.1807	1.58481	0.223422	0.000532596
ENSG00000138378	STAT4	125.091	1.58404	0.207358	0.000271815
ENSG00000285108	AC103718.1	714.765	1.5826	0.139292	1.14022e-06
ENSG00000068831	RASGRP2	128.796	1.58196	0.1879	9.70982e-05
ENSG00000130513	GDF15	16.7437	1.57859	0.206738	0.000292121
ENSG00000139572	GPR84	10.4832	1.57584	0.221652	0.000563413
ENSG00000179583	CIITA	1757.89	1.5751	0.160845	1.58118e-05
ENSG00000139055	ERP27	43.8403	1.57427	0.185633	0.000102447
ENSG00000123338	NCKAP1L	670.621	1.57179	0.155489	1.07305e-05
ENSG00000186265	BTLA	35.797	1.57137	0.223235	0.000644027
ENSG00000178789	CD300LB	19.3347	1.56983	0.188782	0.000140148
ENSG00000148346	LCN2	45.4378	1.56642	0.305017	0.00448706
ENSG00000105383	CD33	91.8326	1.56629	0.171971	5.06361e-05
ENSG00000164045	CDC25A	50.7379	1.5658	0.140451	2.2396e-06
ENSG00000174371	EXO1	68.429	1.56422	0.151988	9.2806e-06
ENSG00000105173	CCNE1	34.8447	1.56318	0.139989	2.30598e-06
ENSG00000165304	MELK	106.093	1.56296	0.131104	6.20346e-07
ENSG00000087085	ACHE	24.697	1.56204	0.186115	0.000137336
ENSG00000198805	PNP	255.277	1.56178	0.148028	6.51875e-06
ENSG00000122188	LAX1	51.662	1.56142	0.188684	0.000154511
ENSG00000280248	AC124319.4	36.4002	1.55948	0.177796	8.43709e-05
ENSG00000128228	SDF2L1	48.8965	1.55936	0.157504	1.70538e-05
ENSG00000171860	C3AR1	68.5883	1.55926	0.167822	4.22591e-05
ENSG00000094804	CDC6	109.146	1.55769	0.115966	5.89555e-08
ENSG00000247774	PCED1B-AS1	67.7619	1.55582	0.171706	6.34654e-05
ENSG00000198780	FAM169A	76.1578	1.5556	0.122828	2.16232e-07
ENSG00000248791	AC010627.1	12.0289	1.55481	0.212985	0.000551998
ENSG00000010610	CD4	509.061	1.55345	0.141995	4.48024e-06
ENSG00000250337	PURPL	14.37	1.54923	0.240591	0.0014227
ENSG00000180096	2022-09-01	112.341	1.5472	0.181247	0.00013921
ENSG00000278231	AL133342.1	12.5521	1.54518	0.236712	0.00133492
ENSG00000249695	AC026369.1	10.0984	1.54268	0.25259	0.00205322
ENSG00000116701	NCF2	379.683	1.54116	0.13084	1.31719e-06
ENSG00000069424	KCNAB2	379.34	1.53801	0.106317	1.58824e-08
ENSG00000188313	PLSCR1	548.819	1.53748	0.154807	2.28103e-05
ENSG00000248988	AC093700.1	13.1173	1.53579	0.194981	0.000342414
ENSG00000229023	AC067945.1	35.3281	1.53519	0.178509	0.000146045
ENSG00000167759	KLK13	66.0141	1.53507	0.14311	8.28632e-06
ENSG00000205364	MT1M	25.3553	1.53462	0.231364	0.00130077
ENSG00000185745	IFIT1	271.527	1.53455	0.201119	0.000472947
ENSG00000204287	HLA-DRA	4004.96	1.53411	0.175584	0.000127278
ENSG00000136688	IL36G	103.945	1.53299	0.187888	0.000250883
ENSG00000163687	DNASE1L3	71.6387	1.53243	0.212581	0.000749372
ENSG00000110697	PITPNM1	242.312	1.53023	0.133039	2.87906e-06
ENSG00000077498	TYR	357.785	1.52875	0.213151	0.000812263
ENSG00000162777	DENND2D	528.457	1.52865	0.102238	9.32214e-09
ENSG00000077238	IL4R	816.63	1.52403	0.13928	7.18015e-06
ENSG00000088827	SIGLEC1	558.978	1.52302	0.136418	5.49875e-06
ENSG00000086300	SNX10	116.848	1.52174	0.182985	0.00023853
ENSG00000023171	GRAMD1B	108.619	1.52156	0.151796	2.61093e-05
ENSG00000275139	AL133492.1	16.2135	1.52105	0.205199	0.000676271
ENSG00000081320	STK17B	1377.87	1.52025	0.139146	8.1921e-06
ENSG00000130429	ARPC1B	111.633	1.5191	0.13154	3.33442e-06
ENSG00000148204	CRB2	70.6806	1.51843	0.138499	7.90948e-06
ENSG00000124257	NEURL2	11.6943	1.51743	0.25304	0.00266332
ENSG00000196735	HLA-DQA1	1111.34	1.51582	0.160547	6.96516e-05
ENSG00000162654	GBP4	340.541	1.51431	0.2045	0.00072085
ENSG00000231789	PIK3CD-AS2	11.692	1.51207	0.213731	0.00101476
ENSG00000144837	PLA1A	10.9482	1.51188	0.225175	0.00145909
ENSG00000229140	CCDC26	38.4618	1.51144	0.209406	0.000900507
ENSG00000260860	AC126773.3	20.6972	1.51042	0.206398	0.000835302
ENSG00000164175	SLC45A2	36.8408	1.50995	0.257776	0.00318089
ENSG00000136250	AOAH	124.007	1.50892	0.181188	0.000280174
ENSG00000166750	SLFN5	1797.14	1.50431	0.127005	3.03676e-06
ENSG00000177602	HASPIN	27.8221	1.50352	0.147759	3.03482e-05
ENSG00000223414	LINC00473	16.1754	1.49762	0.206046	0.000959964
ENSG00000119922	IFIT2	200.641	1.49592	0.209312	0.00109241
ENSG00000256433	AC005840.2	33.4086	1.49541	0.150621	5.14759e-05
ENSG00000146839	ZAN	15.5918	1.49485	0.227541	0.00196018
ENSG00000136695	IL36RN	723.835	1.4927	0.162895	0.00013453
ENSG00000172382	PRSS27	48.6077	1.49236	0.185307	0.000475416
ENSG00000174004	NRROS	114.869	1.49116	0.143697	2.86055e-05
ENSG00000137571	SLCO5A1	27.6238	1.48978	0.228366	0.0020853
ENSG00000231758	AC092652.1	12.8042	1.48865	0.180703	0.000407315
ENSG00000106948	AKNA	959.623	1.48789	0.150093	5.91028e-05
ENSG00000227039	ITGB2-AS1	43.8852	1.48437	0.187857	0.0006135
ENSG00000271605	MILR1	47.7533	1.48431	0.179208	0.000409518
ENSG00000152207	CYSLTR2	100.669	1.48409	0.125254	4.98783e-06
ENSG00000056558	TRAF1	412.668	1.48375	0.154263	8.90325e-05
ENSG00000229644	NAMPTP1	227.289	1.47944	0.184804	0.00056918
ENSG00000183696	UPP1	136.369	1.47923	0.133529	1.51523e-05
ENSG00000115267	IFIH1	365.362	1.47915	0.168809	0.000247743
ENSG00000231389	HLA-DPA1	2177.6	1.47818	0.168612	0.00025402
ENSG00000122694	GLIPR2	258.533	1.47767	0.144519	4.65306e-05
ENSG00000101265	RASSF2	852.14	1.47303	0.135795	2.18632e-05
ENSG00000230482	ATP5MC2P3	18.0433	1.4729	0.18817	0.000724383
ENSG00000220517	ASS1P1	28.9803	1.47098	0.199953	0.00112785
ENSG00000205436	EXOC3L4	23.6382	1.46763	0.169447	0.000322955
ENSG00000180871	CXCR2	46.1738	1.46677	0.173198	0.00041624
ENSG00000121797	CCRL2	11.7011	1.4657	0.232289	0.0029402
ENSG00000173821	RNF213	7703.13	1.46468	0.140741	4.81494e-05
ENSG00000172936	MYD88	394.71	1.46304	0.136964	3.4384e-05
ENSG00000196126	HLA-DRB1	1894.23	1.4621	0.147182	8.6353e-05
ENSG00000077420	APBB1IP	183.305	1.46188	0.151193	0.000118582
ENSG00000124126	PREX1	708.489	1.45971	0.129208	1.63323e-05
ENSG00000125148	MT2A	212.528	1.45389	0.217075	0.00237038
ENSG00000111348	ARHGDIB	698.629	1.45142	0.159138	0.000252451
ENSG00000077150	NFKB2	479.446	1.44774	0.133897	4.00802e-05
ENSG00000166927	MS4A7	275.218	1.44244	0.140042	8.17891e-05
ENSG00000170734	POLH	512.352	1.44216	0.0635265	1.23383e-13
ENSG00000261644	AC007728.2	33.1791	1.44199	0.166704	0.000487881
ENSG00000121152	NCAPH	67.9528	1.44081	0.130871	3.69924e-05
ENSG00000198502	HLA-DRB5	625.22	1.43973	0.142268	0.000103978
ENSG00000127311	HELB	364.199	1.43664	0.14432	0.000133605
ENSG00000205220	PSMB10	77.7903	1.43287	0.14387	0.000142076
ENSG00000178860	MSC	38.1243	1.43084	0.127291	3.27931e-05
ENSG00000185201	IFITM2	216.225	1.42901	0.157633	0.0003773
ENSG00000240891	PLCXD2	118.946	1.42736	0.111819	5.7048e-06
ENSG00000101057	MYBL2	70.0959	1.41526	0.154917	0.000434417
ENSG00000103490	PYCARD	251.566	1.40931	0.0977738	1.10484e-06
ENSG00000169413	RNASE6	67.0946	1.40822	0.201606	0.00283506
ENSG00000229391	HLA-DRB6	214.823	1.40607	0.140845	0.000209315
ENSG00000170909	OSCAR	28.7019	1.40515	0.184699	0.00185696
ENSG00000280222	AL365209.1	28.4529	1.40111	0.171082	0.00116417
ENSG00000142405	NLRP12	12.0773	1.40015	0.190517	0.00231667
ENSG00000123342	MMP19	176.47	1.39882	0.12525	7.45297e-05
ENSG00000060558	GNA15	328.492	1.39835	0.104251	5.84504e-06
ENSG00000274536	AL034397.3	33.5056	1.397	0.21301	0.00445938
ENSG00000213148	AC073465.1	11.0126	1.3953	0.199795	0.00316963
ENSG00000125657	TNFSF9	17.1857	1.39454	0.179588	0.001821
ENSG00000167604	NFKBID	125.021	1.39403	0.154558	0.000663216
ENSG00000111679	PTPN6	392.017	1.39359	0.133145	0.000167843
ENSG00000214872	SMTNL1	17.1365	1.39293	0.206429	0.00396144
ENSG00000152213	ARL11	29.8916	1.39276	0.149954	0.000529864
ENSG00000234546	LINC01759	18.7352	1.39272	0.165078	0.00105303
ENSG00000145623	OSMR	1163.61	1.39255	0.128995	0.000125519
ENSG00000121211	MND1	19.0334	1.39237	0.169782	0.00129512
ENSG00000006625	GGCT	387.692	1.38866	0.138738	0.000286946
ENSG00000170458	CD14	300.979	1.38801	0.136012	0.00023702
ENSG00000138646	HERC5	129.343	1.38693	0.174709	0.00172252
ENSG00000228499	TMSB10P1	72.4619	1.38565	0.174946	0.00179254
ENSG00000101160	CTSZ	752.62	1.38492	0.150042	0.000637788
ENSG00000034510	TMSB10	2202.93	1.38368	0.144265	0.000465558
ENSG00000123609	NMI	174.286	1.38364	0.147681	0.000566282
ENSG00000188211	NCR3LG1	280.07	1.38315	0.122901	9.11436e-05
ENSG00000132646	PCNA	527.716	1.38275	0.0756625	1.66187e-08
ENSG00000137628	DDX60	912.945	1.38221	0.156692	0.000913043
ENSG00000128578	STRIP2	56.5443	1.37903	0.164185	0.00131773
ENSG00000141480	ARRB2	284.809	1.37856	0.12536	0.000138272
ENSG00000127954	STEAP4	1318.05	1.37826	0.186943	0.00284536
ENSG00000107099	DOCK8	933.734	1.37729	0.130704	0.000206541
ENSG00000125454	SLC25A19	54.4373	1.37647	0.179054	0.00228136
ENSG00000100979	PLTP	954.004	1.37557	0.123276	0.000122889
ENSG00000250889	LINC01336	14.6048	1.37332	0.181468	0.0025843
ENSG00000110031	LPXN	175.625	1.37075	0.130145	0.000240051
ENSG00000229677	AC018644.1	17.3441	1.37018	0.169742	0.00192295
ENSG00000069399	BCL3	146.776	1.36956	0.157538	0.00115892
ENSG00000279693	AC099521.2	47.8446	1.36947	0.175744	0.00229018
ENSG00000196664	TLR7	46.4229	1.36881	0.175577	0.00230783
ENSG00000236977	ANKRD44-IT1	61.7552	1.36669	0.161288	0.00145297
ENSG00000051341	POLQ	229.411	1.36664	0.113848	6.75455e-05
ENSG00000235740	PHACTR2-AS1	29.6773	1.36604	0.195141	0.00422742
ENSG00000203362	POLH-AS1	24.4245	1.36434	0.126669	0.00021634
ENSG00000198771	RCSD1	198.114	1.36138	0.150075	0.000987
ENSG00000107201	DDX58	687.854	1.36138	0.13602	0.000477883
ENSG00000167207	NOD2	377.157	1.36039	0.112763	7.39482e-05
ENSG00000261618	AC083837.1	68.7319	1.35813	0.193707	0.00458575
ENSG00000144136	SLC20A1	519.035	1.35782	0.131649	0.000383654
ENSG00000125089	SH3TC1	308.452	1.35543	0.151662	0.00116944
ENSG00000155629	PIK3AP1	230.702	1.35441	0.168084	0.00221079
ENSG00000204264	PSMB8	402.138	1.35394	0.116868	0.00013268
ENSG00000251442	LINC01094	51.4445	1.35244	0.137457	0.000640887
ENSG00000179344	HLA-DQB1	831.004	1.35216	0.155257	0.00147763
ENSG00000234337	AC026462.1	37.1907	1.34844	0.149749	0.00123382
ENSG00000155380	SLC16A1	487.775	1.34812	0.118599	0.000178323
ENSG00000170855	TRIAP1	231.756	1.34785	0.0774654	2.53599e-07
ENSG00000261269	AC093278.2	91.233	1.34625	0.159083	0.00195268
ENSG00000137563	GGH	320.641	1.34621	0.118581	0.000188148
ENSG00000127564	PKMYT1	71.7147	1.34617	0.139787	0.000827573
ENSG00000222041	CYTOR	74.2799	1.34613	0.142335	0.000942586
ENSG00000169258	GPRIN1	51.1687	1.34574	0.162829	0.00216766
ENSG00000254060	AC022778.1	11.6148	1.34416	0.180172	0.00387195
ENSG00000018280	SLC11A1	54.4152	1.34261	0.171531	0.00303718
ENSG00000105011	ASF1B	57.3975	1.33877	0.131474	0.000616504
ENSG00000163154	TNFAIP8L2	49.4515	1.33781	0.135652	0.000793375
ENSG00000157193	LRP8	177.815	1.33647	0.130815	0.000625554
ENSG00000189057	FAM111B	135.874	1.33483	0.125011	0.00043911
ENSG00000145088	EAF2	26.1358	1.33414	0.172084	0.00348659
ENSG00000072786	STK10	890.877	1.33254	0.103875	7.33917e-05
ENSG00000101445	PPP1R16B	264.112	1.33233	0.146381	0.00146526
ENSG00000143476	DTL	152.308	1.33091	0.116429	0.000246178
ENSG00000223865	HLA-DPB1	1202.88	1.32896	0.159708	0.00255537
ENSG00000185507	IRF7	289.086	1.32867	0.147473	0.00165418
ENSG00000124491	F13A1	2607.22	1.32665	0.147986	0.00176432
ENSG00000105835	NAMPT	848.047	1.32329	0.175489	0.00467122
ENSG00000064932	SBNO2	1066.49	1.32327	0.13162	0.000863134
ENSG00000182261	NLRP10	361.364	1.32155	0.166545	0.00357223
ENSG00000143891	GALM	104.204	1.32138	0.134408	0.0010289
ENSG00000160932	LY6E	667.827	1.32111	0.140182	0.00139303
ENSG00000204267	TAP2	377.164	1.31879	0.150168	0.0021761
ENSG00000131979	GCH1	190.835	1.3187	0.136267	0.00118539
ENSG00000270120	AC007728.3	32.6094	1.31391	0.142546	0.00180671
ENSG00000161513	FDXR	265.297	1.31092	0.10218	0.000126398
ENSG00000196329	GIMAP5	98.0653	1.30869	0.16018	0.00364638
ENSG00000155659	VSIG4	161.683	1.30634	0.156798	0.00336675
ENSG00000165490	DDIAS	71.235	1.30576	0.112203	0.000370986
ENSG00000173083	HPSE	204.66	1.30544	0.125128	0.000908849
ENSG00000186665	C17orf58	85.9284	1.30383	0.155572	0.0033904
ENSG00000151012	SLC7A11	187.028	1.30313	0.148267	0.00267322
ENSG00000168016	TRANK1	662.437	1.30138	0.13575	0.0017018
ENSG00000026103	FAS	535.451	1.29958	0.0833441	1.48346e-05
ENSG00000272711	AC019069.1	10.4237	1.29916	0.16334	0.00477308
ENSG00000241839	PLEKHO2	343.893	1.2959	0.120442	0.00085505
ENSG00000141424	SLC39A6	2047.72	1.29491	0.0867779	3.1536e-05
ENSG00000075618	FSCN1	660.801	1.29249	0.101658	0.000214925
ENSG00000010030	ETV7	122.172	1.29069	0.132447	0.00184975
ENSG00000176890	TYMS	185.388	1.28854	0.0997069	0.000202421
ENSG00000196754	S100A2	1082.07	1.28839	0.14764	0.00337857
ENSG00000100060	MFNG	111.507	1.28565	0.128933	0.00171559
ENSG00000138944	SHISAL1	122.902	1.28288	0.138609	0.00270308
ENSG00000168461	RAB31	755.609	1.2776	0.116029	0.00101947
ENSG00000130766	SESN2	189.152	1.27167	0.111191	0.00089217
ENSG00000242125	SNHG3	492.228	1.26735	0.0872595	0.000114371
ENSG00000132334	PTPRE	828.157	1.26682	0.130695	0.00269311
ENSG00000108932	SLC16A6	135.899	1.26635	0.0997285	0.000450943
ENSG00000164308	ERAP2	554.534	1.26511	0.111727	0.00107759
ENSG00000163565	IFI16	1482.05	1.26489	0.120604	0.00183537
ENSG00000173372	C1QA	262.906	1.26401	0.126181	0.00236137
ENSG00000188042	ARL4C	595.941	1.2639	0.137453	0.00374588
ENSG00000163191	S100A11	735.444	1.26377	0.132672	0.00310274
ENSG00000086730	LAT2	118.479	1.26046	0.098209	0.000482884
ENSG00000122952	ZWINT	135.447	1.25953	0.122034	0.00214243
ENSG00000110446	SLC15A3	128.755	1.25906	0.119476	0.00198297
ENSG00000178175	ZNF366	100.437	1.25735	0.137729	0.00434967
ENSG00000172575	RASGRP1	628.612	1.25436	0.128186	0.00314712
ENSG00000013810	TACC3	205.382	1.25077	0.100684	0.000789667
ENSG00000089639	GMIP	260.015	1.24872	0.119736	0.00247039
ENSG00000106785	TRIM14	354.535	1.24458	0.131953	0.00451516
ENSG00000184060	ADAP2	311.768	1.24401	0.116732	0.0023794
ENSG00000142227	EMP3	294.679	1.24029	0.120909	0.0031138
ENSG00000134070	IRAK2	96.5323	1.23524	0.120906	0.0034262
ENSG00000140749	IGSF6	214.671	1.23397	0.115689	0.00286598
ENSG00000121281	ADCY7	716.483	1.2309	0.0944861	0.00088383
ENSG00000162783	IER5	419.623	1.22951	0.0812713	0.000263619
ENSG00000266094	RASSF5	904.036	1.22459	0.0894421	0.000731467
ENSG00000142669	SH3BGRL3	486.193	1.21672	0.111176	0.00341418
ENSG00000231925	TAPBP	1926.79	1.21639	0.112878	0.0037961
ENSG00000136048	DRAM1	218.637	1.21388	0.0932355	0.00137544
ENSG00000123219	CENPK	102.026	1.2113	0.103428	0.00268315
ENSG00000162302	RPS6KA4	490.432	1.20421	0.0972939	0.00232553
ENSG00000147536	GINS4	63.4932	1.20294	0.110354	0.00468564
ENSG00000111602	TIMELESS	236.833	1.20177	0.0898054	0.00154784
ENSG00000115107	STEAP3	288.236	1.15593	0.0701155	0.00168125
ENSG00000139618	BRCA2	394.462	1.14996	0.0757555	0.00315836
ENSG00000172667	ZMAT3	1112.76	1.11364	0.0589057	0.00362163
ENSG00000197757	HOXC6	107.117	-1.16312	0.0891753	0.00481705
ENSG00000164197	RNF180	253.444	-1.22315	0.100051	0.00163397
ENSG00000128849	CGNL1	841.967	-1.2244	0.100735	0.00166767
ENSG00000233006	MIR3936HG	49.7343	-1.22445	0.102925	0.00193036
ENSG00000008277	ADAM22	185.154	-1.23269	0.0994797	0.00118007
ENSG00000284237	AL356275.1	50.9059	-1.23311	0.114548	0.00274321
ENSG00000175928	LRRN1	78.5972	-1.23925	0.109532	0.00190812
ENSG00000108947	EFNB3	45.1947	-1.23928	0.128401	0.00447311
ENSG00000233008	LINC01725	63.3806	-1.24205	0.132383	0.00487555
ENSG00000052850	ALX4	69.9051	-1.24362	0.130678	0.0044319
ENSG00000135903	PAX3	105.204	-1.25017	0.127276	0.00324972
ENSG00000184949	FAM227A	91.1965	-1.25349	0.138553	0.00480239
ENSG00000134202	GSTM3	338.517	-1.25591	0.122819	0.00245196
ENSG00000007933	FMO3	36.8518	-1.26383	0.131415	0.00292947
ENSG00000078399	HOXA9	109.438	-1.26683	0.138293	0.00360928
ENSG00000197261	C6orf141	77.6222	-1.26756	0.130748	0.00263361
ENSG00000122778	KIAA1549	150.18	-1.27032	0.101643	0.000468017
ENSG00000100234	TIMP3	4488.42	-1.27301	0.147472	0.00454333
ENSG00000125850	OVOL2	48.9754	-1.27334	0.147957	0.00461408
ENSG00000092969	TGFB2	106.366	-1.27461	0.14677	0.00432238
ENSG00000230490	AL139383.1	14.9779	-1.27969	0.152474	0.00471462
ENSG00000117425	PTCH2	119.488	-1.28365	0.124499	0.0014408
ENSG00000113494	PRLR	376.919	-1.28504	0.136682	0.00242465
ENSG00000183960	KCNH8	31.6342	-1.2868	0.15296	0.00424097
ENSG00000187715	KBTBD12	21.5372	-1.28898	0.144678	0.00302633
ENSG00000158813	EDA	121.161	-1.29314	0.115167	0.0006697
ENSG00000174059	CD34	1361.78	-1.29685	0.151758	0.00334314
ENSG00000050030	NEXMIF	85.9651	-1.29821	0.126424	0.0011176
ENSG00000144857	BOC	1285.15	-1.30161	0.0994836	0.000131765
ENSG00000236914	LINC01852	15.391	-1.30505	0.162349	0.00415977
ENSG00000184564	SLITRK6	187.48	-1.31334	0.148844	0.00221961
ENSG00000054598	FOXC1	268.266	-1.31408	0.126688	0.000816076
ENSG00000151468	CCDC3	727.494	-1.31461	0.115694	0.000381528
ENSG00000260822	AC004656.1	897.832	-1.31673	0.135467	0.00120665
ENSG00000204789	ZNF204P	111.448	-1.31806	0.136682	0.00122836
ENSG00000006747	SCIN	127.695	-1.32005	0.15141	0.00219336
ENSG00000240771	ARHGEF25	98.6842	-1.32554	0.125755	0.000583774
ENSG00000169507	SLC38A11	27.914	-1.32784	0.178946	0.00474386
ENSG00000011201	ANOS1	135.037	-1.32878	0.103385	7.62817e-05
ENSG00000268053	AC007785.2	42.8997	-1.32901	0.114615	0.000219203
ENSG00000215386	MIR99AHG	364.93	-1.32982	0.116255	0.000249314
ENSG00000196972	SMIM10L2B	24.1972	-1.33039	0.135246	0.000896337
ENSG00000231646	FSIP2-AS1	12.8933	-1.33049	0.171646	0.00368358
ENSG00000109819	PPARGC1A	459.657	-1.33073	0.170318	0.00347451
ENSG00000170743	SYT9	17.047	-1.33185	0.169694	0.00335492
ENSG00000272734	ADIRF-AS1	450.069	-1.33219	0.149031	0.00164745
ENSG00000239552	HOXB-AS2	16.719	-1.33332	0.154848	0.00204523
ENSG00000168306	ACOX2	113.693	-1.33534	0.145453	0.00132345
ENSG00000046604	DSG2	460.537	-1.33644	0.121418	0.000315333
ENSG00000255690	TRIL	92.0478	-1.33923	0.147885	0.00138129
ENSG00000153707	PTPRD	107.341	-1.34389	0.139314	0.000839216
ENSG00000139971	C14orf37	114.474	-1.34478	0.121925	0.000260381
ENSG00000198838	RYR3	329.799	-1.34657	0.113222	0.000116041
ENSG00000147257	GPC3	137.231	-1.34783	0.170741	0.00272309
ENSG00000196090	PTPRT	102.961	-1.35048	0.156396	0.00158053
ENSG00000279712	FP325330.3	141.899	-1.35228	0.193174	0.00496361
ENSG00000226237	GAS1RR	66.654	-1.35354	0.123649	0.000226509
ENSG00000108511	HOXB6	12.3203	-1.35373	0.16285	0.00196773
ENSG00000177685	CRACR2B	120.869	-1.35375	0.162416	0.00194521
ENSG00000154330	PGM5	243.528	-1.35448	0.151097	0.00115367
ENSG00000172927	MYEOV	111.841	-1.35552	0.159277	0.00162724
ENSG00000188738	FSIP2	434.518	-1.35593	0.136917	0.000557683
ENSG00000115705	TPO	34.3339	-1.35717	0.187667	0.00397429
ENSG00000185274	GALNT17	45.5819	-1.35914	0.16898	0.00215922
ENSG00000261502	AC040174.1	35.6681	-1.36244	0.198753	0.00497831
ENSG00000116031	CD207	243.65	-1.36266	0.165128	0.00184255
ENSG00000145244	CORIN	183.483	-1.36305	0.173878	0.00239747
ENSG00000123119	NECAB1	87.8846	-1.36456	0.133178	0.000356463
ENSG00000124749	COL21A1	345.62	-1.36802	0.190667	0.00359693
ENSG00000006283	CACNA1G	72.7631	-1.36899	0.196851	0.00425454
ENSG00000133019	CHRM3	119.393	-1.36941	0.192722	0.00380867
ENSG00000012171	SEMA3B	226.96	-1.37144	0.154223	0.000982474
ENSG00000129514	FOXA1	48.8881	-1.37323	0.201731	0.00455747
ENSG00000156218	ADAMTSL3	166.851	-1.37598	0.109072	2.505e-05
ENSG00000249379	AL033397.2	12.018	-1.37673	0.203189	0.00450111
ENSG00000237515	SHISA9	14.1038	-1.37748	0.197683	0.00389738
ENSG00000196557	CACNA1H	419.577	-1.37861	0.190189	0.00309169
ENSG00000130055	GDPD2	151.391	-1.37948	0.16129	0.00114327
ENSG00000140527	WDR93	10.7998	-1.3818	0.196534	0.00345033
ENSG00000101333	PLCB4	409.054	-1.38348	0.136429	0.000276804
ENSG00000263961	RHEX	37.7539	-1.38513	0.158599	0.000951135
ENSG00000164946	FREM1	392.878	-1.38694	0.170856	0.00148388
ENSG00000253671	AC027117.1	22.3786	-1.39117	0.176856	0.00175031
ENSG00000164188	RANBP3L	22.5434	-1.39155	0.190273	0.00257465
ENSG00000175785	PRIMA1	52.7226	-1.39159	0.149728	0.000538084
ENSG00000229589	ACVR2B-AS1	23.7629	-1.39366	0.157115	0.000745773
ENSG00000179542	SLITRK4	148.859	-1.39445	0.145135	0.000385778
ENSG00000280291	AC016251.2	15.7014	-1.39508	0.20392	0.0035109
ENSG00000267506	AC021683.2	19.4648	-1.39601	0.188927	0.00233445
ENSG00000154319	FAM167A	253.298	-1.39606	0.132759	0.000148147
ENSG00000034239	EFCAB1	42.5492	-1.39655	0.151137	0.000519004
ENSG00000103528	SYT17	105.307	-1.40264	0.131274	0.000113539
ENSG00000178568	ERBB4	94.5166	-1.40402	0.208176	0.0034987
ENSG00000017427	IGF1	33.8445	-1.40492	0.213987	0.00403985
ENSG00000144868	TMEM108	26.0442	-1.40551	0.136301	0.000155583
ENSG00000267466	AC021683.1	10.7361	-1.40859	0.218144	0.00430877
ENSG00000112796	ENPP5	55.1503	-1.40918	0.131443	9.25934e-05
ENSG00000116176	TPSG1	37.0287	-1.40943	0.196498	0.00244286
ENSG00000172551	MUCL1	935.378	-1.40968	0.207654	0.00320359
ENSG00000176971	FIBIN	112.498	-1.41296	0.172679	0.00102418
ENSG00000130528	HRC	16.3751	-1.41479	0.184964	0.00157395
ENSG00000183230	CTNNA3	28.2983	-1.41532	0.204228	0.00275332
ENSG00000105929	ATP6V0A4	180.846	-1.41764	0.170929	0.000888002
ENSG00000168356	SCN11A	27.7951	-1.42024	0.16803	0.00076024
ENSG00000134533	RERG	166.887	-1.42156	0.133153	7.8692e-05
ENSG00000139364	TMEM132B	157.27	-1.4221	0.194639	0.00197535
ENSG00000164418	GRIK2	50.305	-1.42304	0.189266	0.00160046
ENSG00000140538	NTRK3	224.798	-1.42351	0.215062	0.00321509
ENSG00000153930	ANKFN1	80.6601	-1.42719	0.190144	0.00155434
ENSG00000095321	CRAT	555.45	-1.42824	0.226451	0.00405303
ENSG00000248362	AC011352.1	21.3651	-1.43288	0.226295	0.00384655
ENSG00000274956	AC120042.3	17.7008	-1.43308	0.169827	0.000656773
ENSG00000224652	LINC00885	32.2895	-1.43335	0.169977	0.000659996
ENSG00000247809	NR2F2-AS1	100.425	-1.4356	0.144213	0.000136398
ENSG00000259969	AL049838.1	11.4791	-1.43945	0.205381	0.00211761
ENSG00000134569	LRP4	1422.57	-1.44149	0.154755	0.000235515
ENSG00000261265	AC025271.2	11.0773	-1.44185	0.209196	0.00220203
ENSG00000230552	AC092162.2	53.7102	-1.44374	0.162902	0.000373085
ENSG00000204128	C2orf72	43.023	-1.44389	0.237819	0.00440446
ENSG00000224570	AC097063.1	28.8102	-1.44555	0.243585	0.00484631
ENSG00000168539	CHRM1	31.2119	-1.44587	0.19539	0.0014287
ENSG00000138759	FRAS1	279.909	-1.4461	0.115521	5.04801e-06
ENSG00000158445	KCNB1	87.2162	-1.44835	0.179378	0.000767506
ENSG00000277954	AC092376.2	37.4335	-1.44955	0.133033	3.47038e-05
ENSG00000131941	RHPN2	126.339	-1.44964	0.202093	0.00167445
ENSG00000139144	PIK3C2G	886.757	-1.44977	0.157908	0.000243089
ENSG00000183798	EMILIN3	75.8581	-1.4509	0.170912	0.000508323
ENSG00000079841	RIMS1	88.1313	-1.45185	0.187689	0.000991528
ENSG00000135298	ADGRB3	53.8698	-1.45317	0.136681	4.49412e-05
ENSG00000259339	TGIF1P1	16.0287	-1.45618	0.171401	0.000460638
ENSG00000215018	COL28A1	139.536	-1.45706	0.13913	5.23244e-05
ENSG00000134245	WNT2B	463.877	-1.45815	0.098789	1.30936e-07
ENSG00000273483	AL354760.1	10.7047	-1.46021	0.201366	0.00141672
ENSG00000248265	AC023794.1	18.9751	-1.46368	0.162466	0.000232502
ENSG00000141639	MAPK4	37.8929	-1.46424	0.165321	0.00028186
ENSG00000144406	UNC80	30.6723	-1.46439	0.242531	0.00382129
ENSG00000021645	NRXN3	73.0691	-1.46469	0.136013	2.88912e-05
ENSG00000196208	GREB1	156.847	-1.46509	0.141493	5.1899e-05
ENSG00000133110	POSTN	2332.36	-1.46694	0.160706	0.000197106
ENSG00000204195	AWAT1	41.2846	-1.46799	0.256583	0.00494889
ENSG00000115616	SLC9A2	68.8141	-1.46989	0.198445	0.00109739
ENSG00000118492	ADGB	12.3347	-1.47122	0.22389	0.00223726
ENSG00000124116	WFDC3	71.7006	-1.47135	0.202676	0.0012502
ENSG00000174080	CTSF	337.573	-1.47256	0.145614	6.05402e-05
ENSG00000203727	SAMD5	158.079	-1.47483	0.127799	9.07463e-06
ENSG00000055813	CCDC85A	25.9573	-1.47646	0.142497	4.04372e-05
ENSG00000147606	SLC26A7	39.1325	-1.47697	0.194199	0.000859094
ENSG00000226026	AC092802.1	15.5729	-1.4832	0.169922	0.000244631
ENSG00000153253	SCN3A	51.5627	-1.48393	0.17163	0.00026852
ENSG00000279645	AC016251.1	29.6692	-1.48946	0.173857	0.000273471
ENSG00000205863	C1QTNF9B	14.4303	-1.49161	0.201309	0.000904674
ENSG00000144908	ALDH1L1	79.8887	-1.49261	0.214419	0.00136375
ENSG00000132915	PDE6A	51.1918	-1.49273	0.262363	0.00417329
ENSG00000101098	RIMS4	16.3476	-1.493	0.201513	0.000875502
ENSG00000124664	SPDEF	48.4702	-1.49437	0.241715	0.00265342
ENSG00000169083	AR	609.82	-1.49497	0.112021	3.60749e-07
ENSG00000159387	IRX6	89.8733	-1.49498	0.167661	0.000170115
ENSG00000171243	SOSTDC1	161.837	-1.49533	0.135194	1.13362e-05
ENSG00000130822	PNCK	11.4107	-1.49579	0.24161	0.00259408
ENSG00000159263	SIM2	27.3534	-1.49606	0.152229	5.67403e-05
ENSG00000079337	RAPGEF3	438.994	-1.49723	0.14591	3.00551e-05
ENSG00000163431	LMOD1	295.261	-1.50236	0.183111	0.000348384
ENSG00000205002	AARD	23.9558	-1.50355	0.202948	0.000808463
ENSG00000279606	AC006600.2	11.8911	-1.50753	0.220299	0.00132918
ENSG00000102452	NALCN	45.3516	-1.50851	0.174535	0.000193225
ENSG00000183117	CSMD1	60.2552	-1.50884	0.196649	0.000589637
ENSG00000275395	FCGBP	1401.27	-1.51091	0.144167	1.74232e-05
ENSG00000101542	CDH20	23.223	-1.51167	0.203072	0.000717331
ENSG00000161798	AQP5	423.566	-1.51172	0.205877	0.000797135
ENSG00000157152	SYN2	60.7689	-1.51357	0.139161	1.01564e-05
ENSG00000183036	PCP4	14.5548	-1.51774	0.235174	0.00181381
ENSG00000185345	PRKN	104.496	-1.51795	0.110183	9.21589e-08
ENSG00000273238	AC116565.1	25.5792	-1.51921	0.230228	0.0015219
ENSG00000122756	CNTFR	54.2169	-1.52022	0.187518	0.000307916
ENSG00000132854	KANK4	52.8856	-1.52359	0.279015	0.00421387
ENSG00000182732	RGS6	66.3296	-1.52382	0.20298	0.000601537
ENSG00000064205	WISP2	701.652	-1.52602	0.198949	0.000498027
ENSG00000172789	HOXC5	15.134	-1.5275	0.160034	4.89759e-05
ENSG00000203837	PNLIPRP3	215.509	-1.53041	0.182706	0.000198419
ENSG00000162782	TDRD5	11.6654	-1.53066	0.204999	0.000586703
ENSG00000100095	SEZ6L	27.9148	-1.53097	0.172111	0.000107091
ENSG00000234810	AL603840.1	20.2712	-1.53344	0.197038	0.000402936
ENSG00000181856	SLC2A4	85.4126	-1.53409	0.21107	0.000689639
ENSG00000071909	MYO3B	25.8567	-1.53492	0.19647	0.00037519
ENSG00000165548	TMEM63C	43.5451	-1.53793	0.238315	0.00150279
ENSG00000154864	PIEZO2	271.106	-1.5395	0.156544	2.53099e-05
ENSG00000182379	NXPH4	25.7212	-1.54026	0.163566	4.77434e-05
ENSG00000134258	VTCN1	43.1554	-1.5428	0.196925	0.000330687
ENSG00000224713	AC025165.1	21.9683	-1.54528	0.176061	9.78595e-05
ENSG00000180730	SHISA2	24.1879	-1.54554	0.218982	0.000785959
ENSG00000091513	TF	140.744	-1.54555	0.244721	0.00164071
ENSG00000227096	HMGB3P8	18.5705	-1.54926	0.18441	0.000153437
ENSG00000122367	LDB3	104.532	-1.55037	0.190628	0.000205162
ENSG00000136546	SCN7A	309.748	-1.55103	0.156344	1.86067e-05
ENSG00000237654	AP003025.2	37.9397	-1.55265	0.193702	0.000234009
ENSG00000156284	CLDN8	100.529	-1.56071	0.167304	3.93737e-05
ENSG00000241261	RPL17P19	13.6655	-1.56413	0.218326	0.000595564
ENSG00000088340	FER1L4	41.3796	-1.57466	0.15348	7.81619e-06
ENSG00000133392	MYH11	2713.53	-1.57559	0.19857	0.000201071
ENSG00000185737	NRG3	19.4472	-1.58045	0.232421	0.00077116
ENSG00000246640	AC009720.1	18.8489	-1.58231	0.189479	0.000110259
ENSG00000283213	AC130466.1	12.953	-1.58331	0.305738	0.00391014
ENSG00000165323	FAT3	94.8489	-1.58361	0.226303	0.000610508
ENSG00000101049	SGK2	93.1157	-1.58652	0.19822	0.000163321
ENSG00000172987	HPSE2	53.1306	-1.5873	0.175789	4.11541e-05
ENSG00000227467	LINC01537	18.7382	-1.58737	0.197772	0.000158827
ENSG00000172461	FUT9	31.5116	-1.59014	0.233643	0.000693072
ENSG00000228065	LINC01515	260.216	-1.59065	0.14749	2.65431e-06
ENSG00000247675	LRP4-AS1	69.2175	-1.59221	0.211897	0.000300775
ENSG00000130208	APOC1	55.8814	-1.59533	0.25882	0.00135795
ENSG00000204740	MALRD1	18.0673	-1.59726	0.189998	8.56862e-05
ENSG00000244227	LRRC77P	14.477	-1.59973	0.229438	0.000540838
ENSG00000105894	PTN	88.479	-1.6011	0.144732	1.2743e-06
ENSG00000077279	DCX	15.9696	-1.60117	0.311991	0.00365877
ENSG00000006071	ABCC8	14.3307	-1.60295	0.251103	0.000996138
ENSG00000142623	PADI1	112.67	-1.60628	0.249225	0.000938332
ENSG00000095777	MYO3A	25.5144	-1.61065	0.237453	0.000628592
ENSG00000145794	MEGF10	57.5926	-1.61103	0.194698	8.76893e-05
ENSG00000205038	PKHD1L1	249.422	-1.61578	0.190663	6.39706e-05
ENSG00000158887	MPZ	121.542	-1.61803	0.177945	2.25715e-05
ENSG00000196660	SLC30A10	10.7158	-1.61907	0.324873	0.00393577
ENSG00000133519	ZDHHC8P1	13.6908	-1.62116	0.200792	0.000103209
ENSG00000184227	ACOT1	18.1321	-1.63239	0.273494	0.00127817
ENSG00000162998	FRZB	140.172	-1.63262	0.178184	1.72362e-05
ENSG00000258498	DIO3OS	100.467	-1.63292	0.123926	1.15342e-08
ENSG00000250378	AC114296.1	42.8548	-1.63634	0.171481	9.38447e-06
ENSG00000110484	SCGB2A2	1231.11	-1.6371	0.23092	0.000324884
ENSG00000276644	DACH1	103.306	-1.6373	0.124497	1.0648e-08
ENSG00000184148	SPRR4	54.2529	-1.63768	0.345941	0.00464262
ENSG00000006047	YBX2	55.4174	-1.64057	0.190872	3.8681e-05
ENSG00000156687	UNC5D	10.4957	-1.64407	0.281257	0.00139892
ENSG00000112319	EYA4	11.0907	-1.64856	0.2322	0.000302519
ENSG00000133067	LGR6	69.705	-1.65004	0.147722	3.95984e-07
ENSG00000213366	GSTM2	237.8	-1.65012	0.143048	1.9578e-07
ENSG00000111404	RERGL	61.4256	-1.65126	0.20943	9.4051e-05
ENSG00000277494	GPIHBP1	45.281	-1.65161	0.213929	0.000123762
ENSG00000145864	GABRB2	18.9946	-1.65497	0.285469	0.0013696
ENSG00000000005	TNMD	26.0518	-1.65977	0.203504	6.19951e-05
ENSG00000151303	AL136982.1	12.6333	-1.65992	0.221942	0.000156661
ENSG00000149485	FADS1	930.105	-1.66366	0.272649	0.000934083
ENSG00000277010	AC120498.10	10.1939	-1.66446	0.263254	0.000696521
ENSG00000169435	RASSF6	126.846	-1.66839	0.135565	3.57843e-08
ENSG00000180806	HOXC9	50.094	-1.66856	0.113732	1.43069e-10
ENSG00000185352	HS6ST3	18.7898	-1.66884	0.286718	0.00121204
ENSG00000087128	TMPRSS11E	62.3856	-1.67056	0.240551	0.000306062
ENSG00000102290	PCDH11X	12.7149	-1.6716	0.237484	0.000258776
ENSG00000127530	OR7C1	15.6181	-1.67757	0.28114	0.000973426
ENSG00000186510	CLCNKA	11.5269	-1.68965	0.249557	0.000319114
ENSG00000146013	GFRA3	21.6177	-1.69167	0.212553	5.76791e-05
ENSG00000083067	TRPM3	47.4379	-1.69304	0.165099	1.01734e-06
ENSG00000175084	DES	622.192	-1.69308	0.261951	0.000492943
ENSG00000196859	KRT39	17.3088	-1.69392	0.277561	0.000763872
ENSG00000259359	AC012409.1	11.5355	-1.69738	0.212986	5.49083e-05
ENSG00000226101	LINC02097	12.7096	-1.69863	0.192181	1.26345e-05
ENSG00000170509	HSD17B13	23.0256	-1.70027	0.243971	0.000220642
ENSG00000253125	AC055854.1	119.006	-1.70466	0.336413	0.0023434
ENSG00000147724	FAM135B	14.6435	-1.70732	0.219546	6.70284e-05
ENSG00000173930	SLCO4C1	35.0511	-1.71302	0.26969	0.000500571
ENSG00000157703	SVOPL	17.2495	-1.72015	0.226851	7.74738e-05
ENSG00000100024	UPB1	31.9943	-1.72265	0.233317	9.63358e-05
ENSG00000250451	HOXC-AS1	14.4037	-1.72328	0.178678	2.01954e-06
ENSG00000250420	AACSP1	30.1021	-1.72636	0.19117	6.28791e-06
ENSG00000163873	GRIK3	49.0992	-1.72753	0.19855	1.12136e-05
ENSG00000165300	SLITRK5	60.3345	-1.73387	0.157003	1.04542e-07
ENSG00000138039	LHCGR	22.3129	-1.73531	0.229519	7.28455e-05
ENSG00000258414	AL121790.1	11.972	-1.73931	0.229783	6.80678e-05
ENSG00000184454	NCMAP	21.2855	-1.74071	0.213936	2.37827e-05
ENSG00000269994	AL513318.2	11.4947	-1.74128	0.211715	2.02976e-05
ENSG00000268621	IGFL2-AS1	41.4824	-1.74176	0.18635	2.91801e-06
ENSG00000148357	HMCN2	670.172	-1.74472	0.222302	3.97229e-05
ENSG00000234859	AC003958.2	12.8114	-1.74721	0.241531	0.000101683
ENSG00000182132	KCNIP1	11.2438	-1.74821	0.225902	4.57299e-05
ENSG00000155011	DKK2	213.289	-1.75608	0.199859	6.67676e-06
ENSG00000120907	ADRA1A	60.7231	-1.75944	0.194915	4.5328e-06
ENSG00000277135	AC012409.3	15.1936	-1.7603	0.258146	0.000174754
ENSG00000018625	ATP1A2	186.047	-1.76215	0.271454	0.000285229
ENSG00000188783	PRELP	552.821	-1.76552	0.181452	8.85882e-07
ENSG00000224957	LINC01266	17.1166	-1.76993	0.256468	0.000144052
ENSG00000103089	FA2H	78.0625	-1.77662	0.227761	2.97616e-05
ENSG00000179593	ALOX15B	455.794	-1.77891	0.31248	0.000778546
ENSG00000168702	LRP1B	99.1151	-1.77956	0.183969	7.5058e-07
ENSG00000123388	HOXC11	27.0624	-1.78213	0.167977	1.20809e-07
ENSG00000150275	PCDH15	11.6571	-1.7822	0.340024	0.00135218
ENSG00000167080	B4GALNT2	16.2488	-1.78489	0.254173	0.000104753
ENSG00000268460	AC006262.1	94.5641	-1.7877	0.15593	1.77368e-08
ENSG00000163884	KLF15	43.0966	-1.7908	0.182607	5.34552e-07
ENSG00000125851	PCSK2	149.425	-1.79276	0.217024	1.17178e-05
ENSG00000073067	CYP2W1	75.1636	-1.79294	0.20798	5.98991e-06
ENSG00000165694	FRMD7	12.1528	-1.79631	0.219457	1.27737e-05
ENSG00000151834	GABRA2	22.0311	-1.7973	0.208626	5.77491e-06
ENSG00000164266	SPINK1	11.2481	-1.80535	0.274633	0.000180733
ENSG00000280048	AC012409.5	12.5517	-1.80691	0.229819	1.94397e-05
ENSG00000171532	NEUROD2	11.0739	-1.80932	0.226498	1.59801e-05
ENSG00000072657	TRHDE	40.0227	-1.81015	0.193535	1.12241e-06
ENSG00000165966	PDZRN4	41.6376	-1.81222	0.232411	2.0737e-05
ENSG00000226549	SCDP1	80.4876	-1.8159	0.330921	0.00084707
ENSG00000099194	SCD	3394.53	-1.81912	0.312332	0.000521706
ENSG00000223764	AL645608.1	13.4991	-1.82298	0.216711	6.36447e-06
ENSG00000156395	SORCS3	12.2598	-1.82324	0.24449	3.7323e-05
ENSG00000187398	LUZP2	17.7928	-1.82425	0.263544	8.97244e-05
ENSG00000129244	ATP1B2	26.757	-1.83559	0.17932	1.16083e-07
ENSG00000183775	KCTD16	17.2484	-1.84352	0.277133	0.00012464
ENSG00000236295	AC007557.3	19.4751	-1.84578	0.21076	2.44347e-06
ENSG00000273771	AC024337.2	12.2241	-1.85527	0.203585	9.83709e-07
ENSG00000255774	AP000439.2	18.486	-1.85942	0.219471	4.17406e-06
ENSG00000138769	CDKL2	15.531	-1.8697	0.254139	2.80371e-05
ENSG00000226476	LINC01748	10.6137	-1.87618	0.425007	0.00254575
ENSG00000177103	DSCAML1	19.861	-1.87925	0.195925	2.68577e-07
ENSG00000155966	AFF2	99.9686	-1.88011	0.156933	7.31318e-10
ENSG00000150051	MKX	22.717	-1.88574	0.189085	1.02332e-07
ENSG00000230910	AL391807.1	11.1711	-1.89297	0.214328	1.21495e-06
ENSG00000105989	WNT2	17.9273	-1.89634	0.211874	8.24932e-07
ENSG00000100473	COCH	123.401	-1.89949	0.212435	7.65404e-07
ENSG00000160161	CILP2	33.6808	-1.90017	0.239678	7.35935e-06
ENSG00000170477	KRT4	24.0802	-1.90024	0.314102	0.000223546
ENSG00000106689	LHX2	17.4303	-1.90495	0.228411	3.11897e-06
ENSG00000179915	NRXN1	187.222	-1.90593	0.174569	7.25641e-09
ENSG00000141469	SLC14A1	133.551	-1.90599	0.250851	1.3774e-05
ENSG00000186732	MPPED1	13.3274	-1.91089	0.251202	1.31922e-05
ENSG00000120057	SFRP5	18.118	-1.91263	0.196785	1.28352e-07
ENSG00000206579	XKR4	134.372	-1.91293	0.15891	3.14299e-10
ENSG00000259459	LINC02568	19.4957	-1.92911	0.235804	3.51433e-06
ENSG00000152078	TMEM56	217.659	-1.92957	0.237401	4.22288e-06
ENSG00000235914	MACROD2-AS1	18.6165	-1.93059	0.185676	2.40477e-08
ENSG00000133488	SEC14L4	22.959	-1.9377	0.341933	0.000350387
ENSG00000233101	HOXB-AS3	12.9509	-1.93815	0.188545	2.90141e-08
ENSG00000096006	CRISP3	88.465	-1.93839	0.41584	0.00150916
ENSG00000188517	COL25A1	87.318	-1.9391	0.175989	3.4961e-09
ENSG00000180440	SERTM1	15.7958	-1.9428	0.350297	0.000427502
ENSG00000009765	IYD	11.5681	-1.94367	0.349908	0.00041399
ENSG00000198547	C20orf203	14.4246	-1.94862	0.244298	4.69642e-06
ENSG00000198739	LRRTM3	10.6949	-1.96129	0.260165	9.82281e-06
ENSG00000174827	PDZK1	28.7166	-1.96233	0.212102	2.07757e-07
ENSG00000162779	AXDND1	21.496	-1.97302	0.329974	0.000171268
ENSG00000155897	ADCY8	102.946	-1.97465	0.284248	2.71998e-05
ENSG00000175161	CADM2	50.9955	-1.97565	0.192039	1.41132e-08
ENSG00000250133	HOXC-AS2	33.0115	-1.98003	0.156753	1.084e-11
ENSG00000236231	AC017048.2	12.175	-1.98392	0.243642	2.14308e-06
ENSG00000144619	CNTN4	58.2691	-1.98519	0.206374	6.83082e-08
ENSG00000205682	AC020741.1	12.0917	-1.99654	0.225715	3.74437e-07
ENSG00000164488	DACT2	51.9871	-2.00532	0.172601	2.08076e-10
ENSG00000150471	ADGRL3	519.134	-2.01144	0.190164	3.79584e-09
ENSG00000169862	CTNND2	24.4927	-2.0139	0.223281	2.03708e-07
ENSG00000187323	DCC	18.722	-2.02149	0.249152	1.66383e-06
ENSG00000177614	PGBD5	31.8944	-2.02208	0.180759	5.13661e-10
ENSG00000124939	SCGB2A1	10.4543	-2.02674	0.410469	0.000756613
ENSG00000139151	PLCZ1	40.3766	-2.03116	0.20557	2.27039e-08
ENSG00000151365	THRSP	301.063	-2.0325	0.310136	4.26329e-05
ENSG00000134323	MYCN	15.2137	-2.06693	0.190887	8.52901e-10
ENSG00000167178	ISLR2	15.5083	-2.07248	0.21048	1.21476e-08
ENSG00000146453	PNLDC1	23.7514	-2.0827	0.34382	8.37185e-05
ENSG00000124440	HIF3A	132.815	-2.09092	0.222557	4.07826e-08
ENSG00000047936	ROS1	48.113	-2.10003	0.432366	0.000672961
ENSG00000134824	FADS2	1976.6	-2.10368	0.384833	0.00022209
ENSG00000131686	CA6	204.678	-2.10518	0.205454	2.63206e-09
ENSG00000166473	PKD1L2	193.105	-2.10621	0.32877	3.76561e-05
ENSG00000139304	PTPRQ	39.4344	-2.10825	0.299652	9.49382e-06
ENSG00000267287	AC068473.3	24.0253	-2.11001	0.18709	8.27425e-11
ENSG00000172264	MACROD2	121.517	-2.11754	0.12603	0
ENSG00000196593	ANKRD20A19P	12.2555	-2.11888	0.286694	4.37659e-06
ENSG00000150893	FREM2	167.926	-2.13666	0.21854	6.47594e-09
ENSG00000123407	HOXC12	18.3514	-2.14599	0.210084	1.46684e-09
ENSG00000149654	CDH22	33.5547	-2.1509	0.242017	7.27395e-08
ENSG00000124003	MOGAT1	21.846	-2.1536	0.399027	0.000203783
ENSG00000223561	AC005165.1	13.463	-2.16054	0.364696	7.56942e-05
ENSG00000214491	SEC14L6	332.477	-2.16259	0.360315	6.54964e-05
ENSG00000241684	ADAMTS9-AS2	120.43	-2.173	0.154551	1.18073e-15
ENSG00000243197	TUSC7	10.3103	-2.1841	0.282682	1.05232e-06
ENSG00000124205	EDN3	10.338	-2.20382	0.26229	1.51578e-07
ENSG00000116882	HAO2	28.3837	-2.21509	0.346457	1.96524e-05
ENSG00000094796	KRT31	85.9343	-2.22538	0.274839	3.11066e-07
ENSG00000185640	KRT79	674.548	-2.25495	0.405345	9.86226e-05
ENSG00000168671	UGT3A2	36.5318	-2.25508	0.279434	2.48618e-07
ENSG00000119915	ELOVL3	155.268	-2.2567	0.421657	0.000152374
ENSG00000184210	DGAT2L6	100.424	-2.28312	0.353862	1.33317e-05
ENSG00000244040	IL12A-AS1	10.1469	-2.28323	0.345427	9.17714e-06
ENSG00000161634	DCD	5899.21	-2.29375	0.299972	5.75901e-07
ENSG00000203697	CAPN8	36.4374	-2.30195	0.251063	7.45825e-09
ENSG00000124935	SCGB1D2	249.128	-2.32295	0.243255	1.68631e-09
ENSG00000060718	COL11A1	95.9966	-2.32498	0.236207	6.86202e-10
ENSG00000162877	PM20D1	371.877	-2.33577	0.396504	3.63326e-05
ENSG00000259225	LINC02345	25.5702	-2.34959	0.218246	1.40414e-11
ENSG00000120332	TNN	73.4853	-2.35375	0.210486	3.88537e-12
ENSG00000004846	ABCB5	31.6849	-2.36899	0.275747	2.95787e-08
ENSG00000113396	SLC27A6	19.8243	-2.38502	0.256995	2.40639e-09
ENSG00000279460	AC112243.1	10.0536	-2.3904	0.39903	2.16334e-05
ENSG00000254235	AC022784.6	10.6544	-2.39191	0.318997	4.58713e-07
ENSG00000100341	PNPLA5	49.5778	-2.3962	0.370866	7.09279e-06
ENSG00000170484	KRT74	73.0597	-2.39653	0.479814	0.00019451
ENSG00000205186	FABP9	24.2095	-2.39934	0.738756	0.00400041
ENSG00000140465	CYP1A1	22.6814	-2.40154	0.515025	0.000379408
ENSG00000069482	GAL	83.4616	-2.4208	0.528146	0.00042977
ENSG00000250125	LINC02232	15.5861	-2.45668	0.272734	3.21618e-09
ENSG00000260913	LINC01254	21.55	-2.48509	0.233497	5.96874e-12
ENSG00000164434	FABP7	147.543	-2.52355	0.300955	1.55148e-08
ENSG00000166391	MOGAT2	32.7712	-2.53461	0.352327	4.67572e-07
ENSG00000159450	TCHH	375.004	-2.54038	0.633604	0.000946845
ENSG00000228630	HOTAIR	45.2182	-2.54231	0.215937	2.76041e-14
ENSG00000157330	C1orf158	12.9625	-2.5665	0.66909	0.00117474
ENSG00000147160	AWAT2	123.082	-2.57132	0.464292	3.31095e-05
ENSG00000147573	TRIM55	12.9081	-2.57368	0.338708	1.2576e-07
ENSG00000268751	SCGB1B2P	122.288	-2.61738	0.275965	1.70515e-10
ENSG00000197079	KRT35	24.6662	-2.63581	0.581101	0.000275126
ENSG00000260192	LINC02240	17.3751	-2.66103	0.345363	5.77764e-08
ENSG00000180818	HOXC10	55.4947	-2.68678	0.179086	0
ENSG00000170454	KRT75	73.2987	-2.71097	0.312614	1.31346e-09
ENSG00000102109	PCSK1N	13.438	-2.71607	0.229063	2.42334e-15
ENSG00000159763	PIP	487.782	-2.74058	0.344598	1.81157e-08
ENSG00000186526	CYP4F8	214.427	-2.7943	0.466744	5.23723e-06
ENSG00000188984	AADACL3	306.812	-2.80782	0.563356	7.23034e-05
ENSG00000108759	KRT32	23.8782	-2.84912	0.361042	1.03678e-08
ENSG00000173908	KRT28	21.5822	-2.89338	0.702554	0.000418487
ENSG00000188488	SERPINA5	48.2961	-2.90279	0.278821	2.88908e-13
ENSG00000231453	LINC01305	21.7839	-2.90852	0.190834	0
ENSG00000251151	HOXC-AS3	10.5058	-3.00888	0.280052	1.80086e-14
ENSG00000144057	ST6GAL2	31.2433	-3.08492	0.224447	0
ENSG00000282906	AL513321.2	11.6188	-3.21328	0.387746	3.87733e-10
ENSG00000283907	AD000090.1	19.5073	-3.3217	0.738369	8.50281e-05
ENSG00000138615	CILP	581.97	-3.45908	0.258041	0
ENSG00000211896	IGHG1	33.4834	-3.75582	0.629779	4.41758e-07

## Sheet: 6wks P-I VitD(-) v Baseline
EnsemblID	Gene	baseMean	log2FoldChange	lfcSE	svalue
ENSG00000255399	TBX5-AS1	58.1284	4.95791	0.19521	1.06465e-91
ENSG00000128713	HOXD11	11.1783	4.19962	0.333839	1.55115e-22
ENSG00000089225	TBX5	54.407	4.15068	0.190447	4.44895e-62
ENSG00000275385	CCL18	92.265	3.25143	0.351175	1.38834e-11
ENSG00000156738	MS4A1	25.6249	3.20254	0.410516	5.2519e-09
ENSG00000160856	FCRL3	16.7372	3.01489	0.418897	1.39876e-07
ENSG00000156076	WIF1	339.697	2.58457	0.231796	8.14157e-13
ENSG00000134545	KLRC1	16.7436	2.37688	0.408347	6.78531e-05
ENSG00000229961	AL357143.1	26.2299	2.36833	0.637322	0.00417037
ENSG00000198178	CLEC4C	13.5349	2.3003	0.419052	0.000188054
ENSG00000138755	CXCL9	212.864	2.29872	0.418456	0.000159536
ENSG00000128710	HOXD10	53.5608	2.19449	0.126305	5.11712e-22
ENSG00000211899	IGHM	25.7151	2.18181	0.408728	0.000468591
ENSG00000158485	CD1B	40.3911	2.15602	0.374163	0.000216123
ENSG00000182938	OTOP3	15.3858	1.96931	0.28388	5.39672e-05
ENSG00000163599	CTLA4	32.3188	1.93636	0.377187	0.00180113
ENSG00000113600	C9	44.1464	1.85585	0.192977	4.58733e-07
ENSG00000163600	ICOS	40.7629	1.8195	0.346848	0.00248528
ENSG00000115523	GNLY	96.7294	1.78975	0.35342	0.00315208
ENSG00000155761	SPAG17	124.167	1.76756	0.256409	0.000254887
ENSG00000147138	GPR174	93.8524	1.75193	0.257472	0.00033753
ENSG00000188404	SELL	133.876	1.73417	0.340653	0.00383107
ENSG00000138829	FBN2	142.515	1.72432	0.202138	1.76045e-05
ENSG00000181374	CCL13	140.981	1.71993	0.278331	0.00117035
ENSG00000255833	TIFAB	52.8487	1.69776	0.239417	0.000381298
ENSG00000109625	CPZ	18.8355	1.65062	0.217786	0.00029204
ENSG00000174963	ZIC4	25.6486	1.62665	0.256484	0.00207147
ENSG00000281103	TRG-AS1	40.8651	1.59619	0.233742	0.00125984
ENSG00000173200	PARP15	94.7074	1.54412	0.213863	0.00143094
ENSG00000123405	NFE2	47.4629	1.52184	0.180593	0.000509147
ENSG00000155269	GPR78	20.2863	1.51124	0.209954	0.00216575
ENSG00000084110	HAL	1647.99	1.3864	0.16582	0.00260678
ENSG00000159263	SIM2	27.3534	-1.43975	0.161792	0.000773643
ENSG00000123388	HOXC11	27.0624	-1.44877	0.173039	0.00108866
ENSG00000095713	CRTAC1	30.2439	-1.45008	0.171486	0.00100544
ENSG00000250133	HOXC-AS2	33.0115	-1.45752	0.15808	0.000425978
ENSG00000101098	RIMS4	16.3476	-1.51328	0.217073	0.00237365
ENSG00000260027	HOXB7	22.713	-1.54583	0.159278	4.13235e-05
ENSG00000173930	SLCO4C1	35.0511	-1.59921	0.282792	0.00451538
ENSG00000102109	PCSK1N	13.438	-1.65726	0.208438	0.000128907
ENSG00000231453	LINC01305	21.7839	-1.70979	0.170218	2.79449e-06
ENSG00000170477	KRT4	24.0802	-1.76051	0.330274	0.00273649
ENSG00000161634	DCD	5899.21	-1.76322	0.314223	0.00225896
ENSG00000160161	CILP2	33.6808	-1.81308	0.250233	0.000101772
ENSG00000180818	HOXC10	55.4947	-1.87021	0.178654	8.86416e-08
ENSG00000146453	PNLDC1	23.7514	-1.95928	0.359931	0.000846825
ENSG00000279460	AC112243.1	10.0536	-2.17466	0.41526	0.000602643
ENSG00000228630	HOTAIR	45.2182	-2.26652	0.223003	8.57054e-10
ENSG00000251151	HOXC-AS3	10.5058	-2.36246	0.274855	4.62037e-08
ENSG00000211896	IGHG1	33.4834	-2.47447	0.686435	0.00400285

## Sheet: 6wks P-I VitD(+) v Baseline
EnsemblID	Gene	baseMean	log2FoldChange	lfcSE	svalue
ENSG00000255399	TBX5-AS1	58.1284	4.92546	0.195145	2.69516e-90
ENSG00000128713	HOXD11	11.1783	4.42197	0.330936	7.57554e-26
ENSG00000089225	TBX5	54.407	4.13551	0.190263	1.28045e-61
ENSG00000275385	CCL18	92.265	3.76731	0.349635	2.47557e-16
ENSG00000160856	FCRL3	16.7372	3.28112	0.41594	4.79973e-09
ENSG00000156738	MS4A1	25.6249	3.13698	0.41069	2.26761e-08
ENSG00000229961	AL357143.1	26.2299	3.00695	0.613319	0.000135446
ENSG00000211899	IGHM	25.7151	2.66896	0.403407	2.74572e-06
ENSG00000125740	FOSB	474.657	2.41127	0.432807	0.000144021
ENSG00000262406	MMP12	166.118	2.37888	0.600071	0.0027159
ENSG00000128710	HOXD10	53.5608	2.3077	0.12511	2.38053e-26
ENSG00000188282	RUFY4	19.5345	2.22655	0.430076	0.000447069
ENSG00000156076	WIF1	339.697	2.18406	0.232468	5.23991e-08
ENSG00000138755	CXCL9	212.864	2.15379	0.41887	0.000691087
ENSG00000181374	CCL13	140.981	2.10168	0.275642	8.55028e-06
ENSG00000198178	CLEC4C	13.5349	2.10017	0.42359	0.00118565
ENSG00000113600	C9	44.1464	1.98204	0.191615	4.21141e-08
ENSG00000145287	PLAC8	52.9377	1.97827	0.376526	0.00114527
ENSG00000161905	ALOX15	179.66	1.97579	0.433787	0.00331193
ENSG00000182938	OTOP3	15.3858	1.9473	0.283785	8.09625e-05
ENSG00000269404	SPIB	23.6614	1.92269	0.409785	0.00316366
ENSG00000163600	ICOS	40.7629	1.90945	0.344453	0.000901057
ENSG00000206384	COL6A6	440.478	1.84014	0.256715	0.000126978
ENSG00000183034	OTOP2	19.4572	1.83517	0.305445	0.000753523
ENSG00000089012	SIRPG	10.8745	1.81346	0.341972	0.00202018
ENSG00000188404	SELL	133.876	1.78899	0.339391	0.00243027
ENSG00000155761	SPAG17	124.167	1.78888	0.256192	0.000215355
ENSG00000183813	CCR4	112.128	1.706	0.308627	0.00278865
ENSG00000255833	TIFAB	52.8487	1.68586	0.23914	0.000394323
ENSG00000119125	GDA	54.834	1.65813	0.299884	0.00392223
ENSG00000135898	GPR55	18.0112	1.57074	0.258747	0.00384337
ENSG00000138829	FBN2	142.515	1.52182	0.203482	0.00127359
ENSG00000124203	ZNF831	124.248	1.49297	0.235831	0.0049627
ENSG00000114771	AADAC	184.384	1.43587	0.186841	0.00236042
ENSG00000084110	HAL	1647.99	1.34695	0.165889	0.00486817
ENSG00000260027	HOXB7	22.713	-1.36896	0.153598	0.00189233
ENSG00000215218	UBE2QL1	26.3038	-1.39853	0.18999	0.00477264
ENSG00000250133	HOXC-AS2	33.0115	-1.407	0.155828	0.00106252
ENSG00000102109	PCSK1N	13.438	-1.47305	0.202359	0.00229128
ENSG00000185499	MUC1	83.6091	-1.57526	0.254736	0.0030116
ENSG00000113396	SLC27A6	19.8243	-1.58001	0.258121	0.00338516
ENSG00000095321	CRAT	555.45	-1.59165	0.234453	0.00145439
ENSG00000203697	CAPN8	36.4374	-1.64458	0.257498	0.00150384
ENSG00000087128	TMPRSS11E	62.3856	-1.67645	0.251085	0.000789107
ENSG00000185479	KRT6B	917.595	-1.68009	0.312495	0.00416054
ENSG00000176194	CIDEA	92.4356	-1.68214	0.272545	0.00155234
ENSG00000259803	SLC22A31	18.3846	-1.722	0.313121	0.00264449
ENSG00000151365	THRSP	301.063	-1.74919	0.324762	0.00257381
ENSG00000253125	AC055854.1	119.006	-1.75125	0.351564	0.00449895
ENSG00000152078	TMEM56	217.659	-1.77693	0.245616	0.000187976
ENSG00000170454	KRT75	73.2987	-1.78835	0.325697	0.00183037
ENSG00000160161	CILP2	33.6808	-1.81728	0.249525	0.000118159
ENSG00000132915	PDE6A	51.1918	-1.82151	0.274134	0.000319256
ENSG00000236539	HNRNPA1P54	10.4798	-1.84311	0.328351	0.00122984
ENSG00000214491	SEC14L6	332.477	-1.8525	0.378626	0.00323814
ENSG00000178445	GLDC	70.06	-1.86166	0.351417	0.00171106
ENSG00000162779	AXDND1	21.496	-1.88797	0.346502	0.00131666
ENSG00000228630	HOTAIR	45.2182	-1.88856	0.218404	4.50016e-06
ENSG00000231453	LINC01305	21.7839	-1.91428	0.173461	1.43244e-08
ENSG00000179593	ALOX15B	455.794	-1.91752	0.32374	0.00055004
ENSG00000128422	KRT17	2145.15	-1.94262	0.329223	0.000420521
ENSG00000180818	HOXC10	55.4947	-1.97074	0.178612	7.62627e-09
ENSG00000260192	LINC02240	17.3751	-2.0594	0.352273	0.000301836
ENSG00000149485	FADS1	930.105	-2.06223	0.280029	1.36345e-05
ENSG00000170477	KRT4	24.0802	-2.13662	0.331312	5.66189e-05
ENSG00000146453	PNLDC1	23.7514	-2.18554	0.360528	0.000109058
ENSG00000166391	MOGAT2	32.7712	-2.2278	0.366032	7.26498e-05
ENSG00000184210	DGAT2L6	100.424	-2.29754	0.36633	3.93737e-05
ENSG00000116882	HAO2	28.3837	-2.30102	0.362058	3.00446e-05
ENSG00000162877	PM20D1	371.877	-2.31001	0.411372	0.000164824
ENSG00000164434	FABP7	147.543	-2.36538	0.311386	5.51355e-07
ENSG00000203857	HSD3B1	37.573	-2.37711	0.479869	0.000367803
ENSG00000173930	SLCO4C1	35.0511	-2.40712	0.287275	8.32057e-08
ENSG00000047936	ROS1	48.113	-2.42217	0.449395	0.000176586
ENSG00000279460	AC112243.1	10.0536	-2.46023	0.421482	5.01868e-05
ENSG00000119915	ELOVL3	155.268	-2.46943	0.435739	6.45219e-05
ENSG00000185640	KRT79	674.548	-2.52634	0.417494	2.27561e-05
ENSG00000100341	PNPLA5	49.5778	-2.54141	0.385234	6.60473e-06
ENSG00000134824	FADS2	1976.6	-2.54425	0.395722	9.9976e-06
ENSG00000251151	HOXC-AS3	10.5058	-2.54706	0.277817	2.13939e-09
ENSG00000186526	CYP4F8	214.427	-2.60057	0.48662	0.000100086
ENSG00000124003	MOGAT1	21.846	-2.72796	0.421183	3.58753e-06
ENSG00000147160	AWAT2	123.082	-2.80148	0.479731	1.60669e-05
ENSG00000188984	AADACL3	306.812	-2.83721	0.585068	0.000200129
ENSG00000069482	GAL	83.4616	-3.17344	0.539444	5.52201e-06
ENSG00000283907	AD000090.1	19.5073	-4.57577	0.772777	2.01224e-07

## Sheet: 72hrs P-E Mild v Baseline
EnsemblID	Gene	baseMean	log2FoldChange	lfcSE	svalue
ENSG00000255399	TBX5-AS1	58.1284	4.29321	0.169488	1.06796e-84
ENSG00000089225	TBX5	54.407	3.80753	0.155152	5.78439e-74
ENSG00000128713	HOXD11	11.1783	3.57325	0.320074	2.11044e-17
ENSG00000196805	SPRR2B	57.7082	3.53629	0.401252	7.53217e-12
ENSG00000167992	VWCE	103.815	3.34813	0.135935	9.23973e-68
ENSG00000124102	PI3	151.731	3.09499	0.300356	5.24253e-14
ENSG00000229961	AL357143.1	26.2299	3.07	0.391034	4.02814e-09
ENSG00000169245	CXCL10	174.378	3.05228	0.377415	1.62885e-09
ENSG00000125740	FOSB	474.657	2.95445	0.401319	3.52561e-08
ENSG00000085265	FCN1	147.47	2.91368	0.198799	2.57911e-23
ENSG00000169248	CXCL11	59.7048	2.81033	0.408079	4.37658e-07
ENSG00000198074	AKR1B10	87.9415	2.80651	0.195361	8.17566e-22
ENSG00000140379	BCL2A1	23.289	2.8	0.190014	9.60028e-23
ENSG00000138829	FBN2	142.515	2.79368	0.184795	9.08201e-24
ENSG00000131203	IDO1	33.0406	2.7815	0.310479	4.47719e-10
ENSG00000198133	TMEM229B	193.256	2.71453	0.115306	4.363e-51
ENSG00000251095	AC097478.1	116.237	2.62401	0.180384	1.1442e-20
ENSG00000205592	MUC19	53.4893	2.61076	0.317599	1.5686e-08
ENSG00000131080	EDA2R	135.843	2.59066	0.104458	2.31534e-53
ENSG00000138755	CXCL9	212.864	2.5759	0.360875	5.88364e-07
ENSG00000164175	SLC45A2	36.8408	2.57125	0.211129	2.72834e-15
ENSG00000266456	AP001178.3	15.0394	2.56097	0.183712	6.93034e-19
ENSG00000206073	SERPINB4	640.289	2.5496	0.530271	0.000242467
ENSG00000162643	WDR63	89.4347	2.54159	0.144878	1.52236e-27
ENSG00000114771	AADAC	184.384	2.53982	0.170602	7.34482e-21
ENSG00000280362	AC084759.3	17.1814	2.48507	0.301364	2.90351e-08
ENSG00000275385	CCL18	92.265	2.47113	0.282015	7.76707e-09
ENSG00000124731	TREM1	11.9131	2.43614	0.296536	4.89927e-08
ENSG00000163220	S100A9	2579.25	2.3823	0.457802	0.000148425
ENSG00000163216	SPRR2D	168.798	2.3587	0.313397	6.49147e-07
ENSG00000249695	AC026369.1	10.0984	2.3481	0.195706	1.23431e-13
ENSG00000171848	RRM2	213.515	2.34272	0.134604	7.92497e-25
ENSG00000198178	CLEC4C	13.5349	2.33208	0.323094	1.46877e-06
ENSG00000165891	E2F7	141.949	2.31689	0.12374	8.45752e-28
ENSG00000175592	FOSL1	39.3754	2.28752	0.171567	1.31004e-15
ENSG00000084110	HAL	1647.99	2.26872	0.158606	4.12707e-17
ENSG00000188373	C10orf99	79.1101	2.2539	0.212964	2.39611e-10
ENSG00000057149	SERPINB3	270.312	2.22724	0.207708	1.49842e-10
ENSG00000186407	CD300E	57.3257	2.21784	0.20269	7.76864e-11
ENSG00000178947	SMIM10L2A	163.56	2.19465	0.113619	4.05612e-27
ENSG00000145287	PLAC8	52.9377	2.19061	0.23801	2.43762e-08
ENSG00000077498	TYR	357.785	2.18678	0.182895	1.57995e-12
ENSG00000256325	AC025423.1	48.0481	2.14668	0.126357	3.78603e-21
ENSG00000228526	MIR34AHG	303.53	2.13906	0.0774051	4.02863e-50
ENSG00000130513	GDF15	16.7437	2.1333	0.193117	2.72824e-10
ENSG00000179750	APOBEC3B	11.5225	2.12196	0.215328	9.98294e-09
ENSG00000090382	LYZ	891.976	2.11863	0.212949	6.63988e-09
ENSG00000268089	GABRQ	47.395	2.11793	0.172777	2.67978e-12
ENSG00000262714	AC007342.5	21.0531	2.10475	0.144381	3.87599e-16
ENSG00000181026	AEN	359.986	2.10265	0.0830421	1.93556e-41
ENSG00000229754	CXCR2P1	14.3709	2.09751	0.32805	3.92559e-05
ENSG00000187116	LILRA5	17.6485	2.0932	0.339047	6.67788e-05
ENSG00000106366	SERPINE1	151.138	2.0896	0.261065	1.17992e-06
ENSG00000172724	CCL19	342.716	2.08577	0.192154	6.42462e-10
ENSG00000156076	WIF1	339.697	2.07596	0.188141	5.25706e-10
ENSG00000188404	SELL	133.876	2.07097	0.209746	1.33891e-08
ENSG00000095970	TREM2	13.9486	2.0673	0.228001	1.32619e-07
ENSG00000113600	C9	44.1464	2.06377	0.172734	1.53535e-11
ENSG00000244694	PTCHD4	15.4686	2.02969	0.188264	1.25044e-09
ENSG00000204613	TRIM10	13.3462	2.02384	0.271353	7.68592e-06
ENSG00000250337	PURPL	14.37	2.00453	0.213956	1.04563e-07
ENSG00000254415	SIGLEC14	17.4667	2.00314	0.342493	0.000234955
ENSG00000234546	LINC01759	18.7352	1.9891	0.144452	2.14461e-13
ENSG00000169900	PYDC1	39.4776	1.9861	0.162015	6.08427e-11
ENSG00000275620	AL121827.2	18.0711	1.96715	0.18749	1.14516e-08
ENSG00000260196	AC124798.1	37.284	1.90443	0.122759	5.13396e-15
ENSG00000163464	CXCR1	17.2533	1.8991	0.237837	7.14563e-06
ENSG00000168703	WFDC12	164.705	1.89102	0.260316	2.41184e-05
ENSG00000185664	PMEL	1298.19	1.88883	0.198515	2.93096e-07
ENSG00000101842	VSIG1	19.6924	1.88438	0.144483	3.99611e-11
ENSG00000188282	RUFY4	19.5345	1.87899	0.309617	0.000338963
ENSG00000107984	DKK1	29.7045	1.86674	0.22748	5.59868e-06
ENSG00000128710	HOXD10	53.5608	1.86412	0.118952	1.25196e-14
ENSG00000135679	MDM2	3503.93	1.85313	0.068181	3.53545e-37
ENSG00000201201	RN7SKP118	11.0826	1.82972	0.203149	2.11023e-06
ENSG00000146670	CDCA5	76.1595	1.81568	0.132821	3.11072e-11
ENSG00000160883	HK3	81.5095	1.79478	0.169955	1.46589e-07
ENSG00000163071	SPATA18	533.974	1.79211	0.0930781	3.4497e-19
ENSG00000237988	OR2I1P	21.4505	1.77933	0.267541	0.000257611
ENSG00000168918	INPP5D	755.827	1.77507	0.0827625	2.81444e-22
ENSG00000168685	IL7R	608.134	1.76882	0.202246	6.09745e-06
ENSG00000174963	ZIC4	25.6486	1.7506	0.183087	1.77641e-06
ENSG00000244509	APOBEC3C	396.516	1.75042	0.0623882	1.26464e-34
ENSG00000166897	ELFN2	32.3596	1.74016	0.206487	1.68268e-05
ENSG00000160856	FCRL3	16.7372	1.73875	0.343201	0.00250821
ENSG00000183273	CCDC60	10.4019	1.73534	0.218727	3.69204e-05
ENSG00000224397	SMIM25	10.9219	1.73091	0.186497	3.86129e-06
ENSG00000188211	NCR3LG1	280.07	1.7275	0.118211	2.30532e-11
ENSG00000269741	AC011473.4	21.4125	1.71867	0.243454	0.000220222
ENSG00000124762	CDKN1A	1650.27	1.71758	0.097578	7.66511e-15
ENSG00000163739	CXCL1	21.3524	1.71295	0.289756	0.00101431
ENSG00000107165	TYRP1	3291.75	1.71162	0.235171	0.000142382
ENSG00000237643	AL365226.2	20.6201	1.71109	0.178297	2.74468e-06
ENSG00000012223	LTF	259.099	1.71076	0.280531	0.000719077
ENSG00000248323	LUCAT1	24.4708	1.71062	0.14817	5.76356e-08
ENSG00000078237	TIGAR	180.244	1.69337	0.0847679	5.7544e-18
ENSG00000182566	CLEC4G	28.5482	1.69127	0.237781	0.000265325
ENSG00000244043	RPS27P27	11.2639	1.68631	0.163316	8.35307e-07
ENSG00000203785	SPRR2E	741.833	1.6763	0.276592	0.00106318
ENSG00000237886	NALT1	24.1523	1.66757	0.133418	2.12198e-08
ENSG00000171051	FPR1	52.3666	1.65683	0.21893	0.000161101
ENSG00000120889	TNFRSF10B	581.971	1.65675	0.0603474	6.33032e-29
ENSG00000203362	POLH-AS1	24.4245	1.64229	0.123165	8.87508e-09
ENSG00000269404	SPIB	23.6614	1.64131	0.248978	0.000638923
ENSG00000103313	MEFV	38.1627	1.62246	0.202101	0.00011552
ENSG00000239961	LILRA4	10.311	1.62186	0.314253	0.00416284
ENSG00000271856	LINC01215	19.5931	1.61891	0.280845	0.00216117
ENSG00000123405	NFE2	47.4629	1.61517	0.16312	8.22257e-06
ENSG00000108578	BLMH	2800.53	1.6099	0.162503	9.84543e-06
ENSG00000007908	SELE	397.685	1.5995	0.2411	0.000873007
ENSG00000137648	TMPRSS4	176.777	1.59455	0.191319	9.4729e-05
ENSG00000170734	POLH	512.352	1.58253	0.0576935	1.9379e-25
ENSG00000163823	CCR1	143.443	1.58173	0.177269	4.73053e-05
ENSG00000146839	ZAN	15.5918	1.56358	0.223513	0.000761957
ENSG00000103522	IL21R	57.3422	1.56332	0.175405	7.36956e-05
ENSG00000087088	BAX	221.058	1.56311	0.0609833	1.37398e-21
ENSG00000125538	IL1B	28.0821	1.55949	0.204291	0.000408584
ENSG00000029534	ANK1	56.5257	1.55895	0.145764	5.11142e-06
ENSG00000104951	IL4I1	60.0185	1.54852	0.209712	0.000532969
ENSG00000110848	CD69	119.615	1.54406	0.206985	0.000515543
ENSG00000078081	LAMP3	244.461	1.54233	0.12139	3.62101e-07
ENSG00000277287	AL109976.1	59.1013	1.54086	0.123855	5.35465e-07
ENSG00000183625	CCR3	11.1951	1.54085	0.254376	0.00278412
ENSG00000244122	UGT1A7	49.5824	1.53279	0.173256	0.000130774
ENSG00000152977	ZIC1	26.8301	1.52626	0.212168	0.000919172
ENSG00000253878	AC087752.3	23.7408	1.52612	0.144297	1.20239e-05
ENSG00000161513	FDXR	265.297	1.52573	0.0933526	7.69912e-10
ENSG00000100453	GZMB	55.2302	1.51458	0.251534	0.00370331
ENSG00000176890	TYMS	185.388	1.50704	0.0906543	9.27229e-10
ENSG00000188467	SLC24A5	38.9997	1.50586	0.190718	0.000481859
ENSG00000132274	TRIM22	1472.72	1.50461	0.0873356	3.76496e-10
ENSG00000026559	KCNG1	11.7643	1.50076	0.24377	0.00349158
ENSG00000104267	CA2	844.074	1.4975	0.126045	3.54181e-06
ENSG00000270765	GAS2L2	15.7496	1.49483	0.209498	0.00141186
ENSG00000165304	MELK	106.093	1.49284	0.130842	9.28811e-06
ENSG00000182162	P2RY8	71.2789	1.48692	0.194361	0.000827069
ENSG00000249859	PVT1	131.036	1.4766	0.0807198	1.78775e-10
ENSG00000141424	SLC39A6	2047.72	1.47587	0.0801932	1.20651e-10
ENSG00000025708	TYMP	975.41	1.46858	0.126856	1.11709e-05
ENSG00000178562	CD28	115.729	1.46328	0.171511	0.000435739
ENSG00000181374	CCL13	140.981	1.46269	0.187328	0.000942903
ENSG00000119630	PGF	173.997	1.46003	0.0982541	1.18707e-07
ENSG00000126353	CCR7	89.1534	1.45992	0.15826	0.000272994
ENSG00000167286	CD3D	47.138	1.45281	0.202514	0.00199747
ENSG00000197540	GZMM	14.231	1.44913	0.222761	0.00386814
ENSG00000125910	S1PR4	34.3824	1.44738	0.17136	0.000584896
ENSG00000163600	ICOS	40.7629	1.43029	0.221857	0.00467457
ENSG00000170855	TRIAP1	231.756	1.42974	0.0739407	3.1972e-10
ENSG00000164045	CDC25A	50.7379	1.42255	0.137281	0.00012064
ENSG00000261664	TTC39A-AS1	13.0285	1.42013	0.166448	0.000740517
ENSG00000027869	SH2D2A	45.6044	1.41747	0.189426	0.00212029
ENSG00000204020	LIPN	300.58	1.41556	0.173741	0.00126498
ENSG00000223414	LINC00473	16.1754	1.40814	0.198062	0.00333299
ENSG00000121211	MND1	19.0334	1.4067	0.172134	0.00135331
ENSG00000159648	TEPP	14.5644	1.40546	0.178741	0.00173134
ENSG00000182261	NLRP10	361.364	1.40066	0.163868	0.0010877
ENSG00000105327	BBC3	95.7717	1.39717	0.0997848	2.99805e-06
ENSG00000169403	PTAFR	287.001	1.39543	0.0942625	1.05881e-06
ENSG00000143476	DTL	152.308	1.39441	0.11273	2.05158e-05
ENSG00000120254	MTHFD1L	281.928	1.39248	0.091489	7.23827e-07
ENSG00000127564	PKMYT1	71.7147	1.38909	0.139982	0.000361008
ENSG00000093009	CDC45	64.6612	1.38766	0.140516	0.000384187
ENSG00000131042	LILRB2	115.461	1.38441	0.17401	0.00207914
ENSG00000065328	MCM10	75.8121	1.38097	0.132974	0.000320682
ENSG00000151012	SLC7A11	187.028	1.38015	0.148469	0.000678047
ENSG00000183671	GPR1	61.7644	1.37387	0.159065	0.00150052
ENSG00000094804	CDC6	109.146	1.36787	0.112776	5.03905e-05
ENSG00000196754	S100A2	1082.07	1.34972	0.138873	0.00078344
ENSG00000185306	C12orf56	41.6171	1.34488	0.151041	0.00165901
ENSG00000092853	CLSPN	77.5781	1.33956	0.132544	0.000658524
ENSG00000165168	CYBB	801.394	1.33566	0.153519	0.00228587
ENSG00000051341	POLQ	229.411	1.33227	0.111896	0.00020662
ENSG00000284681	AC007240.1	24.1471	1.32917	0.15025	0.00224369
ENSG00000106952	TNFSF8	62.1305	1.31334	0.129494	0.0012374
ENSG00000280055	TMEM75	43.1825	1.31157	0.101152	0.000110382
ENSG00000130766	SESN2	189.152	1.3113	0.106634	0.000249986
ENSG00000171320	ESCO2	74.3303	1.30955	0.132834	0.00159139
ENSG00000112659	CUL9	1783.81	1.3087	0.0735473	9.47449e-07
ENSG00000227512	AL592301.1	114.742	1.30654	0.105516	0.000280616
ENSG00000180875	GREM2	154.357	1.30537	0.147782	0.00322733
ENSG00000177602	HASPIN	27.8221	1.30414	0.152525	0.00410188
ENSG00000134574	DDB2	1117.83	1.29092	0.0750138	4.23911e-06
ENSG00000120215	MLANA	478.467	1.2838	0.135829	0.0030706
ENSG00000064115	TM7SF3	1026.59	1.28167	0.0608528	1.80575e-07
ENSG00000103490	PYCARD	251.566	1.27764	0.0955951	0.000288188
ENSG00000144045	DQX1	59.3469	1.27503	0.141924	0.00473937
ENSG00000103187	COTL1	486.983	1.27104	0.128634	0.00302038
ENSG00000115956	PLEK	350.111	1.26772	0.13646	0.00428739
ENSG00000161888	SPC24	51.4206	1.2644	0.137898	0.00494031
ENSG00000186529	CYP4F3	212.94	1.26433	0.11275	0.00153048
ENSG00000132646	PCNA	527.716	1.25997	0.0717357	1.38134e-05
ENSG00000277883	NLRP3P1	32.5748	1.25048	0.115062	0.00232897
ENSG00000172667	ZMAT3	1112.76	1.24398	0.0530788	2.37272e-07
ENSG00000148400	NOTCH1	3362.48	1.2341	0.0759596	0.000105192
ENSG00000256897	AC018410.2	91.3636	1.22905	0.0940614	0.00116183
ENSG00000198780	FAM169A	76.1578	1.21762	0.10637	0.0036505
ENSG00000159423	ALDH4A1	193.124	1.21743	0.106468	0.00375634
ENSG00000173846	PLK3	410.138	1.18938	0.0959143	0.00422419
ENSG00000247903	AC024896.1	321.73	1.17228	0.0654785	0.000498702
ENSG00000275395	FCGBP	1401.27	-1.28859	0.140412	0.00343874
ENSG00000260027	HOXB7	22.713	-1.29025	0.141623	0.00359738
ENSG00000172264	MACROD2	121.517	-1.32295	0.10282	8.98823e-05
ENSG00000267287	AC068473.3	24.0253	-1.32593	0.156649	0.00312179
ENSG00000180806	HOXC9	50.094	-1.32752	0.109529	0.000173999
ENSG00000177614	PGBD5	31.8944	-1.32888	0.164741	0.00404313
ENSG00000159263	SIM2	27.3534	-1.34299	0.153041	0.00188309
ENSG00000123388	HOXC11	27.0624	-1.34896	0.15835	0.00220177
ENSG00000258498	DIO3OS	100.467	-1.36924	0.119984	0.000125712
ENSG00000236914	LINC01852	15.391	-1.37226	0.163705	0.001695
ENSG00000172789	HOXC5	15.134	-1.38729	0.154037	0.000805023
ENSG00000120057	SFRP5	18.118	-1.38978	0.181922	0.00259936
ENSG00000101098	RIMS4	16.3476	-1.40639	0.203476	0.00398442
ENSG00000255774	AP000439.2	18.486	-1.43873	0.176617	0.000896045
ENSG00000120332	TNN	73.4853	-1.46341	0.190611	0.00118668
ENSG00000107317	PTGDS	58.108	-1.46721	0.170048	0.000396254
ENSG00000164488	DACT2	51.9871	-1.47647	0.134655	1.90942e-05
ENSG00000094796	KRT31	85.9343	-1.48253	0.225799	0.00269098
ENSG00000134323	MYCN	15.2137	-1.52003	0.17372	0.000167545
ENSG00000060718	COL11A1	95.9966	-1.53296	0.237715	0.00184473
ENSG00000259225	LINC02345	25.5702	-1.58441	0.199167	0.000227552
ENSG00000214402	LCNL1	22.2619	-1.59032	0.250727	0.00147092
ENSG00000165694	FRMD7	12.1528	-1.59472	0.200233	0.000199997
ENSG00000170454	KRT75	73.2987	-1.61228	0.319042	0.00487288
ENSG00000131686	CA6	204.678	-1.62849	0.174321	1.47862e-05
ENSG00000260913	LINC01254	21.55	-1.65101	0.191843	2.81077e-05
ENSG00000268751	SCGB1B2P	122.288	-1.65694	0.251181	0.000550251
ENSG00000250133	HOXC-AS2	33.0115	-1.66511	0.149229	3.98232e-07
ENSG00000251151	HOXC-AS3	10.5058	-1.78938	0.234729	3.24653e-05
ENSG00000188488	SERPINA5	48.2961	-1.85265	0.180293	9.1064e-08
ENSG00000161634	DCD	5899.21	-1.85395	0.294055	0.000295694
ENSG00000180818	HOXC10	55.4947	-1.87425	0.164762	2.41661e-09
ENSG00000144057	ST6GAL2	31.2433	-1.8764	0.191598	2.58589e-07
ENSG00000180440	SERTM1	15.7958	-1.89416	0.342489	0.000567649
ENSG00000124205	EDN3	10.338	-1.91495	0.255652	1.78717e-05
ENSG00000228630	HOTAIR	45.2182	-1.95098	0.204997	1.63297e-07
ENSG00000160161	CILP2	33.6808	-2.01611	0.2455	1.32016e-06
ENSG00000102109	PCSK1N	13.438	-2.05202	0.199118	4.85291e-09
ENSG00000124935	SCGB1D2	249.128	-2.05593	0.239369	4.81583e-07
ENSG00000231453	LINC01305	21.7839	-2.08708	0.163438	5.63503e-13
ENSG00000159763	PIP	487.782	-2.10573	0.326572	3.02018e-05
ENSG00000211592	IGKC	146.916	-2.65556	0.492363	3.47043e-05
ENSG00000282906	AL513321.2	11.6188	-2.6627	0.361641	2.17977e-07
ENSG00000138615	CILP	581.97	-2.87833	0.185578	0
ENSG00000283907	AD000090.1	19.5073	-3.48652	0.75277	4.44119e-05
ENSG00000211679	IGLC3	13.1492	-4.11018	0.981801	8.14916e-05
ENSG00000211896	IGHG1	71.4695	-4.69075	0.696944	3.22933e-09

## Sheet: 72hrs P-E Severe v Baseline
EnsemblID	Gene	baseMean	log2FoldChange	lfcSE	svalue
ENSG00000196611	MMP1	148.842	7.68926	0.653085	2.08011e-26
ENSG00000196805	SPRR2B	57.7082	5.58075	0.395436	1.56055e-32
ENSG00000229961	AL357143.1	26.2299	5.50528	0.367403	4.75107e-36
ENSG00000124102	PI3	151.731	5.5043	0.29452	4.237e-54
ENSG00000163220	S100A9	2579.25	4.99303	0.449908	8.1508e-21
ENSG00000184330	S100A7A	204.199	4.91974	0.689327	4.92175e-10
ENSG00000169429	CXCL8	18.142	4.86384	0.51553	1.49359e-15
ENSG00000241794	SPRR2A	54.2066	4.70671	0.541725	3.01422e-13
ENSG00000206073	SERPINB4	640.289	4.40111	0.519289	1.75646e-12
ENSG00000143556	S100A7	1185.49	4.26662	0.473572	2.33014e-13
ENSG00000128713	HOXD11	11.1783	4.14322	0.312519	2.21178e-25
ENSG00000143546	S100A8	1686.13	4.06691	0.453555	5.24139e-13
ENSG00000255399	TBX5-AS1	58.1284	4.01065	0.17036	8.56338e-71
ENSG00000198074	AKR1B10	87.9415	3.98953	0.19133	2.79601e-56
ENSG00000163464	CXCR1	17.2533	3.79588	0.215872	8.15107e-40
ENSG00000163216	SPRR2D	168.798	3.62623	0.310242	4.99601e-19
ENSG00000169245	CXCL10	174.378	3.60871	0.375006	1.04364e-13
ENSG00000089225	TBX5	54.407	3.53007	0.15607	3.0087e-60
ENSG00000085265	FCN1	147.47	3.52137	0.197955	1.95273e-38
ENSG00000169248	CXCL11	59.7048	3.45019	0.402821	3.61733e-11
ENSG00000007908	SELE	397.685	3.36254	0.237592	1.33541e-24
ENSG00000057149	SERPINB3	270.312	3.36074	0.205896	5.94907e-32
ENSG00000140379	BCL2A1	23.289	3.35706	0.184712	9.2526e-39
ENSG00000188373	C10orf99	79.1101	3.35442	0.209384	8.81284e-31
ENSG00000012223	LTF	259.099	3.34397	0.275744	2.71851e-19
ENSG00000128383	APOBEC3A	17.0735	3.33094	0.386567	4.75283e-11
ENSG00000167992	VWCE	103.815	3.31865	0.135637	1.62987e-66
ENSG00000187116	LILRA5	17.6485	3.31289	0.318068	1.20258e-14
ENSG00000145287	PLAC8	52.9377	3.27266	0.229242	1.745e-24
ENSG00000136244	IL6	14.9835	3.24991	0.434721	8.25089e-09
ENSG00000198133	TMEM229B	193.256	3.14874	0.114573	2.97522e-79
ENSG00000162892	IL24	18.251	3.09523	0.326368	4.78822e-12
ENSG00000124731	TREM1	11.9131	3.03754	0.288137	4.41017e-14
ENSG00000138829	FBN2	142.515	3.01666	0.184315	1.66614e-29
ENSG00000159516	SPRR2G	350.105	3.00251	0.351915	4.53478e-10
ENSG00000125740	FOSB	474.657	3.00099	0.400802	3.35597e-08
ENSG00000229754	CXCR2P1	14.3709	2.95654	0.308187	7.7391e-12
ENSG00000175592	FOSL1	39.3754	2.91903	0.167786	1.16015e-31
ENSG00000251095	AC097478.1	116.237	2.9111	0.179697	5.62642e-28
ENSG00000172724	CCL19	342.716	2.89406	0.191127	2.15215e-24
ENSG00000104951	IL4I1	60.0185	2.86231	0.198292	1.34989e-22
ENSG00000198178	CLEC4C	13.5349	2.82982	0.310274	1.52908e-10
ENSG00000186407	CD300E	57.3257	2.82608	0.200109	1.19528e-21
ENSG00000129988	LBP	10.6833	2.8183	0.606219	0.000131084
ENSG00000203785	SPRR2E	741.833	2.7932	0.273367	1.49838e-12
ENSG00000163739	CXCL1	21.3524	2.79178	0.274349	2.04529e-12
ENSG00000188404	SELL	133.876	2.77564	0.206058	9.89524e-20
ENSG00000269404	SPIB	23.6614	2.76696	0.228078	1.75536e-16
ENSG00000171848	RRM2	213.515	2.76218	0.133763	5.11546e-41
ENSG00000205592	MUC19	53.4893	2.74916	0.316971	1.29901e-09
ENSG00000109321	AREG	63.8485	2.73606	0.254104	3.79488e-13
ENSG00000163661	PTX3	43.0659	2.70781	0.33412	1.63858e-08
ENSG00000268089	GABRQ	47.395	2.70707	0.170266	3.77944e-25
ENSG00000114771	AADAC	184.384	2.69549	0.170197	1.02513e-24
ENSG00000099985	OSM	14.7149	2.67355	0.28623	2.22553e-10
ENSG00000084110	HAL	1647.99	2.66849	0.158383	1.48078e-27
ENSG00000204610	TRIM15	10.3183	2.65945	0.336178	3.81453e-08
ENSG00000182566	CLEC4G	28.5482	2.64398	0.225745	9.81932e-15
ENSG00000165891	E2F7	141.949	2.63687	0.122942	7.36121e-42
ENSG00000203747	FCGR3A	53.4487	2.61361	0.218973	5.92085e-15
ENSG00000262406	MMP12	166.118	2.57133	0.435287	1.56845e-05
ENSG00000171051	FPR1	52.3666	2.56921	0.211671	2.80734e-15
ENSG00000131080	EDA2R	135.843	2.56766	0.104182	1.67183e-52
ENSG00000130513	GDF15	16.7437	2.55651	0.188366	2.56622e-18
ENSG00000138755	CXCL9	212.864	2.50817	0.360491	1.09535e-06
ENSG00000070915	SLC12A3	11.485	2.49812	0.286505	5.74378e-09
ENSG00000169469	SPRR1B	483.87	2.44549	0.219758	1.25351e-12
ENSG00000171951	SCG2	10.6383	2.44538	0.263576	1.6291e-09
ENSG00000103313	MEFV	38.1627	2.43804	0.194921	4.80917e-15
ENSG00000168703	WFDC12	164.705	2.40533	0.259009	2.05514e-09
ENSG00000095970	TREM2	13.9486	2.37503	0.223911	2.39262e-11
ENSG00000162643	WDR63	89.4347	2.37378	0.14498	3.39988e-23
ENSG00000181026	AEN	359.986	2.372	0.0826102	5.07314e-63
ENSG00000254415	SIGLEC14	17.4667	2.36855	0.33531	1.88083e-06
ENSG00000027869	SH2D2A	45.6044	2.36341	0.178569	3.48924e-16
ENSG00000250337	PURPL	14.37	2.33051	0.208702	6.86892e-12
ENSG00000090382	LYZ	891.976	2.32626	0.212583	1.63937e-11
ENSG00000164175	SLC45A2	36.8408	2.32534	0.211622	1.15945e-11
ENSG00000163202	LCE3D	119.832	2.31808	0.295285	4.01433e-07
ENSG00000134339	SAA2	32.8219	2.31466	0.40501	6.1595e-05
ENSG00000163823	CCR1	143.443	2.3084	0.174594	1.95621e-15
ENSG00000188282	RUFY4	19.5345	2.30323	0.297819	5.48952e-07
ENSG00000188257	PLA2G2A	156.224	2.29195	0.234074	1.20378e-09
ENSG00000103522	IL21R	57.3422	2.28331	0.168899	7.43454e-16
ENSG00000271856	LINC01215	19.5931	2.27207	0.264243	7.48559e-08
ENSG00000275302	CCL4	10.7419	2.26546	0.292276	6.74765e-07
ENSG00000131203	IDO1	33.0406	2.26541	0.314071	2.24012e-06
ENSG00000178947	SMIM10L2A	163.56	2.26339	0.113317	2.23732e-30
ENSG00000169900	PYDC1	39.4776	2.25344	0.15962	4.76983e-17
ENSG00000256325	AC025423.1	48.0481	2.25152	0.12512	5.68427e-25
ENSG00000262714	AC007342.5	21.0531	2.24983	0.141793	1.97842e-20
ENSG00000131042	LILRB2	115.461	2.24523	0.170501	7.73716e-15
ENSG00000275385	CCL18	92.265	2.23839	0.282466	5.30379e-07
ENSG00000283376	AC011591.2	10.5847	2.23467	0.316538	4.30297e-06
ENSG00000183625	CCR3	11.1951	2.22435	0.237538	1.06244e-08
ENSG00000196684	HSH2D	58.1246	2.21923	0.196574	1.85037e-11
ENSG00000160883	HK3	81.5095	2.21414	0.167495	1.67484e-14
ENSG00000077498	TYR	357.785	2.20283	0.182649	1.03363e-12
ENSG00000126353	CCR7	89.1534	2.19539	0.153527	1.02607e-16
ENSG00000168685	IL7R	608.134	2.18427	0.201218	1.65714e-10
ENSG00000130487	KLHDC7B	18.5615	2.18283	0.248152	8.12911e-08
ENSG00000106366	SERPINE1	151.138	2.18127	0.260341	3.16133e-07
ENSG00000026559	KCNG1	11.7643	2.17458	0.232287	2.19758e-08
ENSG00000135114	OASL	63.0358	2.17435	0.229516	1.56787e-08
ENSG00000108578	BLMH	2800.53	2.16277	0.161964	2.09759e-14
ENSG00000134061	CD180	43.5824	2.15263	0.178814	3.68989e-12
ENSG00000128710	HOXD10	53.5608	2.15181	0.116396	2.60782e-24
ENSG00000137648	TMPRSS4	176.777	2.13511	0.189347	6.2097e-11
ENSG00000185664	PMEL	1298.19	2.13091	0.198073	3.77033e-10
ENSG00000171049	FPR2	10.9141	2.12727	0.417622	0.000431375
ENSG00000213606	AKR1B10P1	10.0712	2.11152	0.245297	3.25436e-07
ENSG00000228526	MIR34AHG	303.53	2.11069	0.0772789	3.21215e-48
ENSG00000107165	TYRP1	3291.75	2.1061	0.234063	1.09263e-07
ENSG00000248323	LUCAT1	24.4708	2.09327	0.143279	5.23667e-16
ENSG00000269741	AC011473.4	21.4125	2.08986	0.238478	2.57563e-07
ENSG00000160791	CCR5	104.171	2.08972	0.190671	3.42255e-10
ENSG00000184557	SOCS3	408.892	2.08735	0.232184	1.33126e-07
ENSG00000222679	RNU6-1267P	13.458	2.0846	0.183618	1.40901e-10
ENSG00000135679	MDM2	3503.93	2.08072	0.0681168	6.87806e-58
ENSG00000162894	FCMR	31.137	2.07621	0.203341	4.21202e-09
ENSG00000113600	C9	44.1464	2.04792	0.171918	3.18365e-11
ENSG00000121594	CD80	48.2765	2.04543	0.176773	1.29451e-10
ENSG00000180061	TMEM150B	10.4197	2.04474	0.247248	9.35288e-07
ENSG00000096996	IL12RB1	46.5727	2.04448	0.161162	3.20128e-12
ENSG00000119630	PGF	173.997	2.03569	0.0967251	2.4044e-28
ENSG00000107984	DKK1	29.7045	2.02771	0.225403	2.90103e-07
ENSG00000125538	IL1B	28.0821	2.02742	0.199297	9.41696e-09
ENSG00000183813	CCR4	112.128	2.02088	0.199821	1.70958e-08
ENSG00000025708	TYMP	975.41	2.01958	0.126267	8.24901e-18
ENSG00000182162	P2RY8	71.2789	2.01437	0.190359	3.05409e-09
ENSG00000227507	LTB	97.6207	2.01423	0.186953	2.20983e-09
ENSG00000100453	GZMB	55.2302	2.00007	0.242687	1.51995e-06
ENSG00000029534	ANK1	56.5257	1.99329	0.143264	1.85785e-13
ENSG00000211689	TRGC1	14.3433	1.99121	0.252371	3.70097e-06
ENSG00000148798	INA	19.4892	1.98914	0.224377	4.61406e-07
ENSG00000104974	LILRA1	12.4521	1.9845	0.257195	6.07235e-06
ENSG00000110848	CD69	119.615	1.98166	0.204329	7.77549e-08
ENSG00000115523	GNLY	96.7294	1.97837	0.236453	1.41607e-06
ENSG00000223414	LINC00473	16.1754	1.97755	0.189697	1.12233e-08
ENSG00000266456	AP001178.3	15.0394	1.97022	0.188515	1.30215e-08
ENSG00000101307	SIRPB1	14.6825	1.969	0.183822	4.88405e-09
ENSG00000104972	LILRB1	38.6005	1.96865	0.182116	3.32871e-09
ENSG00000183273	CCDC60	10.4019	1.96589	0.213206	3.34724e-07
ENSG00000156076	WIF1	339.697	1.95113	0.188166	2.28885e-08
ENSG00000245164	LINC00861	75.0624	1.94776	0.206093	1.89391e-07
ENSG00000078237	TIGAR	180.244	1.94771	0.0839135	4.04388e-31
ENSG00000178562	CD28	115.729	1.9477	0.168493	5.99199e-10
ENSG00000214212	C19orf38	12.084	1.94756	0.19217	3.9788e-08
ENSG00000196754	S100A2	1082.07	1.94418	0.138364	4.60016e-13
ENSG00000136688	IL36G	103.945	1.93998	0.182352	1.00231e-08
ENSG00000186818	LILRB4	80.1367	1.93827	0.157855	1.07336e-10
ENSG00000275620	AL121827.2	18.0711	1.93499	0.186481	2.89108e-08
ENSG00000146670	CDCA5	76.1595	1.93375	0.13188	3.51789e-14
ENSG00000169403	PTAFR	287.001	1.93147	0.0931639	7.57735e-25
ENSG00000186832	KRT16	2605.27	1.92068	0.320933	0.000219062
ENSG00000019186	CYP24A1	19.2931	1.92039	0.225656	1.94354e-06
ENSG00000124762	CDKN1A	1650.27	1.91997	0.097455	7.37866e-23
ENSG00000244694	PTCHD4	15.4686	1.91028	0.188493	6.69063e-08
ENSG00000180871	CXCR2	46.1738	1.90528	0.131591	2.628e-13
ENSG00000119535	CSF3R	97.1499	1.90004	0.165153	1.89936e-09
ENSG00000224397	SMIM25	10.9219	1.89942	0.181846	3.65377e-08
ENSG00000092853	CLSPN	77.5781	1.88716	0.12967	3.39432e-13
ENSG00000204613	TRIM10	13.3462	1.88694	0.271644	5.50762e-05
ENSG00000250033	SLC7A11-AS1	12.8882	1.88348	0.233604	7.43809e-06
ENSG00000171320	ESCO2	74.3303	1.87664	0.130011	5.96554e-13
ENSG00000101842	VSIG1	19.6924	1.87383	0.143138	2.77909e-11
ENSG00000116824	CD2	114.961	1.87348	0.191034	2.49547e-07
ENSG00000188211	NCR3LG1	280.07	1.87203	0.117875	3.74173e-15
ENSG00000197353	LYPD2	25.7379	1.84292	0.19201	5.12444e-07
ENSG00000102265	TIMP1	801.346	1.8358	0.142387	1.92533e-10
ENSG00000078081	LAMP3	244.461	1.83518	0.120485	2.06564e-13
ENSG00000204020	LIPN	300.58	1.83395	0.172593	5.9067e-08
ENSG00000065328	MCM10	75.8121	1.8259	0.130981	8.89114e-12
ENSG00000160856	FCRL3	16.7372	1.82587	0.335415	0.00103461
ENSG00000090104	RGS1	119.563	1.82303	0.219144	8.22575e-06
ENSG00000147443	DOK2	133.925	1.81963	0.116984	6.9563e-14
ENSG00000161513	FDXR	265.297	1.81461	0.0927617	3.48734e-20
ENSG00000253161	LINC01605	23.2378	1.81308	0.176984	2.11558e-07
ENSG00000141424	SLC39A6	2047.72	1.80835	0.080047	1.02734e-25
ENSG00000178789	CD300LB	19.3347	1.80789	0.175807	2.04183e-07
ENSG00000112195	TREML2	13.767	1.80536	0.279421	0.000209005
ENSG00000105639	JAK3	372.854	1.79709	0.146127	1.76295e-09
ENSG00000119125	GDA	54.834	1.79435	0.281891	0.000265199
ENSG00000122122	SASH3	147.654	1.79135	0.157472	2.78148e-08
ENSG00000164045	CDC25A	50.7379	1.79026	0.134378	1.78732e-10
ENSG00000244482	LILRA6	43.2466	1.78764	0.150582	5.31411e-09
ENSG00000129450	SIGLEC9	34.3946	1.78505	0.160419	4.34869e-08
ENSG00000167286	CD3D	47.138	1.78358	0.197697	2.77652e-06
ENSG00000187608	ISG15	117.497	1.78073	0.183825	7.94343e-07
ENSG00000126709	IFI6	302.371	1.77673	0.170807	3.07059e-07
ENSG00000249859	PVT1	131.036	1.77292	0.0792771	4.65182e-24
ENSG00000182261	NLRP10	361.364	1.77075	0.162999	1.0092e-07
ENSG00000244509	APOBEC3C	396.516	1.76945	0.0621799	1.01586e-36
ENSG00000249695	AC026369.1	10.0984	1.76589	0.203354	8.01881e-06
ENSG00000165168	CYBB	801.394	1.76562	0.152756	3.00083e-08
ENSG00000182866	LCK	109.854	1.76258	0.15795	7.20859e-08
ENSG00000168918	INPP5D	755.827	1.76075	0.0826107	4.75604e-22
ENSG00000081041	CXCL2	14.4689	1.75744	0.229519	4.90737e-05
ENSG00000261664	TTC39A-AS1	13.0285	1.75702	0.159433	8.87284e-08
ENSG00000183034	OTOP2	19.4572	1.75491	0.274272	0.00033513
ENSG00000101916	TLR8	60.1368	1.75377	0.188757	2.57562e-06
ENSG00000104267	CA2	844.074	1.74799	0.125768	9.79589e-11
ENSG00000146839	ZAN	15.5918	1.73671	0.21931	3.67344e-05
ENSG00000049249	TNFRSF9	25.9935	1.73557	0.205812	1.90206e-05
ENSG00000108700	CCL8	23.0888	1.73407	0.2739	0.00045262
ENSG00000136695	IL36RN	723.835	1.73058	0.15072	5.64296e-08
ENSG00000115607	IL18RAP	38.4023	1.7246	0.190662	7.07397e-06
ENSG00000280362	AC084759.3	17.1814	1.72436	0.307634	0.00139328
ENSG00000165304	MELK	106.093	1.71392	0.12986	1.40586e-09
ENSG00000163600	ICOS	40.7629	1.7126	0.215941	5.00179e-05
ENSG00000138135	CH25H	39.0753	1.71222	0.169199	9.73334e-07
ENSG00000093009	CDC45	64.6612	1.71145	0.138547	1.36613e-08
ENSG00000120889	TNFRSF10B	581.971	1.70268	0.0601542	3.97339e-33
ENSG00000239961	LILRA4	10.311	1.70041	0.307905	0.00178229
ENSG00000179750	APOBEC3B	11.5225	1.69987	0.219949	7.56753e-05
ENSG00000187486	KCNJ11	15.1463	1.69793	0.152737	2.65546e-07
ENSG00000244122	UGT1A7	49.5824	1.69629	0.171291	2.01004e-06
ENSG00000117091	CD48	73.0434	1.6962	0.183301	7.24997e-06
ENSG00000277287	AL109976.1	59.1013	1.68738	0.122319	7.10654e-10
ENSG00000156738	MS4A1	25.6249	1.68618	0.299282	0.00169226
ENSG00000174371	EXO1	68.429	1.68598	0.148035	1.61517e-07
ENSG00000130766	SESN2	189.152	1.68511	0.105555	2.42226e-12
ENSG00000168062	BATF2	25.9946	1.68315	0.24692	0.000307788
ENSG00000187474	FPR3	275.662	1.67866	0.153845	4.45099e-07
ENSG00000181374	CCL13	140.981	1.67783	0.185491	1.17867e-05
ENSG00000155307	SAMSN1	123.57	1.67752	0.171471	3.48375e-06
ENSG00000167850	CD300C	25.283	1.67543	0.147051	2.18915e-07
ENSG00000117009	KMO	29.4355	1.67505	0.167477	2.16299e-06
ENSG00000117560	FASLG	19.2502	1.6742	0.224006	0.00012635
ENSG00000087088	BAX	221.058	1.67253	0.0604037	3.74432e-30
ENSG00000132514	CLEC10A	388.226	1.67128	0.169311	2.67608e-06
ENSG00000140678	ITGAX	393.482	1.669	0.183373	1.26892e-05
ENSG00000005844	ITGAL	222.122	1.66777	0.156379	7.29006e-07
ENSG00000103187	COTL1	486.983	1.66658	0.127844	6.65312e-09
ENSG00000151012	SLC7A11	187.028	1.66457	0.147508	3.64025e-07
ENSG00000163071	SPATA18	533.974	1.66439	0.0930764	2.6627e-14
ENSG00000094804	CDC6	109.146	1.66427	0.111438	7.9459e-11
ENSG00000204577	LILRB3	64.6686	1.66379	0.131598	2.47614e-08
ENSG00000163599	CTLA4	32.3188	1.66307	0.241862	0.000372234
ENSG00000137078	SIT1	22.9622	1.65974	0.173308	6.89884e-06
ENSG00000175489	LRRC25	51.1294	1.65971	0.127517	8.80633e-09
ENSG00000197249	SERPINA1	59.8124	1.65677	0.204708	6.64349e-05
ENSG00000127564	PKMYT1	71.7147	1.65463	0.138284	9.67512e-08
ENSG00000182938	OTOP3	15.3858	1.65442	0.266302	0.0010697
ENSG00000255833	TIFAB	52.8487	1.65218	0.181693	1.63983e-05
ENSG00000147168	IL2RG	33.3028	1.64585	0.163237	3.17818e-06
ENSG00000228863	AL121985.1	11.1624	1.64529	0.25749	0.000823445
ENSG00000163207	IVL	581.96	1.64133	0.162616	3.58865e-06
ENSG00000111335	OAS2	401.228	1.64119	0.159477	2.31984e-06
ENSG00000006625	GGCT	387.692	1.64101	0.136068	1.1374e-07
ENSG00000229699	AL161636.1	47.2806	1.63765	0.219141	0.000199292
ENSG00000102879	CORO1A	438.427	1.63631	0.125244	2.01891e-08
ENSG00000115956	PLEK	350.111	1.63455	0.135467	1.28089e-07
ENSG00000026751	SLAMF7	91.47	1.63453	0.157255	2.08598e-06
ENSG00000100985	MMP9	112.558	1.63069	0.192196	5.29576e-05
ENSG00000256663	AC112777.1	13.6726	1.63035	0.182873	2.73976e-05
ENSG00000180549	FUT7	11.3741	1.6291	0.259582	0.00118734
ENSG00000186529	CYP4F3	212.94	1.62869	0.111835	6.54928e-10
ENSG00000125910	S1PR4	34.3824	1.62818	0.167671	8.6474e-06
ENSG00000261573	AL157402.2	23.8067	1.6278	0.195985	6.77224e-05
ENSG00000123405	NFE2	47.4629	1.6249	0.162218	4.99154e-06
ENSG00000234546	LINC01759	18.7352	1.62328	0.147495	8.99847e-07
ENSG00000110934	BIN2	120.052	1.62059	0.135994	2.73731e-07
ENSG00000170734	POLH	512.352	1.62036	0.0575283	8.70454e-29
ENSG00000170855	TRIAP1	231.756	1.61909	0.0733632	7.77057e-19
ENSG00000015285	WAS	84.1848	1.61673	0.131756	1.38185e-07
ENSG00000198821	CD247	69.3919	1.61546	0.158473	4.69545e-06
ENSG00000280055	TMEM75	43.1825	1.61268	0.0978638	1.30845e-11
ENSG00000280222	AL365209.1	28.4529	1.60766	0.165925	1.08964e-05
ENSG00000154451	GBP5	215.738	1.60736	0.210231	0.000205712
ENSG00000120280	CXorf21	39.3144	1.60733	0.163229	9.32171e-06
ENSG00000102970	CCL17	39.3121	1.59782	0.29041	0.00320151
ENSG00000198851	CD3E	72.8627	1.59688	0.183039	5.72132e-05
ENSG00000173369	C1QB	235.21	1.59392	0.141823	1.05316e-06
ENSG00000103490	PYCARD	251.566	1.59244	0.0948766	1.47211e-11
ENSG00000203362	POLH-AS1	24.4245	1.59203	0.122607	6.95023e-08
ENSG00000185905	C16orf54	83.3278	1.59128	0.159158	9.795e-06
ENSG00000160185	UBASH3A	36.6389	1.58971	0.181229	5.93818e-05
ENSG00000051341	POLQ	229.411	1.58702	0.111165	4.54081e-09
ENSG00000188263	IL17REL	24.2935	1.58351	0.168151	2.51104e-05
ENSG00000160654	CD3G	56.2593	1.58269	0.206871	0.0002691
ENSG00000115488	NEU2	50.0652	1.58067	0.166808	2.45601e-05
ENSG00000137440	FGFBP1	322.566	1.57725	0.171023	3.36118e-05
ENSG00000177238	TRIM72	16.9096	1.57652	0.14354	2.40062e-06
ENSG00000162711	NLRP3	82.1867	1.5749	0.129664	4.28922e-07
ENSG00000142405	NLRP12	12.0773	1.57441	0.178042	6.39658e-05
ENSG00000150681	RGS18	34.9206	1.57081	0.199155	0.000222497
ENSG00000121807	CCR2	130.025	1.57066	0.173716	5.19547e-05
ENSG00000170426	SDR9C7	373.186	1.56819	0.121871	1.43733e-07
ENSG00000176890	TYMS	185.388	1.56781	0.0901912	1.01029e-11
ENSG00000135919	SERPINE2	421.665	1.56737	0.147602	5.29412e-06
ENSG00000125657	TNFSF9	17.1857	1.56695	0.158412	1.8262e-05
ENSG00000205502	C2CD4B	10.0846	1.56354	0.239158	0.00138214
ENSG00000260196	AC124798.1	37.284	1.56272	0.124401	3.53638e-07
ENSG00000134460	IL2RA	60.3631	1.55964	0.161719	2.62258e-05
ENSG00000136286	MYO1G	290.828	1.55812	0.132025	8.64221e-07
ENSG00000165490	DDIAS	71.235	1.55601	0.0999931	9.3167e-10
ENSG00000082293	COL19A1	15.3699	1.5553	0.200036	0.000298878
ENSG00000018280	SLC11A1	54.4152	1.54898	0.164793	4.26501e-05
ENSG00000103241	FOXF1	10.672	1.54848	0.220806	0.000940098
ENSG00000277883	NLRP3P1	32.5748	1.54386	0.111268	4.55237e-08
ENSG00000276043	UHRF1	79.9815	1.54344	0.124675	5.87918e-07
ENSG00000197191	CYSRT1	141.392	1.54093	0.136756	3.27939e-06
ENSG00000147138	GPR174	93.8524	1.53866	0.184051	0.000169565
ENSG00000186810	CXCR3	25.7985	1.53833	0.1989	0.000421025
ENSG00000120254	MTHFD1L	281.928	1.53328	0.0909807	2.06924e-10
ENSG00000183671	GPR1	61.7644	1.5301	0.157278	3.43847e-05
ENSG00000100346	CACNA1I	24.0817	1.5266	0.180112	0.000178391
ENSG00000170423	KRT78	849.626	1.52641	0.154734	3.06634e-05
ENSG00000167208	SNX20	131.033	1.52363	0.127769	1.63693e-06
ENSG00000160255	ITGB2	722.93	1.52332	0.128002	1.75708e-06
ENSG00000168078	PBK	63.8159	1.52094	0.155139	3.75325e-05
ENSG00000136295	TTYH3	743.513	1.51926	0.0858745	4.15817e-11
ENSG00000132646	PCNA	527.716	1.51883	0.0713833	1.4235e-14
ENSG00000170835	CEL	23.0976	1.51711	0.155612	4.44227e-05
ENSG00000134917	ADAMTS8	46.6349	1.51643	0.20959	0.00101711
ENSG00000173083	HPSE	204.66	1.51441	0.111926	1.96802e-07
ENSG00000071539	TRIP13	55.9081	1.51332	0.138003	9.55661e-06
ENSG00000158869	FCER1G	136.297	1.50924	0.159218	7.03273e-05
ENSG00000007129	CEACAM21	10.8572	1.50659	0.190361	0.00046976
ENSG00000070601	FRMPD1	187.425	1.50626	0.173933	0.000196273
ENSG00000143226	FCGR2A	150.549	1.50611	0.155147	5.61445e-05
ENSG00000105374	NKG7	30.0386	1.5046	0.215452	0.00143857
ENSG00000105173	CCNE1	34.8447	1.49716	0.127881	4.43301e-06
ENSG00000151651	ADAM8	260.786	1.49615	0.138883	1.97785e-05
ENSG00000117154	IGSF21	16.3305	1.49426	0.173117	0.000239784
ENSG00000172828	CES3	58.8529	1.49334	0.123309	2.48686e-06
ENSG00000143119	CD53	288.393	1.49265	0.128737	6.23225e-06
ENSG00000158473	CD1D	15.0218	1.49181	0.19985	0.00104338
ENSG00000203760	CENPW	38.7287	1.48873	0.125832	4.5645e-06
ENSG00000179477	ALOX12B	544.128	1.48694	0.109072	3.88801e-07
ENSG00000081237	PTPRC	1594.49	1.48022	0.155009	9.199e-05
ENSG00000107742	SPOCK2	233.205	1.47857	0.163547	0.000175443
ENSG00000279176	AC079316.2	23.9606	1.47609	0.144222	4.81258e-05
ENSG00000115085	ZAP70	158.594	1.47584	0.162422	0.000157741
ENSG00000073861	TBX21	15.4195	1.47304	0.242183	0.00435737
ENSG00000198286	CARD11	86.369	1.47185	0.16614	0.000261302
ENSG00000182885	ADGRG3	13.5236	1.47029	0.187857	0.000847969
ENSG00000125384	PTGER2	86.7506	1.46876	0.128136	1.14878e-05
ENSG00000105011	ASF1B	57.3975	1.46828	0.13134	2.01666e-05
ENSG00000125735	TNFSF14	57.5885	1.46823	0.169252	0.000312266
ENSG00000198780	FAM169A	76.1578	1.46739	0.10445	3.76123e-07
ENSG00000117090	SLAMF1	77.62	1.4656	0.188294	0.00099092
ENSG00000090659	CD209	241.822	1.46543	0.153585	0.000108182
ENSG00000197299	BLM	79.8433	1.46232	0.100787	2.26455e-07
ENSG00000122862	SRGN	423.592	1.46054	0.13858	4.3538e-05
ENSG00000261471	AC092145.1	24.5108	1.45578	0.176746	0.000605282
ENSG00000113263	ITK	232.235	1.4557	0.166013	0.000358257
ENSG00000162490	DRAXIN	14.7099	1.45526	0.155423	0.0001607
ENSG00000143333	RGS16	84.7771	1.45515	0.136606	4.17864e-05
ENSG00000177602	HASPIN	27.8221	1.45494	0.149772	0.000105952
ENSG00000188467	SLC24A5	38.9997	1.4536	0.189903	0.00129608
ENSG00000132274	TRIM22	1472.72	1.4524	0.0873821	7.69621e-09
ENSG00000158859	ADAMTS4	124.216	1.45071	0.183485	0.0010785
ENSG00000162551	ALPL	35.1259	1.44955	0.148642	0.000114925
ENSG00000251616	AC113410.2	17.8259	1.44907	0.219889	0.00342439
ENSG00000189057	FAM111B	135.874	1.44907	0.117193	5.91234e-06
ENSG00000158055	GRHL3	722.038	1.44724	0.116967	6.39351e-06
ENSG00000197019	SERTAD1	128.543	1.44482	0.102592	6.29914e-07
ENSG00000136167	LCP1	2256.01	1.44197	0.132252	3.92152e-05
ENSG00000172667	ZMAT3	1112.76	1.44144	0.0528736	1.3678e-18
ENSG00000185306	C12orf56	41.6171	1.43924	0.149504	0.000151883
ENSG00000110876	SELPLG	178.889	1.43735	0.129859	3.51621e-05
ENSG00000251442	LINC01094	51.4445	1.43638	0.135374	6.51667e-05
ENSG00000130775	THEMIS2	238.478	1.43609	0.119919	1.30053e-05
ENSG00000166803	PCLAF	31.9536	1.43476	0.171267	0.000751161
ENSG00000128340	RAC2	167.302	1.43372	0.141669	9.95367e-05
ENSG00000227512	AL592301.1	114.742	1.43363	0.104711	1.36584e-06
ENSG00000167483	FAM129C	23.2214	1.43327	0.216888	0.00391398
ENSG00000129455	KLK8	188.759	1.43274	0.114649	7.82034e-06
ENSG00000113070	HBEGF	144.355	1.43098	0.171124	0.000790875
ENSG00000160013	PTGIR	71.6224	1.42946	0.0996205	6.99284e-07
ENSG00000134539	KLRD1	106.21	1.42925	0.20475	0.00277729
ENSG00000244301	AOX3P	15.3407	1.4283	0.169668	0.000759069
ENSG00000253878	AC087752.3	23.7408	1.42819	0.144405	0.000148983
ENSG00000183918	SH2D1A	44.8964	1.42683	0.209586	0.00348635
ENSG00000173110	HSPA6	26.1179	1.42598	0.154282	0.000321324
ENSG00000183760	ACP7	193.238	1.42251	0.173138	0.00113224
ENSG00000185038	MROH2A	12.3166	1.41569	0.211693	0.00416628
ENSG00000076662	ICAM3	15.303	1.41526	0.188409	0.00216704
ENSG00000013725	CD6	114.523	1.41371	0.166634	0.000956922
ENSG00000163376	KBTBD8	55.4416	1.41248	0.109158	7.62791e-06
ENSG00000143536	CRNN	20.396	1.41227	0.200714	0.0033023
ENSG00000169258	GPRIN1	51.1687	1.41104	0.144557	0.000254084
ENSG00000275011	AC129492.6	73.4362	1.41054	0.163918	0.000839788
ENSG00000125454	SLC25A19	54.4373	1.40947	0.0879709	1.49466e-07
ENSG00000143476	DTL	152.308	1.40656	0.112321	1.39938e-05
ENSG00000166741	NNMT	584.794	1.4052	0.159498	0.00074359
ENSG00000162511	LAPTM5	722.921	1.40326	0.110031	1.06031e-05
ENSG00000116717	GADD45A	189.639	1.40274	0.0812261	3.50039e-08
ENSG00000159337	PLA2G4D	324.044	1.40252	0.147608	0.00039596
ENSG00000126264	HCST	27.5221	1.3995	0.155246	0.000640757
ENSG00000159648	TEPP	14.5644	1.39642	0.176911	0.00193202
ENSG00000188396	TCTEX1D4	14.5751	1.39597	0.208779	0.00493645
ENSG00000237943	PRKCQ-AS1	40.5903	1.39594	0.181054	0.00227446
ENSG00000177272	KCNA3	51.6847	1.38417	0.154785	0.000965333
ENSG00000256433	AC005840.2	33.4086	1.38377	0.0918107	1.18017e-06
ENSG00000164647	STEAP1	79.0138	1.38368	0.157321	0.00115951
ENSG00000203710	CR1	67.0354	1.38249	0.183737	0.00304581
ENSG00000121552	CSTA	1296.33	1.38022	0.125891	0.000119449
ENSG00000169607	CKAP2L	71.4483	1.37994	0.127942	0.000143716
ENSG00000085831	TTC39A	336.117	1.37485	0.0981829	6.55816e-06
ENSG00000105327	BBC3	95.7717	1.37294	0.0993764	8.43419e-06
ENSG00000136696	IL36B	18.3288	1.36992	0.184266	0.00378236
ENSG00000122952	ZWINT	135.447	1.36648	0.121236	0.000117181
ENSG00000082074	FYB1	473.345	1.36398	0.147513	0.000999635
ENSG00000000938	FGR	130.226	1.3634	0.138265	0.000530893
ENSG00000112799	LY86	19.9026	1.36106	0.15505	0.00149667
ENSG00000112659	CUL9	1783.81	1.35847	0.0734756	5.16718e-08
ENSG00000106952	TNFSF8	62.1305	1.35741	0.128238	0.000281513
ENSG00000123329	ARHGAP9	142.797	1.35705	0.136451	0.000543613
ENSG00000104998	IL27RA	141.843	1.35614	0.128935	0.000316794
ENSG00000165480	SKA3	45.6079	1.35595	0.14619	0.00116868
ENSG00000273604	EPOP	38.3	1.35459	0.151027	0.00141575
ENSG00000101057	MYBL2	70.0959	1.35321	0.153181	0.00162975
ENSG00000268307	LINC02560	60.2079	1.34794	0.159197	0.00229014
ENSG00000216490	IFI30	17.6832	1.34784	0.171539	0.00361133
ENSG00000161405	IKZF3	267.838	1.34727	0.16599	0.00283453
ENSG00000173846	PLK3	410.138	1.34519	0.0955045	1.50067e-05
ENSG00000236039	AC019117.1	24.0469	1.34303	0.139697	0.00108729
ENSG00000167600	CYP2S1	57.056	1.34151	0.10979	8.84026e-05
ENSG00000279693	AC099521.2	47.8446	1.34083	0.162644	0.0027963
ENSG00000054967	RELT	172.385	1.33494	0.0871676	5.44728e-06
ENSG00000115107	STEAP3	288.236	1.3336	0.0647836	1.24175e-08
ENSG00000115232	ITGA4	396.413	1.33335	0.132321	0.000782916
ENSG00000140030	GPR65	54.872	1.33215	0.1692	0.00419
ENSG00000126759	CFP	101.724	1.32844	0.128763	0.0007059
ENSG00000129173	E2F8	136.273	1.32735	0.112153	0.000187278
ENSG00000264985	AC124804.1	10.4601	1.32427	0.170996	0.00496308
ENSG00000170312	CDK1	183.997	1.32333	0.134126	0.00122557
ENSG00000123485	HJURP	63.7867	1.31974	0.142582	0.0019179
ENSG00000164520	RAET1E	284.306	1.31967	0.1077	0.00014634
ENSG00000148400	NOTCH1	3362.48	1.31925	0.0758809	1.01152e-06
ENSG00000108932	SLC16A6	135.899	1.31892	0.0923069	2.68033e-05
ENSG00000162783	IER5	419.623	1.31609	0.0625675	2.38078e-08
ENSG00000198805	PNP	255.277	1.31331	0.107454	0.000190266
ENSG00000137563	GGH	320.641	1.30831	0.107631	0.00022594
ENSG00000075618	FSCN1	660.801	1.30789	0.085797	1.67655e-05
ENSG00000139988	RDH12	399.795	1.30723	0.101568	0.000112672
ENSG00000188486	H2AFX	115.285	1.30711	0.11679	0.000518448
ENSG00000100162	CENPM	50.4354	1.30541	0.138132	0.00210644
ENSG00000006327	TNFRSF12A	120.471	1.30401	0.135844	0.00197444
ENSG00000257790	EIF4A1P4	29.7145	1.30374	0.115791	0.000537195
ENSG00000088325	TPX2	203.2	1.2983	0.126427	0.00137103
ENSG00000101336	HCK	194.541	1.29501	0.119742	0.00102585
ENSG00000113368	LMNB1	267.655	1.29024	0.0918274	7.86121e-05
ENSG00000159189	C1QC	271.989	1.2883	0.130913	0.00218222
ENSG00000159423	ALDH4A1	193.124	1.28707	0.106018	0.000415942
ENSG00000173156	RHOD	234.137	1.28679	0.112397	0.000698489
ENSG00000277734	TRAC	163.046	1.28059	0.136761	0.00334267
ENSG00000120215	MLANA	478.467	1.27697	0.135537	0.00340386
ENSG00000260314	MRC1	1424.69	1.2746	0.130885	0.00275829
ENSG00000184060	ADAP2	311.768	1.27152	0.100807	0.000441857
ENSG00000178860	MSC	38.1243	1.26667	0.117837	0.00183508
ENSG00000112149	CD83	164.735	1.26387	0.136325	0.00455307
ENSG00000237886	NALT1	24.1523	1.26384	0.136189	0.00452831
ENSG00000105427	CNFN	341.704	1.26137	0.136068	0.00478005
ENSG00000011600	TYROBP	107.271	1.26056	0.135276	0.00460314
ENSG00000100292	HMOX1	349.875	1.25722	0.117109	0.00224325
ENSG00000139344	AMDHD1	25.0849	1.25458	0.128844	0.00409601
ENSG00000125780	TGM3	1043.73	1.25162	0.120863	0.00302664
ENSG00000064115	TM7SF3	1026.59	1.25142	0.060777	1.46621e-06
ENSG00000176928	GCNT4	241.547	1.25028	0.122936	0.00350706
ENSG00000185811	IKZF1	506.504	1.25015	0.124694	0.00380418
ENSG00000111331	OAS3	1031.6	1.24822	0.117618	0.00266402
ENSG00000100979	PLTP	954.004	1.24154	0.0888449	0.000405792
ENSG00000121152	NCAPH	67.9528	1.23955	0.122076	0.0042137
ENSG00000062716	VMP1	1691.32	1.23611	0.0936604	0.000774953
ENSG00000170458	CD14	300.979	1.23603	0.123572	0.00485708
ENSG00000111602	TIMELESS	236.833	1.23056	0.0811077	0.000257684
ENSG00000147536	GINS4	63.4932	1.22589	0.108377	0.00293052
ENSG00000166451	CENPN	65.9583	1.21715	0.104241	0.00300744
ENSG00000110697	PITPNM1	242.312	1.20978	0.0843004	0.000898009
ENSG00000196743	GM2A	2610.47	1.1663	0.0630191	0.000499815
ENSG00000187688	TRPV2	251.977	1.16425	0.082524	0.00395859
ENSG00000134574	DDB2	1117.83	1.15965	0.0749795	0.00259077
ENSG00000169299	PGM2	932.422	1.14641	0.0616244	0.00132742
ENSG00000174080	CTSF	337.573	-1.17251	0.0827712	0.00294978
ENSG00000139971	C14orf37	114.474	-1.17914	0.0772726	0.00155652
ENSG00000276644	DACH1	103.306	-1.21745	0.10319	0.00268267
ENSG00000215386	MIR99AHG	364.93	-1.21788	0.0883289	0.00100835
ENSG00000198838	RYR3	329.799	-1.24119	0.0936005	0.000612369
ENSG00000261390	MAFTRR	42.8596	-1.24242	0.127797	0.00490978
ENSG00000260822	AC004656.1	897.832	-1.24846	0.119506	0.00310334
ENSG00000180806	HOXC9	50.094	-1.25	0.107227	0.00148488
ENSG00000229589	ACVR2B-AS1	23.7629	-1.2575	0.131723	0.00428534
ENSG00000120093	HOXB3	177.163	-1.25924	0.088557	0.000166613
ENSG00000228065	LINC01515	260.216	-1.26192	0.117027	0.00196031
ENSG00000171502	COL24A1	59.9165	-1.2816	0.144515	0.00440565
ENSG00000134245	WNT2B	463.877	-1.28377	0.077693	1.20865e-05
ENSG00000185345	PRKN	104.496	-1.30031	0.0837213	1.71334e-05
ENSG00000188517	COL25A1	87.318	-1.30237	0.132587	0.00174311
ENSG00000130055	GDPD2	151.391	-1.30442	0.133585	0.00175611
ENSG00000239552	HOXB-AS2	16.719	-1.31268	0.149765	0.00291122
ENSG00000230552	AC092162.2	53.7102	-1.31828	0.12389	0.000669124
ENSG00000163873	GRIK3	49.0992	-1.31839	0.154741	0.00322162
ENSG00000205038	PKHD1L1	249.422	-1.32073	0.135382	0.00133822
ENSG00000247675	LRP4-AS1	69.2175	-1.32474	0.160567	0.00365351
ENSG00000154864	PIEZO2	271.106	-1.32568	0.111477	0.000181353
ENSG00000042832	TG	194.543	-1.33432	0.149278	0.00194615
ENSG00000150051	MKX	22.717	-1.33931	0.171412	0.00404987
ENSG00000277449	CEBPB-AS1	21.1932	-1.33933	0.136353	0.000889573
ENSG00000259969	AL049838.1	11.4791	-1.35443	0.182908	0.00450362
ENSG00000259359	AC012409.1	11.5355	-1.35481	0.17724	0.00386988
ENSG00000116031	CD207	243.65	-1.35921	0.162902	0.00213675
ENSG00000123407	HOXC12	18.3514	-1.35969	0.183533	0.00423752
ENSG00000275395	FCGBP	1401.27	-1.36044	0.14004	0.000626583
ENSG00000258498	DIO3OS	100.467	-1.36297	0.119061	0.000101649
ENSG00000165300	SLITRK5	60.3345	-1.3635	0.15135	0.00124539
ENSG00000273771	AC024337.2	12.2241	-1.36564	0.166976	0.00225881
ENSG00000250451	HOXC-AS1	14.4037	-1.36629	0.155097	0.00135999
ENSG00000133067	LGR6	69.705	-1.36721	0.139637	0.000512219
ENSG00000131941	RHPN2	126.339	-1.36815	0.180019	0.00338336
ENSG00000248265	AC023794.1	18.9751	-1.36941	0.145374	0.000728475
ENSG00000188783	PRELP	552.821	-1.36959	0.119548	9.56358e-05
ENSG00000159307	SCUBE1	37.4246	-1.37362	0.179578	0.00306499
ENSG00000251011	TMEM108-AS1	11.8479	-1.37365	0.179349	0.00296904
ENSG00000132975	GPR12	132.049	-1.38384	0.165504	0.0015445
ENSG00000213366	GSTM2	237.8	-1.38941	0.0885947	4.94909e-07
ENSG00000273483	AL354760.1	10.7047	-1.38979	0.188748	0.00316153
ENSG00000064205	WISP2	701.652	-1.39728	0.156278	0.000720898
ENSG00000261502	AC040174.1	35.6681	-1.40359	0.156429	0.000598216
ENSG00000134323	MYCN	15.2137	-1.4053	0.168389	0.00123541
ENSG00000169435	RASSF6	126.846	-1.41399	0.114281	1.36592e-05
ENSG00000277135	AC012409.3	15.1936	-1.41514	0.199608	0.00308417
ENSG00000171532	NEUROD2	11.0739	-1.42319	0.199438	0.00260882
ENSG00000156284	CLDN8	100.529	-1.42624	0.128725	4.62425e-05
ENSG00000280054	AC004241.5	21.0582	-1.42727	0.164821	0.000577192
ENSG00000161798	AQP5	423.566	-1.43317	0.190309	0.00176919
ENSG00000159263	SIM2	27.3534	-1.43488	0.152547	0.000243332
ENSG00000126368	NR1D1	388.765	-1.44145	0.19897	0.00204673
ENSG00000170959	DCDC1	13.1364	-1.44216	0.216563	0.00344489
ENSG00000206579	XKR4	134.372	-1.44383	0.106462	1.26704e-06
ENSG00000198739	LRRTM3	10.6949	-1.4464	0.21244	0.00272045
ENSG00000255774	AP000439.2	18.486	-1.44985	0.173369	0.000563517
ENSG00000109684	CLNK	27.867	-1.45007	0.168583	0.000458248
ENSG00000107317	PTGDS	58.108	-1.45314	0.168154	0.000436613
ENSG00000250420	AACSP1	30.1021	-1.45376	0.177188	0.000676383
ENSG00000148357	HMCN2	670.172	-1.45606	0.155755	0.000163659
ENSG00000115705	TPO	34.3339	-1.45698	0.142854	6.90262e-05
ENSG00000224570	AC097063.1	28.8102	-1.45876	0.188053	0.00114134
ENSG00000283213	AC130466.1	12.953	-1.45987	0.240621	0.00483121
ENSG00000169862	CTNND2	24.4927	-1.46381	0.20125	0.00164204
ENSG00000183230	CTNNA3	28.2983	-1.46655	0.173518	0.000447168
ENSG00000170509	HSD17B13	23.0256	-1.4678	0.208237	0.00190382
ENSG00000203697	CAPN8	36.4374	-1.47627	0.24813	0.00480536
ENSG00000177614	PGBD5	31.8944	-1.49165	0.164257	0.00013596
ENSG00000073067	CYP2W1	75.1636	-1.49241	0.155773	7.71459e-05
ENSG00000124116	WFDC3	71.7006	-1.49722	0.166758	0.000138489
ENSG00000103528	SYT17	105.307	-1.50958	0.119903	7.61564e-07
ENSG00000260876	LINC01229	23.9001	-1.51202	0.204077	0.000807111
ENSG00000110484	SCGB2A2	1231.11	-1.51797	0.231855	0.0019887
ENSG00000259459	LINC02568	19.4957	-1.53424	0.192698	0.000303297
ENSG00000156395	SORCS3	12.2598	-1.53791	0.220104	0.001114
ENSG00000174827	PDZK1	28.7166	-1.5517	0.204309	0.000426199
ENSG00000150471	ADGRL3	519.134	-1.55316	0.156546	2.25771e-05
ENSG00000172264	MACROD2	121.517	-1.55643	0.103132	2.55028e-09
ENSG00000250133	HOXC-AS2	33.0115	-1.5735	0.146846	4.17957e-06
ENSG00000124440	HIF3A	132.815	-1.57981	0.150339	4.84244e-06
ENSG00000175084	DES	622.192	-1.58166	0.252013	0.00161747
ENSG00000112319	EYA4	11.0907	-1.58298	0.209542	0.000290147
ENSG00000165186	PTCHD1	26.1465	-1.58387	0.212251	0.000339756
ENSG00000179915	NRXN1	187.222	-1.59693	0.126289	1.05096e-07
ENSG00000177103	DSCAML1	19.861	-1.59953	0.176799	3.20903e-05
ENSG00000149403	GRIK4	13.4934	-1.59954	0.238562	0.00079895
ENSG00000168702	LRP1B	99.1151	-1.60252	0.123307	4.7559e-08
ENSG00000235914	MACROD2-AS1	18.6165	-1.60846	0.162851	9.08672e-06
ENSG00000183775	KCTD16	17.2484	-1.60852	0.242583	0.000815258
ENSG00000150275	PCDH15	11.6571	-1.61112	0.305093	0.00384794
ENSG00000100473	COCH	123.401	-1.61473	0.196066	8.32792e-05
ENSG00000166473	PKD1L2	193.105	-1.61878	0.242202	0.000691075
ENSG00000223764	AL645608.1	13.4991	-1.63312	0.202809	8.49504e-05
ENSG00000196859	KRT39	17.3088	-1.6394	0.2067	9.38104e-05
ENSG00000120332	TNN	73.4853	-1.65048	0.190019	2.92749e-05
ENSG00000214402	LCNL1	22.2619	-1.65499	0.246054	0.000464006
ENSG00000170454	KRT75	73.2987	-1.65722	0.316434	0.00314171
ENSG00000164434	FABP7	147.543	-1.65728	0.271361	0.00120623
ENSG00000260192	LINC02240	17.3751	-1.65946	0.319573	0.0031814
ENSG00000280048	AC012409.5	12.5517	-1.66277	0.196265	3.28503e-05
ENSG00000236231	AC017048.2	12.175	-1.67103	0.207706	6.27727e-05
ENSG00000139151	PLCZ1	40.3766	-1.67406	0.151218	4.14387e-07
ENSG00000173930	SLCO4C1	35.0511	-1.67766	0.270915	0.000856181
ENSG00000133110	POSTN	2332.36	-1.685	0.145625	1.18354e-07
ENSG00000120057	SFRP5	18.118	-1.68546	0.186327	1.03116e-05
ENSG00000224957	LINC01266	17.1166	-1.70721	0.228134	9.01935e-05
ENSG00000164266	SPINK1	11.2481	-1.71512	0.240596	0.000141095
ENSG00000094796	KRT31	85.9343	-1.71557	0.224396	7.29772e-05
ENSG00000184210	DGAT2L6	100.424	-1.72083	0.354082	0.00352773
ENSG00000241684	ADAMTS9-AS2	120.43	-1.73238	0.10874	6.7171e-13
ENSG00000268751	SCGB1B2P	122.288	-1.73364	0.250707	0.000172509
ENSG00000105989	WNT2	17.9273	-1.74117	0.198198	8.86607e-06
ENSG00000250125	LINC02232	15.5861	-1.7445	0.225208	4.71774e-05
ENSG00000141469	SLC14A1	133.551	-1.75001	0.206544	1.3327e-05
ENSG00000116882	HAO2	28.3837	-1.75188	0.325209	0.00159301
ENSG00000164488	DACT2	51.9871	-1.75301	0.136216	1.108e-09
ENSG00000060718	COL11A1	95.9966	-1.76875	0.236012	5.82928e-05
ENSG00000267287	AC068473.3	24.0253	-1.77555	0.163548	9.26686e-08
ENSG00000131686	CA6	204.678	-1.80295	0.17416	1.75038e-07
ENSG00000196593	ANKRD20A19P	12.2555	-1.8482	0.253961	4.00612e-05
ENSG00000144619	CNTN4	58.2691	-1.84865	0.152317	8.54406e-10
ENSG00000187323	DCC	18.722	-1.85002	0.237413	1.75101e-05
ENSG00000243197	TUSC7	10.3103	-1.86526	0.24703	2.35247e-05
ENSG00000113396	SLC27A6	19.8243	-1.91417	0.239932	6.72769e-06
ENSG00000180818	HOXC10	55.4947	-1.97656	0.164095	8.86606e-11
ENSG00000155897	ADCY8	102.946	-1.98034	0.2365	1.31613e-06
ENSG00000254235	AC022784.6	10.6544	-2.00856	0.284044	2.21448e-05
ENSG00000198547	C20orf203	14.4246	-2.02941	0.22125	1.55213e-07
ENSG00000140465	CYP1A1	22.6814	-2.03915	0.515326	0.00371749
ENSG00000186526	CYP4F8	214.427	-2.04202	0.462413	0.00186226
ENSG00000004846	ABCB5	31.6849	-2.04699	0.255155	1.57792e-06
ENSG00000228630	HOTAIR	45.2182	-2.04749	0.204392	1.49865e-08
ENSG00000170484	KRT74	73.0597	-2.04796	0.484332	0.00241802
ENSG00000231453	LINC01305	21.7839	-2.1208	0.161297	1.43311e-13
ENSG00000161634	DCD	5899.21	-2.15562	0.291652	2.97671e-06
ENSG00000108759	KRT32	23.8782	-2.17656	0.328716	1.78867e-05
ENSG00000181143	MUC16	134.336	-2.1769	0.250431	1.2304e-07
ENSG00000160161	CILP2	33.6808	-2.186	0.245485	6.1691e-08
ENSG00000175065	DSG4	33.8301	-2.20016	0.277035	6.52275e-07
ENSG00000182898	TCHHL1	10.6631	-2.22669	0.606899	0.0036747
ENSG00000124935	SCGB1D2	249.128	-2.23143	0.238979	1.18174e-08
ENSG00000144057	ST6GAL2	31.2433	-2.24663	0.194502	5.38731e-12
ENSG00000124939	SCGB2A1	10.4543	-2.31715	0.383484	2.86294e-05
ENSG00000260913	LINC01254	21.55	-2.32716	0.204714	2.8125e-12
ENSG00000124205	EDN3	10.338	-2.35331	0.269177	2.67803e-08
ENSG00000171446	KRT27	104.493	-2.36933	0.655765	0.00287287
ENSG00000251151	HOXC-AS3	10.5058	-2.43322	0.24996	3.08237e-10
ENSG00000259225	LINC02345	25.5702	-2.48335	0.21335	1.23766e-13
ENSG00000159763	PIP	487.782	-2.48608	0.324068	2.33995e-07
ENSG00000205426	KRT81	14.5113	-2.5745	0.572422	0.00034437
ENSG00000182591	KRTAP11-1	14.9486	-2.60202	0.581283	0.000325918
ENSG00000165694	FRMD7	12.1528	-2.6342	0.239238	4.19089e-13
ENSG00000102109	PCSK1N	13.438	-2.64969	0.218053	1.02068e-15
ENSG00000197079	KRT35	24.6662	-2.6536	0.536378	9.75132e-05
ENSG00000205186	FABP9	24.2095	-2.65742	0.714548	0.0015325
ENSG00000170442	KRT86	23.0496	-2.72992	0.509116	3.13686e-05
ENSG00000173908	KRT28	21.5822	-2.81956	0.707559	0.000647853
ENSG00000170523	KRT83	10.8907	-2.83975	0.749911	0.00109613
ENSG00000135443	KRT85	75.2901	-2.86141	0.812318	0.00171746
ENSG00000221852	KRTAP1-5	18.1917	-2.92455	0.796429	0.00121582
ENSG00000188488	SERPINA5	48.2961	-3.06125	0.195201	0
ENSG00000283907	AD000090.1	19.5073	-3.06947	0.753941	0.000362898
ENSG00000180440	SERTM1	15.7958	-3.12005	0.363257	2.39088e-10
ENSG00000138615	CILP	581.97	-3.31754	0.18584	0
ENSG00000211896	IGHG1	71.4695	-3.33043	0.706383	5.09615e-05
ENSG00000282906	AL513321.2	11.6188	-3.45127	0.38449	6.13404e-12

## Sheet: 72hrs P-E Severe v Mild
EnsemblID	Gene	baseMean	log2FoldChange	lfcSE	stat	pvalue	padj
ENSG00000196611	MMP1	148.842	7.31345	0.759359	9.63109	5.90997e-22	2.04373e-17
ENSG00000169429	CXCL8	18.142	3.92107	0.582711	6.72901	1.70821e-11	4.21939e-08
ENSG00000184330	S100A7A	204.199	3.0738	0.786344	3.90898	9.26854e-05	0.00342797
ENSG00000143556	S100A7	1185.49	2.96588	0.546204	5.42999	5.63584e-08	1.89216e-05
ENSG00000241794	SPRR2A	54.2066	2.60598	0.604239	4.31284	1.61172e-05	0.00104372
ENSG00000163220	S100A9	2579.25	2.52657	0.519299	4.86534	1.14261e-06	0.000171765
ENSG00000124102	PI3	151.731	2.38932	0.312748	7.63975	2.17647e-14	1.25441e-10
ENSG00000229961	AL357143.1	26.2299	2.38811	0.294223	8.11666	4.79179e-16	3.3141e-12
ENSG00000149968	MMP3	17.065	2.30225	0.537026	4.28703	1.81074e-05	0.00111816
ENSG00000171951	SCG2	10.6383	2.26952	0.308158	7.36479	1.77426e-13	8.76508e-10
ENSG00000129988	LBP	10.6833	2.24266	0.680606	3.2951	0.000983878	0.0158914
ENSG00000143546	S100A8	1686.13	2.18055	0.522661	4.17202	3.01916e-05	0.00157301
ENSG00000163661	PTX3	43.0659	2.16263	0.382602	5.65243	1.58197e-08	7.92842e-06
ENSG00000162892	IL24	18.251	2.09489	0.362067	5.7859	7.21259e-09	4.08883e-06
ENSG00000163736	PPBP	10.1097	2.01367	0.728895	2.76263	0.00573378	0.0499082
ENSG00000196805	SPRR2B	57.7082	2.00176	0.41816	4.78706	1.69238e-06	0.000239854
ENSG00000163464	CXCR1	17.2533	1.86263	0.202945	9.178	4.39187e-20	5.06251e-16
ENSG00000099985	OSM	14.7149	1.77234	0.30255	5.858	4.68486e-09	2.92492e-06
ENSG00000206073	SERPINB4	640.289	1.76618	0.592808	2.97934	0.00288866	0.0322547
ENSG00000007908	SELE	397.685	1.73136	0.271631	6.37393	1.84244e-10	2.46551e-07
ENSG00000170465	KRT6C	156.227	1.71951	0.526446	3.26626	0.00108979	0.0169551
ENSG00000109321	AREG	63.8485	1.63401	0.289275	5.64864	1.61722e-08	7.98928e-06
ENSG00000118785	SPP1	13.2253	1.6225	0.487552	3.32785	0.000875179	0.0147161
ENSG00000136244	IL6	14.9835	1.60599	0.47112	3.40887	0.000652332	0.0121871
ENSG00000159516	SPRR2G	350.105	1.59193	0.403608	3.94424	8.00527e-05	0.00311746
ENSG00000012223	LTF	259.099	1.59158	0.31509	5.05117	4.39115e-07	8.93237e-05
ENSG00000132465	JCHAIN	68.9237	1.56933	0.361674	4.33908	1.43079e-05	0.000951613
ENSG00000188257	PLA2G2A	156.224	1.46223	0.267662	5.46298	4.68208e-08	1.65215e-05
ENSG00000283376	AC011591.2	10.5847	1.45412	0.354871	4.09761	4.17437e-05	0.00198016
ENSG00000128383	APOBEC3A	17.0735	1.42997	0.373418	3.8294	0.000128456	0.00428365
ENSG00000070915	SLC12A3	11.485	1.35477	0.288491	4.69605	2.65239e-06	0.000318818
ENSG00000162747	FCGR3B	13.8387	1.34302	0.299731	4.48073	7.43873e-06	0.000630505
ENSG00000205420	KRT6A	4306.02	1.31348	0.35488	3.7012	0.000214578	0.00597451
ENSG00000104951	IL4I1	60.0185	1.28769	0.21129	6.0944	1.09851e-09	1.05521e-06
ENSG00000169474	SPRR1A	63.0044	1.24453	0.317265	3.92268	8.75703e-05	0.00332047
ENSG00000163216	SPRR2D	168.798	1.23764	0.353073	3.50533	0.000456039	0.00968095
ENSG00000163202	LCE3D	119.832	1.22509	0.336229	3.64361	0.000268841	0.00690455
ENSG00000203747	FCGR3A	53.4487	1.22079	0.242759	5.02883	4.93478e-07	9.696e-05
ENSG00000211644	IGLV1-51	10.3243	1.18108	0.396626	2.97782	0.00290304	0.0322901
ENSG00000187116	LILRA5	17.6485	1.18007	0.302581	3.90002	9.61845e-05	0.00351231
ENSG00000198074	AKR1B10	87.9415	1.17318	0.197876	5.92888	3.05003e-09	2.34177e-06
ENSG00000186832	KRT16	2605.27	1.16489	0.36636	3.17963	0.00147463	0.0208395
ENSG00000169469	SPRR1B	483.87	1.15813	0.252437	4.58782	4.47904e-06	0.000450261
ENSG00000244301	AOX3P	15.3407	1.14776	0.194118	5.9127	3.36551e-09	2.41662e-06
ENSG00000204610	TRIM15	10.3183	1.13406	0.331198	3.42412	0.00061679	0.0117973
ENSG00000112195	TREML2	13.767	1.12307	0.300944	3.73183	0.000190091	0.00555683
ENSG00000211899	IGHM	25.7151	1.11997	0.327827	3.41633	0.000634716	0.0120049
ENSG00000057149	SERPINB3	270.312	1.11798	0.233231	4.79344	1.63945e-06	0.000233308
ENSG00000162840	MT2P1	13.9499	1.10209	0.276926	3.97974	6.89905e-05	0.00280019
ENSG00000188822	CNR2	12.5379	1.09606	0.3327	3.29445	0.000986148	0.0159206
ENSG00000134061	CD180	43.5824	1.08964	0.197745	5.51032	3.58184e-08	1.37626e-05
ENSG00000269404	SPIB	23.6614	1.08934	0.22292	4.88669	1.02544e-06	0.000162663
ENSG00000125148	MT2A	212.528	1.08549	0.178969	6.06524	1.31754e-09	1.23141e-06
ENSG00000203785	SPRR2E	741.833	1.08413	0.314212	3.45032	0.000559929	0.011099
ENSG00000188373	C10orf99	79.1101	1.08386	0.230647	4.69924	2.61136e-06	0.000316854
ENSG00000137558	PI15	224.436	1.07436	0.288434	3.7248	0.000195468	0.00567071
ENSG00000226777	FAM30A	17.2261	1.06595	0.31352	3.39993	0.000674035	0.0124513
ENSG00000148346	LCN2	45.4378	1.065	0.298265	3.57065	0.000356094	0.00828404
ENSG00000145287	PLAC8	52.9377	1.06093	0.2356	4.50309	6.6971e-06	0.000583122
ENSG00000103241	FOXF1	10.672	1.05896	0.246006	4.30462	1.67273e-05	0.0010712
ENSG00000163739	CXCL1	21.3524	1.04167	0.284428	3.66233	0.000249928	0.00654755
ENSG00000180061	TMEM150B	10.4197	1.04132	0.258014	4.03592	5.43897e-05	0.00236288
ENSG00000104974	LILRA1	12.4521	1.0237	0.275844	3.71115	0.000206321	0.00584613
ENSG00000155761	SPAG17	124.167	-1.0021	0.175467	-5.71101	1.1231e-08	6.16474e-06
ENSG00000283755	CPHXL	10.0127	-1.00211	0.226755	-4.41933	9.90082e-06	0.000762421
ENSG00000183775	KCTD16	17.2484	-1.0054	0.274076	-3.66834	0.000244132	0.0064623
ENSG00000170160	CCDC144A	19.0021	-1.01313	0.348012	-2.91119	0.00360055	0.0371563
ENSG00000196859	KRT39	17.3088	-1.01685	0.234778	-4.33113	1.48344e-05	0.00097396
ENSG00000165186	PTCHD1	26.1465	-1.02338	0.24029	-4.25895	2.05393e-05	0.0012183
ENSG00000201533	RN7SKP237	12.9277	-1.02825	0.196264	-5.23913	1.61339e-07	4.20091e-05
ENSG00000165694	FRMD7	12.1528	-1.03141	0.280587	-3.67589	0.00023702	0.00634396
ENSG00000182912	TSPEAR-AS2	17.9405	-1.04407	0.224152	-4.65785	3.19526e-06	0.000361096
ENSG00000126368	NR1D1	388.765	-1.04429	0.225493	-4.63112	3.63684e-06	0.000390577
ENSG00000119927	GPAM	1507.36	-1.05024	0.324719	-3.23432	0.00121933	0.0183488
ENSG00000179094	PER1	1559.51	-1.05175	0.239254	-4.39593	1.10298e-05	0.000811534
ENSG00000226089	AL122017.1	16.0303	-1.06468	0.244543	-4.35375	1.33829e-05	0.000926805
ENSG00000179133	C10orf67	14.8269	-1.08363	0.273297	-3.96504	7.33831e-05	0.00291899
ENSG00000204403	CASP12	12.464	-1.087	0.248917	-4.36691	1.26015e-05	0.000883921
ENSG00000224570	AC097063.1	28.8102	-1.09555	0.212036	-5.16679	2.38149e-07	5.75905e-05
ENSG00000007952	NOX1	13.4906	-1.15464	0.194542	-5.93517	2.93549e-09	2.30709e-06
ENSG00000175065	DSG4	33.8301	-1.167	0.314413	-3.71168	0.000205886	0.00584065
ENSG00000180440	SERTM1	15.7958	-1.19419	0.41379	-2.88597	0.00390208	0.0391985
ENSG00000188488	SERPINA5	48.2961	-1.2019	0.224891	-5.34434	9.0745e-08	2.6821e-05
ENSG00000108231	LGI1	10.6498	-1.20928	0.271811	-4.449	8.62719e-06	0.000693806
ENSG00000150275	PCDH15	11.6571	-1.21897	0.338159	-3.60472	0.000312484	0.00764411
ENSG00000230426	ERVMER61-1	11.8956	-1.29025	0.286531	-4.50299	6.70052e-06	0.000583122
ENSG00000169271	HSPB3	10.3606	-1.31906	0.222744	-5.92188	3.18277e-09	2.34177e-06
ENSG00000242808	SOX2-OT	38.4588	-1.42275	0.283456	-5.0193	5.1861e-07	9.91196e-05
ENSG00000283213	AC130466.1	12.953	-1.4569	0.263589	-5.52717	3.25441e-08	1.27887e-05
ENSG00000196353	CPNE4	10.6214	-1.52464	0.264293	-5.76876	7.98573e-09	4.45411e-06
ENSG00000226476	LINC01748	10.6137	-1.58463	0.421583	-3.75875	0.000170763	0.00517529
ENSG00000170442	KRT86	23.0496	-1.6133	0.559437	-2.8838	0.00392909	0.0393727
ENSG00000169894	MUC3A	18.6121	-1.70693	0.386369	-4.41787	9.9678e-06	0.000764293
ENSG00000182898	TCHHL1	10.6631	-2.10531	0.640334	-3.28783	0.00100961	0.0161861
ENSG00000182050	MGAT4C	13.6618	-2.18834	0.42997	-5.08951	3.58995e-07	7.95796e-05
ENSG00000274422	AC245060.5	12.3025	-2.25311	0.410902	-5.48334	4.17376e-08	1.51929e-05

## Sheet: 72h P-I Mild VD(-) v Baseline
EnsemblID	Gene	baseMean	log2FoldChange	lfcSE	svalue
ENSG00000255399	TBX5-AS1	58.1284	4.20456	0.184017	3.20165e-68
ENSG00000196805	SPRR2B	57.7082	3.75365	0.474583	3.72177e-10
ENSG00000229961	AL357143.1	26.2299	3.58329	0.424299	5.82786e-11
ENSG00000128713	HOXD11	11.1783	3.58311	0.341568	7.89304e-16
ENSG00000089225	TBX5	54.407	3.51952	0.174418	4.49299e-48
ENSG00000167992	VWCE	103.815	3.38284	0.160917	3.25673e-50
ENSG00000169245	CXCL10	174.378	3.3359	0.451868	9.2195e-09
ENSG00000138755	CXCL9	212.864	3.30066	0.432868	4.41986e-09
ENSG00000085265	FCN1	147.47	3.28468	0.239677	1.36676e-22
ENSG00000124102	PI3	151.731	3.22992	0.356375	1.07547e-11
ENSG00000169248	CXCL11	59.7048	3.13368	0.480237	4.26939e-07
ENSG00000131203	IDO1	33.0406	3.12173	0.364552	2.734e-10
ENSG00000198178	CLEC4C	13.5349	3.10838	0.346852	6.94585e-11
ENSG00000198074	AKR1B10	87.9415	3.03724	0.229264	1.7347e-20
ENSG00000140379	BCL2A1	23.289	3.00801	0.210859	1.87028e-22
ENSG00000198133	TMEM229B	193.256	2.95589	0.137803	1.29308e-46
ENSG00000138829	FBN2	142.515	2.93591	0.222876	1.10286e-19
ENSG00000251095	AC097478.1	116.237	2.87579	0.217495	2.58274e-19
ENSG00000280362	AC084759.3	17.1814	2.83556	0.358632	1.08861e-08
ENSG00000229754	CXCR2P1	14.3709	2.7584	0.353621	2.78617e-08
ENSG00000188404	SELL	133.876	2.74703	0.247497	4.14384e-14
ENSG00000114771	AADAC	184.384	2.70555	0.206595	3.74169e-18
ENSG00000187116	LILRA5	17.6485	2.68897	0.376286	3.08367e-07
ENSG00000162643	WDR63	89.4347	2.67953	0.17349	2.78279e-23
ENSG00000163216	SPRR2D	168.798	2.63629	0.37874	9.00136e-07
ENSG00000164175	SLC45A2	36.8408	2.6245	0.252629	2.40167e-12
ENSG00000124731	TREM1	11.9131	2.6149	0.341676	1.24713e-07
ENSG00000172724	CCL19	342.716	2.6071	0.232173	2.05792e-13
ENSG00000275385	CCL18	92.265	2.59209	0.337837	1.44236e-07
ENSG00000266456	AP001178.3	15.0394	2.56824	0.209909	2.18197e-15
ENSG00000145287	PLAC8	52.9377	2.56283	0.275464	1.16233e-09
ENSG00000090382	LYZ	891.976	2.53645	0.259214	1.57528e-10
ENSG00000171848	RRM2	213.515	2.53412	0.162687	3.9822e-22
ENSG00000249695	AC026369.1	10.0984	2.52246	0.219009	9.48975e-14
ENSG00000131080	EDA2R	135.843	2.4935	0.124941	4.11498e-34
ENSG00000188373	C10orf99	79.1101	2.47722	0.254776	4.21862e-10
ENSG00000239961	LILRA4	10.311	2.47498	0.345122	1.19319e-06
ENSG00000070915	SLC12A3	11.485	2.44321	0.330543	7.06809e-07
ENSG00000205592	MUC19	53.4893	2.42914	0.385363	1.33174e-05
ENSG00000179750	APOBEC3B	11.5225	2.4219	0.246014	4.76268e-10
ENSG00000084110	HAL	1647.99	2.41083	0.193652	1.56871e-14
ENSG00000165891	E2F7	141.949	2.38646	0.14884	7.14577e-22
ENSG00000077498	TYR	357.785	2.3819	0.222605	2.79648e-11
ENSG00000175592	FOSL1	39.3754	2.35011	0.202123	7.46523e-13
ENSG00000156076	WIF1	339.697	2.34476	0.228806	2.25775e-10
ENSG00000275620	AL121827.2	18.0711	2.34089	0.215901	2.23698e-11
ENSG00000166897	ELFN2	32.3596	2.33557	0.244495	2.54626e-09
ENSG00000250337	PURPL	14.37	2.32906	0.245721	2.92518e-09
ENSG00000057149	SERPINB3	270.312	2.32728	0.251432	6.36523e-09
ENSG00000178947	SMIM10L2A	163.56	2.30203	0.136957	2.40071e-22
ENSG00000269404	SPIB	23.6614	2.2971	0.271704	8.82299e-08
ENSG00000130487	KLHDC7B	18.5615	2.29268	0.288575	3.65369e-07
ENSG00000186407	CD300E	57.3257	2.28987	0.243077	5.65038e-09
ENSG00000007908	SELE	397.685	2.27864	0.290152	5.37523e-07
ENSG00000095970	TREM2	13.9486	2.27681	0.264613	7.23319e-08
ENSG00000256325	AC025423.1	48.0481	2.27027	0.148029	6.17346e-19
ENSG00000104951	IL4I1	60.0185	2.2585	0.239395	7.161e-09
ENSG00000244694	PTCHD4	15.4686	2.24605	0.21728	6.08531e-10
ENSG00000163220	S100A9	2579.25	2.20421	0.555918	0.00298824
ENSG00000268089	GABRQ	47.395	2.18423	0.206829	7.45075e-10
ENSG00000228526	MIR34AHG	303.53	2.1666	0.0933236	7.40704e-37
ENSG00000163464	CXCR1	17.2533	2.15308	0.268454	1.01233e-06
ENSG00000115523	GNLY	96.7294	2.14288	0.284873	3.20606e-06
ENSG00000168685	IL7R	608.134	2.12524	0.245585	2.53393e-07
ENSG00000185664	PMEL	1298.19	2.12286	0.241514	1.58066e-07
ENSG00000160883	HK3	81.5095	2.11966	0.20206	1.3575e-09
ENSG00000188282	RUFY4	19.5345	2.11801	0.353532	0.000121526
ENSG00000146670	CDCA5	76.1595	2.09778	0.157986	1.46359e-13
ENSG00000171051	FPR1	52.3666	2.09621	0.25672	1.25489e-06
ENSG00000182566	CLEC4G	28.5482	2.04109	0.273868	7.14453e-06
ENSG00000262714	AC007342.5	21.0531	2.03508	0.167053	3.37743e-11
ENSG00000103313	MEFV	38.1627	2.02284	0.235842	8.47948e-07
ENSG00000135679	MDM2	3503.93	2.02145	0.0833089	1.28446e-35
ENSG00000103522	IL21R	57.3422	2.01786	0.2031	1.83241e-08
ENSG00000169900	PYDC1	39.4776	2.00938	0.192074	7.94665e-09
ENSG00000168703	WFDC12	164.705	2.00498	0.316246	0.000116406
ENSG00000126709	IFI6	302.371	2.00438	0.207961	5.97467e-08
ENSG00000130513	GDF15	16.7437	1.99892	0.227625	5.78556e-07
ENSG00000271856	LINC01215	19.5931	1.9896	0.316079	0.00013996
ENSG00000181026	AEN	359.986	1.97909	0.100573	1.24255e-23
ENSG00000113600	C9	44.1464	1.97486	0.206349	1.34248e-07
ENSG00000123405	NFE2	47.4629	1.9631	0.193147	2.45733e-08
ENSG00000168918	INPP5D	755.827	1.96038	0.10065	8.39964e-23
ENSG00000168062	BATF2	25.9946	1.95617	0.289516	6.90919e-05
ENSG00000100453	GZMB	55.2302	1.95084	0.291376	8.54694e-05
ENSG00000101842	VSIG1	19.6924	1.94472	0.166053	9.11134e-10
ENSG00000269741	AC011473.4	21.4125	1.93397	0.288037	9.13375e-05
ENSG00000234546	LINC01759	18.7352	1.92801	0.168552	1.78778e-09
ENSG00000254415	SIGLEC14	17.4667	1.92318	0.409002	0.00210539
ENSG00000025708	TYMP	975.41	1.92143	0.154285	1.31451e-10
ENSG00000244509	APOBEC3C	396.516	1.91711	0.0749828	2.61841e-35
ENSG00000134545	KLRC1	16.7436	1.91493	0.367334	0.00101021
ENSG00000245164	LINC00861	75.0624	1.91294	0.249347	1.64969e-05
ENSG00000107165	TYRP1	3291.75	1.90235	0.286384	0.000131801
ENSG00000128710	HOXD10	53.5608	1.896	0.139815	4.22476e-12
ENSG00000167286	CD3D	47.138	1.89057	0.235926	9.12252e-06
ENSG00000078081	LAMP3	244.461	1.88399	0.146313	9.54481e-11
ENSG00000260196	AC124798.1	37.284	1.88133	0.145555	8.21162e-11
ENSG00000124762	CDKN1A	1650.27	1.87145	0.119174	6.63037e-15
ENSG00000137648	TMPRSS4	176.777	1.85946	0.231331	1.2326e-05
ENSG00000203362	POLH-AS1	24.4245	1.85789	0.139633	4.73829e-11
ENSG00000183273	CCDC60	10.4019	1.84945	0.254214	5.73946e-05
ENSG00000182162	P2RY8	71.2789	1.84384	0.230692	1.70763e-05
ENSG00000110848	CD69	119.615	1.84024	0.248902	4.64786e-05
ENSG00000181374	CCL13	140.981	1.83031	0.224329	1.38252e-05
ENSG00000163071	SPATA18	533.974	1.829	0.113407	1.08649e-14
ENSG00000248323	LUCAT1	24.4708	1.82686	0.171281	6.60619e-08
ENSG00000160856	FCRL3	16.7372	1.82545	0.399373	0.00380235
ENSG00000146839	ZAN	15.5918	1.82299	0.26219	0.000134503
ENSG00000158714	SLAMF8	41.3394	1.8228	0.203156	2.87573e-06
ENSG00000019186	CYP24A1	19.2931	1.8214	0.271776	0.000198181
ENSG00000163823	CCR1	143.443	1.81973	0.213019	4.97906e-06
ENSG00000253878	AC087752.3	23.7408	1.81382	0.167326	4.7292e-08
ENSG00000121594	CD80	48.2765	1.81218	0.213063	6.38832e-06
ENSG00000106366	SERPINE1	151.138	1.811	0.318797	0.000913741
ENSG00000242258	LINC00996	12.1141	1.8093	0.304681	0.000629644
ENSG00000227507	LTB	97.6207	1.80321	0.227198	2.56423e-05
ENSG00000237988	OR2I1P	21.4505	1.80263	0.318191	0.000926948
ENSG00000125538	IL1B	28.0821	1.79451	0.241898	8.16716e-05
ENSG00000126353	CCR7	89.1534	1.79332	0.186981	1.39132e-06
ENSG00000154451	GBP5	215.738	1.79002	0.255556	0.000154981
ENSG00000203785	SPRR2E	741.833	1.78508	0.336356	0.00168802
ENSG00000237643	AL365226.2	20.6201	1.7786	0.211222	1.53703e-05
ENSG00000163600	ICOS	40.7629	1.77158	0.258333	0.000214332
ENSG00000160654	CD3G	56.2593	1.76701	0.24885	0.000161312
ENSG00000188211	NCR3LG1	280.07	1.76435	0.143857	5.02997e-09
ENSG00000213606	AKR1B10P1	10.0712	1.76239	0.297092	0.000828613
ENSG00000161513	FDXR	265.297	1.75952	0.112844	4.34581e-13
ENSG00000198286	CARD11	86.369	1.75713	0.199242	7.52577e-06
ENSG00000027869	SH2D2A	45.6044	1.75486	0.219039	3.48085e-05
ENSG00000108700	CCL8	23.0888	1.73773	0.327869	0.00219613
ENSG00000228863	AL121985.1	11.1624	1.73695	0.302563	0.00125097
ENSG00000107984	DKK1	29.7045	1.73542	0.274712	0.000591766
ENSG00000120889	TNFRSF10B	581.971	1.72519	0.0731207	1.93713e-24
ENSG00000135114	OASL	63.0358	1.71833	0.281166	0.000864969
ENSG00000261573	AL157402.2	23.8067	1.71021	0.232782	0.000183978
ENSG00000183813	CCR4	112.128	1.70681	0.244232	0.000259474
ENSG00000104972	LILRB1	38.6005	1.70258	0.220903	0.000113972
ENSG00000131042	LILRB2	115.461	1.69711	0.20846	5.58118e-05
ENSG00000164045	CDC25A	50.7379	1.6965	0.162372	1.07071e-06
ENSG00000108578	BLMH	2800.53	1.69604	0.198511	2.83964e-05
ENSG00000185905	C16orf54	83.3278	1.69456	0.192297	2.02738e-05
ENSG00000197540	GZMM	14.231	1.69011	0.257113	0.000582611
ENSG00000147138	GPR174	93.8524	1.68882	0.222585	0.000148767
ENSG00000132514	CLEC10A	388.226	1.68673	0.206684	6.38495e-05
ENSG00000178562	CD28	115.729	1.68629	0.205514	5.89773e-05
ENSG00000116824	CD2	114.961	1.681	0.232905	0.000243351
ENSG00000134460	IL2RA	60.3631	1.68076	0.192991	2.74267e-05
ENSG00000198851	CD3E	72.8627	1.67917	0.220957	0.000174099
ENSG00000137078	SIT1	22.9622	1.67493	0.204113	6.56016e-05
ENSG00000117009	KMO	29.4355	1.6746	0.199908	4.79344e-05
ENSG00000119630	PGF	173.997	1.67127	0.11791	8.28286e-10
ENSG00000284681	AC007240.1	24.1471	1.67012	0.174276	5.31397e-06
ENSG00000049249	TNFRSF9	25.9935	1.66773	0.246291	0.000512282
ENSG00000132274	TRIM22	1472.72	1.6627	0.106635	1.66206e-11
ENSG00000182938	OTOP3	15.3858	1.6625	0.32023	0.00374047
ENSG00000170734	POLH	512.352	1.66217	0.0697493	2.94798e-22
ENSG00000105374	NKG7	30.0386	1.6597	0.256482	0.000780937
ENSG00000277287	AL109976.1	59.1013	1.65404	0.14759	4.61518e-07
ENSG00000078237	TIGAR	180.244	1.65254	0.102039	6.12538e-12
ENSG00000104267	CA2	844.074	1.64652	0.153494	1.61318e-06
ENSG00000169403	PTAFR	287.001	1.64641	0.113738	9.94872e-10
ENSG00000270765	GAS2L2	15.7496	1.64376	0.24596	0.000700912
ENSG00000029534	ANK1	56.5257	1.64236	0.174834	1.59204e-05
ENSG00000105327	BBC3	95.7717	1.63829	0.119011	3.80042e-09
ENSG00000096996	IL12RB1	46.5727	1.63528	0.19694	9.55229e-05
ENSG00000125910	S1PR4	34.3824	1.63442	0.200597	0.000118975
ENSG00000150681	RGS18	34.9206	1.63257	0.240013	0.000659432
ENSG00000115607	IL18RAP	38.4023	1.63176	0.229884	0.000452622
ENSG00000163009	C2orf48	34.5914	1.6249	0.186042	4.9474e-05
ENSG00000087088	BAX	221.058	1.62485	0.0726805	4.3208e-19
ENSG00000163519	TRAT1	46.4803	1.62403	0.263537	0.00150006
ENSG00000120280	CXorf21	39.3144	1.61088	0.195937	0.000145657
ENSG00000093009	CDC45	64.6612	1.60975	0.168026	1.8955e-05
ENSG00000255833	TIFAB	52.8487	1.60709	0.219969	0.000429087
ENSG00000204020	LIPN	300.58	1.60498	0.211366	0.00029348
ENSG00000237886	NALT1	24.1523	1.60284	0.158215	6.7612e-06
ENSG00000244122	UGT1A7	49.5824	1.60096	0.20829	0.000281612
ENSG00000188467	SLC24A5	38.9997	1.60096	0.229712	0.000711492
ENSG00000147443	DOK2	133.925	1.60049	0.14241	1.53597e-06
ENSG00000176890	TYMS	185.388	1.60015	0.109378	2.26735e-09
ENSG00000251215	GOLGA5P1	12.7475	1.59813	0.214561	0.000369162
ENSG00000182261	NLRP10	361.364	1.59628	0.199409	0.000210182
ENSG00000105639	JAK3	372.854	1.59378	0.178412	6.21956e-05
ENSG00000249859	PVT1	131.036	1.59343	0.095899	3.96617e-11
ENSG00000174963	ZIC4	25.6486	1.5902	0.220923	0.000601047
ENSG00000187608	ISG15	117.497	1.58401	0.224602	0.000722611
ENSG00000159648	TEPP	14.5644	1.56503	0.20889	0.000529467
ENSG00000141424	SLC39A6	2047.72	1.56371	0.0979986	5.39605e-10
ENSG00000103187	COTL1	486.983	1.56357	0.156268	2.09587e-05
ENSG00000161405	IKZF3	267.838	1.55544	0.202072	0.000444794
ENSG00000165304	MELK	106.093	1.55232	0.15816	3.04245e-05
ENSG00000169469	SPRR1B	483.87	1.54857	0.270514	0.00396541
ENSG00000197249	SERPINA1	59.8124	1.54761	0.249394	0.00266103
ENSG00000129450	SIGLEC9	34.3946	1.54498	0.194144	0.000332879
ENSG00000183671	GPR1	61.7644	1.53977	0.19089	0.000319277
ENSG00000280055	TMEM75	43.1825	1.53545	0.116286	2.179e-07
ENSG00000140678	ITGAX	393.482	1.53519	0.224265	0.00148181
ENSG00000117091	CD48	73.0434	1.5348	0.223133	0.00144723
ENSG00000117090	SLAMF1	77.62	1.53247	0.228299	0.00172674
ENSG00000196684	HSH2D	58.1246	1.53214	0.243817	0.00276088
ENSG00000130766	SESN2	189.152	1.53159	0.128709	2.22705e-06
ENSG00000197191	CYSRT1	141.392	1.53017	0.16666	0.000111546
ENSG00000117560	FASLG	19.2502	1.52976	0.269647	0.00464839
ENSG00000102879	CORO1A	438.427	1.52717	0.153055	3.59891e-05
ENSG00000186818	LILRB4	80.1367	1.52222	0.193118	0.000538082
ENSG00000113263	ITK	232.235	1.52095	0.202295	0.000769033
ENSG00000267046	E2F3P1	17.8242	1.51987	0.22139	0.00161101
ENSG00000173200	PARP15	94.7074	1.51887	0.179388	0.000270455
ENSG00000152207	CYSLTR2	100.669	1.51636	0.139108	1.28207e-05
ENSG00000224397	SMIM25	10.9219	1.51555	0.221928	0.00174655
ENSG00000119535	CSF3R	97.1499	1.51516	0.20217	0.000901398
ENSG00000178789	CD300LB	19.3347	1.51075	0.213985	0.00146455
ENSG00000101916	TLR8	60.1368	1.51047	0.230572	0.00251658
ENSG00000112659	CUL9	1783.81	1.5104	0.0898505	1.07776e-09
ENSG00000186529	CYP4F3	212.94	1.50906	0.136478	1.08692e-05
ENSG00000155307	SAMSN1	123.57	1.50881	0.209232	0.00126682
ENSG00000145649	GZMA	29.8511	1.50613	0.252287	0.00427906
ENSG00000013725	CD6	114.523	1.50571	0.202423	0.000982025
ENSG00000065328	MCM10	75.8121	1.50549	0.160077	0.00012665
ENSG00000103490	PYCARD	251.566	1.50248	0.115585	7.99286e-07
ENSG00000152977	ZIC1	26.8301	1.50155	0.255893	0.00468686
ENSG00000143476	DTL	152.308	1.49536	0.136402	1.83158e-05
ENSG00000170855	TRIAP1	231.756	1.49374	0.0892364	1.55738e-09
ENSG00000172673	THEMIS	80.4249	1.49368	0.213469	0.00182662
ENSG00000163564	PYHIN1	38.7892	1.49186	0.217539	0.00206027
ENSG00000186827	TNFRSF4	23.6332	1.49159	0.199711	0.00109727
ENSG00000121807	CCR2	130.025	1.48704	0.211933	0.0019289
ENSG00000111335	OAS2	401.228	1.48399	0.195079	0.0010675
ENSG00000173369	C1QB	235.21	1.48061	0.173241	0.00039127
ENSG00000171320	ESCO2	74.3303	1.47783	0.159083	0.000206057
ENSG00000127564	PKMYT1	71.7147	1.47747	0.168509	0.00031268
ENSG00000160255	ITGB2	722.93	1.477	0.156547	0.000187424
ENSG00000051341	POLQ	229.411	1.47421	0.135771	2.94141e-05
ENSG00000106952	TNFSF8	62.1305	1.47171	0.153752	0.000177337
ENSG00000138135	CH25H	39.0753	1.46981	0.206236	0.00199365
ENSG00000158473	CD1D	15.0218	1.4673	0.240075	0.00491771
ENSG00000160185	UBASH3A	36.6389	1.46129	0.219669	0.0034065
ENSG00000160791	CCR5	104.171	1.45934	0.234905	0.00484031
ENSG00000111331	OAS3	1031.6	1.45916	0.143596	0.000106782
ENSG00000225528	Z82206.1	14.3371	1.45689	0.190044	0.0013967
ENSG00000280222	AL365209.1	28.4529	1.45199	0.202001	0.00239977
ENSG00000115956	PLEK	350.111	1.44592	0.165679	0.00055561
ENSG00000165168	CYBB	801.394	1.44227	0.18728	0.00155501
ENSG00000136167	LCP1	2256.01	1.43868	0.161883	0.000520825
ENSG00000143119	CD53	288.393	1.43849	0.157124	0.000354596
ENSG00000070601	FRMPD1	187.425	1.43805	0.212787	0.00386477
ENSG00000159423	ALDH4A1	193.124	1.43178	0.128923	5.10628e-05
ENSG00000172243	CLEC7A	281.178	1.43082	0.179402	0.00141346
ENSG00000102265	TIMP1	801.346	1.42878	0.174465	0.00117275
ENSG00000142405	NLRP12	12.0773	1.42517	0.215158	0.00453484
ENSG00000161888	SPC24	51.4206	1.42237	0.164923	0.000840639
ENSG00000182866	LCK	109.854	1.42176	0.193566	0.00283664
ENSG00000094804	CDC6	109.146	1.41913	0.136147	0.000164508
ENSG00000015285	WAS	84.1848	1.41746	0.160597	0.000733696
ENSG00000160593	JAML	523.593	1.41705	0.190141	0.00268577
ENSG00000122122	SASH3	147.654	1.41614	0.193046	0.00306587
ENSG00000115085	ZAP70	158.594	1.41425	0.198337	0.00349731
ENSG00000120215	MLANA	478.467	1.41196	0.165643	0.00103879
ENSG00000175567	UCP2	277.641	1.41004	0.14042	0.00024844
ENSG00000174371	EXO1	68.429	1.4098	0.180803	0.00203775
ENSG00000175489	LRRC25	51.1294	1.40593	0.154793	0.000690315
ENSG00000129455	KLK8	188.759	1.40318	0.139729	0.00027605
ENSG00000005844	ITGAL	222.122	1.40294	0.191813	0.00334737
ENSG00000129173	E2F8	136.273	1.39098	0.136346	0.000287508
ENSG00000187486	KCNJ11	15.1463	1.3901	0.186758	0.00346714
ENSG00000277775	HIST1H3F	203.147	1.38864	0.184117	0.00328809
ENSG00000115165	CYTIP	236.373	1.38478	0.166557	0.00184679
ENSG00000144045	DQX1	59.3469	1.38304	0.170796	0.00233197
ENSG00000167208	SNX20	131.033	1.37969	0.155794	0.00123524
ENSG00000180875	GREM2	154.357	1.37507	0.179799	0.00355774
ENSG00000081237	PTPRC	1594.49	1.37405	0.189701	0.00457245
ENSG00000276043	UHRF1	79.9815	1.37395	0.152068	0.00112758
ENSG00000167600	CYP2S1	57.056	1.36715	0.131863	0.00037648
ENSG00000136286	MYO1G	290.828	1.36311	0.161536	0.00224149
ENSG00000134574	DDB2	1117.83	1.35619	0.091576	4.34806e-06
ENSG00000161944	ASGR2	30.2312	1.35518	0.150341	0.00153665
ENSG00000148204	CRB2	70.6806	1.35396	0.159966	0.00254047
ENSG00000198780	FAM169A	76.1578	1.35272	0.126723	0.000383776
ENSG00000120254	MTHFD1L	281.928	1.35087	0.111168	0.000129207
ENSG00000092853	CLSPN	77.5781	1.34834	0.159857	0.00281141
ENSG00000274641	HIST1H2BO	85.7597	1.3477	0.167471	0.00370945
ENSG00000126759	CFP	101.724	1.34521	0.156128	0.00256438
ENSG00000162511	LAPTM5	722.921	1.34398	0.134592	0.000852819
ENSG00000064115	TM7SF3	1026.59	1.34376	0.0741661	1.86464e-07
ENSG00000132646	PCNA	527.716	1.33061	0.0872447	7.921e-06
ENSG00000136295	TTYH3	743.513	1.32427	0.105106	0.00015814
ENSG00000143333	RGS16	84.7771	1.3237	0.166839	0.00499657
ENSG00000148400	NOTCH1	3362.48	1.31475	0.0928887	4.5017e-05
ENSG00000172828	CES3	58.8529	1.31368	0.150534	0.00358799
ENSG00000105011	ASF1B	57.3975	1.3133	0.16017	0.00480192
ENSG00000130775	THEMIS2	238.478	1.29151	0.146635	0.00438649
ENSG00000172667	ZMAT3	1112.76	1.28169	0.0646751	7.52432e-07
ENSG00000147536	GINS4	63.4932	1.27823	0.130815	0.003202
ENSG00000179477	ALOX12B	544.128	1.27664	0.133743	0.0037714
ENSG00000227512	AL592301.1	114.742	1.27333	0.127713	0.00311936
ENSG00000187688	TRPV2	251.977	1.25149	0.100204	0.000940655
ENSG00000247903	AC024896.1	321.73	1.24154	0.0793412	0.000190882
ENSG00000069424	KCNAB2	379.34	1.19929	0.099299	0.00420879
ENSG00000196743	GM2A	2610.47	1.1737	0.0771394	0.00217345
ENSG00000115107	STEAP3	288.236	1.15975	0.0791821	0.00406887
ENSG00000120093	HOXB3	177.163	-1.22937	0.110355	0.00367899
ENSG00000156218	ADAMTSL3	166.851	-1.3051	0.125609	0.00129851
ENSG00000165300	SLITRK5	60.3345	-1.37285	0.190235	0.00472518
ENSG00000109819	PPARGC1A	459.657	-1.37615	0.173075	0.00293739
ENSG00000188517	COL25A1	87.318	-1.38909	0.166805	0.00170742
ENSG00000229589	ACVR2B-AS1	23.7629	-1.40554	0.174864	0.00176652
ENSG00000180806	HOXC9	50.094	-1.41213	0.13857	0.000218658
ENSG00000144619	CNTN4	58.2691	-1.41269	0.186829	0.00258835
ENSG00000054598	FOXC1	268.266	-1.41668	0.147437	0.000325867
ENSG00000236914	LINC01852	15.391	-1.42452	0.210755	0.00413848
ENSG00000135480	KRT7	258.949	-1.43876	0.215101	0.00389795
ENSG00000172264	MACROD2	121.517	-1.44252	0.12827	3.36264e-05
ENSG00000079841	RIMS1	88.1313	-1.44888	0.213438	0.00331768
ENSG00000235914	MACROD2-AS1	18.6165	-1.4499	0.20553	0.00273561
ENSG00000260027	HOXB7	22.713	-1.46864	0.183553	0.000889167
ENSG00000260913	LINC01254	21.55	-1.4702	0.237045	0.00442339
ENSG00000078399	HOXA9	109.438	-1.47239	0.170718	0.00041379
ENSG00000133067	LGR6	69.705	-1.47336	0.17621	0.000564625
ENSG00000055813	CCDC85A	25.9573	-1.48127	0.177351	0.000495131
ENSG00000120057	SFRP5	18.118	-1.50564	0.233536	0.00301382
ENSG00000241684	ADAMTS9-AS2	120.43	-1.50674	0.133998	8.71475e-06
ENSG00000268621	IGFL2-AS1	41.4824	-1.52381	0.198945	0.000669641
ENSG00000250451	HOXC-AS1	14.4037	-1.53875	0.209856	0.000816732
ENSG00000100473	COCH	123.401	-1.54064	0.244987	0.00261238
ENSG00000141639	MAPK4	37.8929	-1.5445	0.186203	0.000238301
ENSG00000205002	AARD	23.9558	-1.56154	0.245938	0.00195038
ENSG00000105989	WNT2	17.9273	-1.5616	0.248565	0.0020828
ENSG00000000005	TNMD	26.0518	-1.56978	0.235518	0.00133067
ENSG00000150051	MKX	22.717	-1.57317	0.224402	0.000877079
ENSG00000150471	ADGRL3	519.134	-1.58293	0.193914	0.000202114
ENSG00000250420	AACSP1	30.1021	-1.58385	0.227184	0.000792862
ENSG00000100095	SEZ6L	27.9148	-1.59122	0.208086	0.000306179
ENSG00000237515	SHISA9	14.1038	-1.59763	0.259534	0.00188779
ENSG00000183850	ZNF730	12.0735	-1.60541	0.271756	0.00246886
ENSG00000112319	EYA4	11.0907	-1.61075	0.275555	0.00249268
ENSG00000196593	ANKRD20A19P	12.2555	-1.6343	0.320418	0.00449756
ENSG00000259225	LINC02345	25.5702	-1.64438	0.249689	0.000745449
ENSG00000183036	PCP4	14.5548	-1.64551	0.283186	0.00197202
ENSG00000159263	SIM2	27.3534	-1.65116	0.198157	7.80949e-05
ENSG00000123388	HOXC11	27.0624	-1.66043	0.205014	9.76923e-05
ENSG00000257671	KRT7-AS	21.447	-1.67255	0.301843	0.00244578
ENSG00000267287	AC068473.3	24.0253	-1.67944	0.206695	7.62961e-05
ENSG00000149403	GRIK4	13.4934	-1.70322	0.311919	0.00212807
ENSG00000167080	B4GALNT2	16.2488	-1.71052	0.315447	0.00215079
ENSG00000155897	ADCY8	102.946	-1.71624	0.296075	0.0013468
ENSG00000123407	HOXC12	18.3514	-1.72402	0.245533	0.000223389
ENSG00000164488	DACT2	51.9871	-1.75925	0.17218	4.99553e-07
ENSG00000165694	FRMD7	12.1528	-1.81124	0.264491	0.000180562
ENSG00000113396	SLC27A6	19.8243	-1.82827	0.305464	0.000503727
ENSG00000188488	SERPINA5	48.2961	-1.82938	0.224253	1.43341e-05
ENSG00000175065	DSG4	33.8301	-1.84555	0.347904	0.00128267
ENSG00000110484	SCGB2A2	1231.11	-1.84661	0.287696	0.000228195
ENSG00000180730	SHISA2	24.1879	-1.86237	0.26209	7.44906e-05
ENSG00000262484	CCER2	14.9687	-1.90717	0.277495	8.35551e-05
ENSG00000131686	CA6	204.678	-1.94926	0.216542	6.19927e-07
ENSG00000250133	HOXC-AS2	33.0115	-1.96259	0.1956	3.62769e-08
ENSG00000172551	MUCL1	935.378	-1.96363	0.255886	9.94545e-06
ENSG00000144057	ST6GAL2	31.2433	-2.00478	0.242392	1.91361e-06
ENSG00000268751	SCGB1B2P	122.288	-2.03527	0.313115	6.73408e-05
ENSG00000231453	LINC01305	21.7839	-2.04009	0.204981	1.29747e-08
ENSG00000203697	CAPN8	36.4374	-2.04254	0.316801	7.26939e-05
ENSG00000124205	EDN3	10.338	-2.04584	0.333431	0.00013721
ENSG00000120332	TNN	73.4853	-2.05371	0.240955	6.62942e-07
ENSG00000004846	ABCB5	31.6849	-2.08052	0.323851	6.05653e-05
ENSG00000180440	SERTM1	15.7958	-2.08167	0.433002	0.000995981
ENSG00000169862	CTNND2	24.4927	-2.08497	0.27109	3.38432e-06
ENSG00000102109	PCSK1N	13.438	-2.18808	0.259014	2.35562e-07
ENSG00000134323	MYCN	15.2137	-2.20054	0.252397	9.68487e-08
ENSG00000106689	LHX2	17.4303	-2.22285	0.299438	2.5838e-06
ENSG00000180818	HOXC10	55.4947	-2.22925	0.209057	1.91972e-10
ENSG00000060718	COL11A1	95.9966	-2.2353	0.296199	1.70685e-06
ENSG00000160161	CILP2	33.6808	-2.27293	0.307752	2.12036e-06
ENSG00000124935	SCGB1D2	249.128	-2.44024	0.297469	5.33788e-08
ENSG00000228630	HOTAIR	45.2182	-2.52653	0.262691	3.22185e-10
ENSG00000161634	DCD	5899.21	-2.55899	0.361847	9.54771e-07
ENSG00000251151	HOXC-AS3	10.5058	-2.64521	0.337995	4.17835e-08
ENSG00000211592	IGKC	146.916	-2.71355	0.630864	0.000486549
ENSG00000159763	PIP	487.782	-2.71654	0.404635	1.45946e-06
ENSG00000282906	AL513321.2	11.6188	-2.7509	0.464162	9.53044e-06
ENSG00000108759	KRT32	23.8782	-2.76728	0.42635	2.01541e-06
ENSG00000138615	CILP	581.97	-2.89336	0.229027	8.03291e-18
ENSG00000170454	KRT75	73.2987	-2.97741	0.396374	2.1462e-08
ENSG00000170484	KRT74	73.0597	-3.07603	0.605092	3.95577e-05
ENSG00000182591	KRTAP11-1	14.9486	-3.11274	0.768022	0.000436934
ENSG00000170442	KRT86	23.0496	-3.34841	0.663055	2.4761e-05
ENSG00000161850	KRT82	11.779	-3.37708	0.879677	0.000546704
ENSG00000221880	KRTAP1-3	11.4797	-3.58322	1.14964	0.00226409
ENSG00000131737	KRT34	21.884	-3.6308	0.82126	0.000104465
ENSG00000197079	KRT35	24.6662	-3.65382	0.693569	6.01372e-06
ENSG00000205426	KRT81	14.5113	-3.80694	0.774311	1.95985e-05
ENSG00000171446	KRT27	104.493	-3.82312	0.81009	3.24515e-05
ENSG00000159450	TCHH	375.004	-4.07729	0.782626	4.06315e-06
ENSG00000139648	KRT71	191.792	-4.11759	1.12571	0.000406246
ENSG00000205186	FABP9	24.2095	-4.21658	0.921333	3.14292e-05
ENSG00000135443	KRT85	75.2901	-4.2762	1.02256	0.000102185
ENSG00000204897	KRT25	210.565	-4.31199	1.07743	0.000170912
ENSG00000173908	KRT28	21.5822	-4.31573	0.922487	2.23631e-05
ENSG00000221852	KRTAP1-5	18.1917	-4.50655	1.04803	5.42325e-05
ENSG00000170523	KRT83	10.8907	-4.61198	1.06582	4.36176e-05
ENSG00000211896	IGHG1	71.4695	-4.6241	0.898538	3.03355e-06
ENSG00000283907	AD000090.1	19.5073	-4.67695	0.986609	1.13474e-05

[truncated: 7 more sheets: 72h P-I Severe VD(-) v Baseline, 72h P-I Mild VD(+) v Baseline, 72h P-I Severe VD(+) v Baseline, 6wk P-I Mild VD(-) v Baseline, 6wk P-I Mild VD(+) v Baseline, 6wk P-I Severe VD(-) v Baseline, 6wk P-I Severe VD(+) v Baseline]
