# Supplementary material for: Vitamin D3 and deconvoluting a rash
Source: JCI Insight. 2023 Jan 24;8(2):e163789. doi: 10.1172/jci.insight.163789 (PMC9977299; doi:10.1172/jci.insight.163789)
Supplement: Supplemental table 4 [file jciinsight-8-163789-s202.xlsx]

## Sheet: 72h P-E v Baseline ttests
	Assay	OlinkID	UniProt	Panel	estimate	statistic	p.value	parameter	conf.low	conf.high	method	alternative	Adjusted_pval	Threshold
1	TNFRSF9	OID00553	Q07011	Olink Target 96 Inflammation	-1.89278	-8.30505	2.24361e-08	23	-2.36424	-1.42132	Paired t-test	two.sided	2.06412e-06	Significant
2	OPG	OID00479	O00300	Olink Target 96 Inflammation	-1.71419	-7.81185	6.43635e-08	23	-2.16813	-1.26026	Paired t-test	two.sided	2.96072e-06	Significant
3	CD5	OID00531	P06127	Olink Target 96 Inflammation	-1.89815	-6.91286	4.77552e-07	23	-2.46617	-1.33013	Paired t-test	two.sided	1.46449e-05	Significant
4	CCL3	OID00532	P10147	Olink Target 96 Inflammation	-2.06297	-5.4071	1.70895e-05	23	-2.85222	-1.27371	Paired t-test	two.sided	0.000393057	Significant
5	CSF-1	OID00562	P09603	Olink Target 96 Inflammation	-1.32676	-4.81657	7.35562e-05	23	-1.89658	-0.756931	Paired t-test	two.sided	0.00135343	Significant
6	CXCL1	OID00496	P09341	Olink Target 96 Inflammation	-2.08994	-4.69025	0.000100735	23	-3.01172	-1.16816	Paired t-test	two.sided	0.00154461	Significant
7	IL7	OID00478	P13232	Olink Target 96 Inflammation	-0.710339	-4.35161	0.000234378	23	-1.04802	-0.37266	Paired t-test	two.sided	0.00299683	Significant
8	OSM	OID00494	P13725	Olink Target 96 Inflammation	-1.01907	-4.29171	0.000272141	23	-1.51028	-0.527866	Paired t-test	two.sided	0.00299683	Significant
9	CXCL10	OID00535	P02778	Olink Target 96 Inflammation	-2.21015	-4.26186	0.000293168	23	-3.28293	-1.13737	Paired t-test	two.sided	0.00299683	Significant
10	CXCL9	OID00490	Q07325	Olink Target 96 Inflammation	-1.89187	-4.07052	0.000472112	23	-2.85332	-0.930411	Paired t-test	two.sided	0.00434343	Significant
11	CCL19	OID00513	Q99731	Olink Target 96 Inflammation	-2.24803	-3.99266	0.000572885	23	-3.41277	-1.08329	Paired t-test	two.sided	0.0047914	Significant
12	CD40	OID00542	P25942	Olink Target 96 Inflammation	-1.13695	-3.90954	0.000704069	23	-1.73855	-0.535354	Paired t-test	two.sided	0.00539786	Significant
13	CCL20	OID00556	P78556	Olink Target 96 Inflammation	-1.60985	-3.80404	0.000914042	23	-2.48529	-0.734404	Paired t-test	two.sided	0.00616611	Significant
14	uPA	OID00481	P00749	Olink Target 96 Inflammation	-1.49112	-3.79342	0.000938321	23	-2.30428	-0.677973	Paired t-test	two.sided	0.00616611	Significant
15	MCP-1	OID00484	P13500	Olink Target 96 Inflammation	-1.63401	-3.64289	0.00135929	23	-2.5619	-0.706119	Paired t-test	two.sided	0.00797392	Significant
16	DNER	OID01213	Q8NFT8	Olink Target 96 Inflammation	-0.75942	-3.63474	0.00138677	23	-1.19163	-0.327207	Paired t-test	two.sided	0.00797392	Significant
17	CX3CL1	OID00552	P78423	Olink Target 96 Inflammation	-0.364328	-3.4938	0.00195741	23	-0.580044	-0.148611	Paired t-test	two.sided	0.0105931	Significant
18	SCF	OID00500	P21583	Olink Target 96 Inflammation	-0.8982	-3.22741	0.0037262	23	-1.47391	-0.322485	Paired t-test	two.sided	0.019045	Significant
19	IL8	OID00471	P10145	Olink Target 96 Inflammation	-1.524	-2.95824	0.00704717	23	-2.58971	-0.458287	Paired t-test	two.sided	0.0341231	Significant
20	IL-18R1	OID00517	Q13478	Olink Target 96 Inflammation	-0.582399	-2.84334	0.00920392	23	-1.00612	-0.158677	Paired t-test	two.sided	0.042338	Significant
21	IL6	OID00482	P05231	Olink Target 96 Inflammation	-0.564002	-2.82213	0.00966521	23	-0.977422	-0.150581	Paired t-test	two.sided	0.0423428	Significant
22	EN-RAGE	OID00541	P80511	Olink Target 96 Inflammation	-1.03125	-2.75549	0.0112621	23	-1.80546	-0.257049	Paired t-test	two.sided	0.0470961	Significant
23	CST5	OID00491	P28325	Olink Target 96 Inflammation	-0.642818	-2.62063	0.0152864	23	-1.15024	-0.135394	Paired t-test	two.sided	0.061095	Non-significant
24	Flt3L	OID00533	P49771	Olink Target 96 Inflammation	-0.947425	-2.58469	0.0165676	23	-1.7057	-0.189152	Paired t-test	two.sided	0.061095	Non-significant
25	LIF	OID00547	P15018	Olink Target 96 Inflammation	-0.767961	-2.58376	0.0166019	23	-1.38282	-0.153102	Paired t-test	two.sided	0.061095	Non-significant
26	CCL28	OID00539	Q9NRJ3	Olink Target 96 Inflammation	-0.631338	-2.55064	0.0178732	23	-1.14337	-0.119302	Paired t-test	two.sided	0.0632438	Non-significant
27	CD6	OID00499	P30203	Olink Target 96 Inflammation	-0.522244	-2.43042	0.023291	23	-0.966752	-0.0777353	Paired t-test	two.sided	0.0793618	Non-significant
28	MCP-2	OID00549	P80075	Olink Target 96 Inflammation	-0.828038	-2.0333	0.0537195	23	-1.67048	0.014401	Paired t-test	two.sided	0.176507	Non-significant
29	CXCL5	OID00520	P42830	Olink Target 96 Inflammation	-0.696013	-1.91917	0.0674551	23	-1.44624	0.0542155	Paired t-test	two.sided	0.213995	Non-significant
30	PD-L1	OID00518	Q9NZQ7	Olink Target 96 Inflammation	-0.253097	-1.80179	0.0847019	23	-0.54368	0.0374862	Paired t-test	two.sided	0.259752	Non-significant
31	CCL11	OID00505	P51671	Olink Target 96 Inflammation	-0.483378	-1.7419	0.0948854	23	-1.05743	0.0906749	Paired t-test	two.sided	0.281596	Non-significant
32	CD244	OID00477	Q9BZW8	Olink Target 96 Inflammation	-0.13841	-1.68884	0.104763	23	-0.307948	0.0311278	Paired t-test	two.sided	0.301193	Non-significant
33	CXCL11	OID00486	O14625	Olink Target 96 Inflammation	-0.720336	-1.67075	0.108325	23	-1.61223	0.171557	Paired t-test	two.sided	0.301998	Non-significant
34	STAMBP	OID00558	O95630	Olink Target 96 Inflammation	-0.450137	-1.63901	0.11482	23	-1.01827	0.117999	Paired t-test	two.sided	0.31069	Non-significant
35	CD8A	OID05124	P01732	Olink Target 96 Inflammation	-0.258405	-1.4857	0.150937	23	-0.618203	0.101392	Paired t-test	two.sided	0.396748	Non-significant
36	CCL23	OID00530	P55773	Olink Target 96 Inflammation	-0.554712	-1.40519	0.173329	23	-1.37134	0.261911	Paired t-test	two.sided	0.442951	Non-significant
37	IL18	OID00501	Q14116	Olink Target 96 Inflammation	-0.67919	-1.30567	0.204576	23	-1.75528	0.396899	Paired t-test	two.sided	0.499925	Non-significant
38	GDNF	OID00475	P39905	Olink Target 96 Inflammation	-0.243866	-1.29996	0.206491	23	-0.631935	0.144203	Paired t-test	two.sided	0.499925	Non-significant
39	CXCL6	OID00534	P80162	Olink Target 96 Inflammation	-0.44758	-1.27518	0.214976	23	-1.17367	0.278505	Paired t-test	two.sided	0.507123	Non-significant
40	IL-17C	OID00483	Q9P0M4	Olink Target 96 Inflammation	-0.180246	-1.25336	0.222668	23	-0.47774	0.117249	Paired t-test	two.sided	0.512137	Non-significant
41	MCP-3	OID00474	P80098	Olink Target 96 Inflammation	-0.206399	-1.13264	0.269037	23	-0.583369	0.170571	Paired t-test	two.sided	0.582395	Non-significant
42	HGF	OID00522	P14210	Olink Target 96 Inflammation	-0.305388	-1.13128	0.269596	23	-0.863821	0.253045	Paired t-test	two.sided	0.582395	Non-significant
43	SIRT2	OID00538	Q8IXJ6	Olink Target 96 Inflammation	-0.222644	-1.12497	0.272206	23	-0.632056	0.186768	Paired t-test	two.sided	0.582395	Non-significant
44	TSLP	OID00497	Q969D9	Olink Target 96 Inflammation	-0.143717	-1.0146	0.320851	23	-0.436739	0.149305	Paired t-test	two.sided	0.637348	Non-significant
45	TNFB	OID00561	P01374	Olink Target 96 Inflammation	-0.126551	-1.01364	0.321298	23	-0.384819	0.131716	Paired t-test	two.sided	0.637348	Non-significant
46	MMP-1	OID00510	P03956	Olink Target 96 Inflammation	-0.379306	-1.00635	0.324718	23	-1.15901	0.400397	Paired t-test	two.sided	0.637348	Non-significant
47	IL10	OID00528	P22301	Olink Target 96 Inflammation	-0.100748	-1.00447	0.325602	23	-0.308233	0.106737	Paired t-test	two.sided	0.637348	Non-significant
48	IL-12B	OID00523	P29460	Olink Target 96 Inflammation	-0.119208	-0.953456	0.350273	23	-0.377846	0.13943	Paired t-test	two.sided	0.671357	Non-significant
49	VEGFA	OID00472	P15692	Olink Target 96 Inflammation	-0.37345	-0.918755	0.367759	23	-1.21431	0.467406	Paired t-test	two.sided	0.690487	Non-significant
50	SLAMF1	OID00502	Q13291	Olink Target 96 Inflammation	-0.112145	-0.874588	0.39084	23	-0.377402	0.153111	Paired t-test	two.sided	0.706867	Non-significant
51	IL2	OID00495	P60568	Olink Target 96 Inflammation	-0.1227	-0.872694	0.39185	23	-0.413551	0.168151	Paired t-test	two.sided	0.706867	Non-significant
52	MCP-4	OID00504	Q99616	Olink Target 96 Inflammation	-0.515825	-0.840406	0.409333	23	-1.78553	0.753876	Paired t-test	two.sided	0.72266	Non-significant
53	IL-24	OID00524	Q13007	Olink Target 96 Inflammation	0.163245	0.827756	0.416315	23	-0.244723	0.571214	Paired t-test	two.sided	0.72266	Non-significant
54	CASP-8	OID00550	Q14790	Olink Target 96 Inflammation	-0.226852	-0.778562	0.444174	23	-0.829602	0.375898	Paired t-test	two.sided	0.756741	Non-significant
55	CCL25	OID00551	O15444	Olink Target 96 Inflammation	-0.135365	-0.709096	0.485391	23	-0.530267	0.259537	Paired t-test	two.sided	0.811927	Non-significant
56	IL13	OID00525	P35225	Olink Target 96 Inflammation	-0.0844865	-0.67819	0.504418	23	-0.342192	0.173219	Paired t-test	two.sided	0.812811	Non-significant
57	Beta-NGF	OID00519	P01138	Olink Target 96 Inflammation	-0.0153542	-0.654162	0.519495	23	-0.0639086	0.0332003	Paired t-test	two.sided	0.812811	Non-significant
58	NT-3	OID00554	P20783	Olink Target 96 Inflammation	-0.117825	-0.640638	0.52809	23	-0.498291	0.26264	Paired t-test	two.sided	0.812811	Non-significant
59	FGF-19	OID00545	O95750	Olink Target 96 Inflammation	0.128881	0.625246	0.537964	23	-0.297529	0.555291	Paired t-test	two.sided	0.812811	Non-significant
60	LIF-R	OID00511	P42702	Olink Target 96 Inflammation	0.0328779	0.609756	0.548	23	-0.0786636	0.144419	Paired t-test	two.sided	0.812811	Non-significant
61	IL-22 RA1	OID00516	Q8N6P7	Olink Target 96 Inflammation	0.0905754	0.608294	0.548953	23	-0.217449	0.3986	Paired t-test	two.sided	0.812811	Non-significant
62	AXIN1	OID00487	O15169	Olink Target 96 Inflammation	0.110851	0.593971	0.558329	23	-0.275215	0.496917	Paired t-test	two.sided	0.812811	Non-significant
63	TNF	OID05548	P01375	Olink Target 96 Inflammation	-0.105568	-0.589191	0.561477	23	-0.476219	0.265083	Paired t-test	two.sided	0.812811	Non-significant
64	MMP-10	OID00527	P09238	Olink Target 96 Inflammation	0.0920718	0.566172	0.57676	23	-0.244337	0.42848	Paired t-test	two.sided	0.812811	Non-significant
65	IL33	OID00543	O95760	Olink Target 96 Inflammation	-0.179803	-0.565405	0.577273	23	-0.83765	0.478044	Paired t-test	two.sided	0.812811	Non-significant
66	LAP TGF-beta-1	OID00480	P01137	Olink Target 96 Inflammation	-0.0904307	-0.547433	0.589354	23	-0.432153	0.251292	Paired t-test	two.sided	0.812811	Non-significant
67	TGF-alpha	OID00503	P01135	Olink Target 96 Inflammation	-0.162058	-0.543613	0.591938	23	-0.778752	0.454636	Paired t-test	two.sided	0.812811	Non-significant
68	IL-1 alpha	OID00493	P01583	Olink Target 96 Inflammation	-0.138601	-0.480932	0.635108	23	-0.734774	0.457571	Paired t-test	two.sided	0.859264	Non-significant
69	ARTN	OID00526	Q5T4W7	Olink Target 96 Inflammation	-0.0891878	-0.450194	0.656786	23	-0.499009	0.320634	Paired t-test	two.sided	0.863767	Non-significant
70	CCL4	OID00498	P13236	Olink Target 96 Inflammation	-0.103948	-0.44959	0.657214	23	-0.582235	0.374339	Paired t-test	two.sided	0.863767	Non-significant
71	IL-17A	OID00485	Q16552	Olink Target 96 Inflammation	-0.0674723	-0.408235	0.686877	23	-0.409376	0.274432	Paired t-test	two.sided	0.885965	Non-significant
72	FGF-5	OID00509	P12034	Olink Target 96 Inflammation	-0.0392886	-0.391524	0.699014	23	-0.246873	0.168296	Paired t-test	two.sided	0.885965	Non-significant
73	TRAIL	OID00488	P50591	Olink Target 96 Inflammation	-0.074048	-0.37276	0.71274	23	-0.484983	0.336887	Paired t-test	two.sided	0.885965	Non-significant
74	IL-10RB	OID00515	Q08334	Olink Target 96 Inflammation	-0.052675	-0.363945	0.719223	23	-0.352078	0.246728	Paired t-test	two.sided	0.885965	Non-significant
75	IL-2RB	OID00492	P14784	Olink Target 96 Inflammation	0.030645	0.359834	0.722254	23	-0.145531	0.206821	Paired t-test	two.sided	0.885965	Non-significant
76	TRANCE	OID00521	O14788	Olink Target 96 Inflammation	-0.0284629	-0.32468	0.748358	23	-0.209811	0.152885	Paired t-test	two.sided	0.901508	Non-significant
77	IL-20	OID00537	Q9NYY1	Olink Target 96 Inflammation	0.062941	0.307358	0.761337	23	-0.36068	0.486562	Paired t-test	two.sided	0.901508	Non-significant
78	IL-20RA	OID00489	Q9UHF4	Olink Target 96 Inflammation	-0.0657283	-0.298616	0.767915	23	-0.52106	0.389604	Paired t-test	two.sided	0.901508	Non-significant
79	CDCP1	OID00476	Q9H5V8	Olink Target 96 Inflammation	-0.0484799	-0.285015	0.778183	23	-0.40035	0.30339	Paired t-test	two.sided	0.901508	Non-significant
80	IFN-gamma	OID05547	P01579	Olink Target 96 Inflammation	-0.0532011	-0.277441	0.78392	23	-0.44988	0.343477	Paired t-test	two.sided	0.901508	Non-significant
81	NRTN	OID00548	Q99748	Olink Target 96 Inflammation	0.0335195	0.240164	0.812331	23	-0.255201	0.32224	Paired t-test	two.sided	0.922647	Non-significant
82	4E-BP1	OID00536	Q13541	Olink Target 96 Inflammation	-0.0236579	-0.144597	0.886288	23	-0.362115	0.314799	Paired t-test	two.sided	0.971635	Non-significant
83	FGF-23	OID00507	Q9GZV9	Olink Target 96 Inflammation	0.0274641	0.13829	0.891215	23	-0.383367	0.438296	Paired t-test	two.sided	0.971635	Non-significant
84	FGF-21	OID00512	Q9NSA1	Olink Target 96 Inflammation	0.0274243	0.134661	0.894051	23	-0.393867	0.448716	Paired t-test	two.sided	0.971635	Non-significant
85	IL5	OID00559	P05113	Olink Target 96 Inflammation	-0.0143732	-0.123928	0.902449	23	-0.254297	0.225551	Paired t-test	two.sided	0.971635	Non-significant
86	IL-15RA	OID00514	Q13261	Olink Target 96 Inflammation	-0.0177478	-0.106759	0.915906	23	-0.361645	0.326149	Paired t-test	two.sided	0.971635	Non-significant
87	ADA	OID00560	P00813	Olink Target 96 Inflammation	-0.0105553	-0.103034	0.918829	23	-0.222477	0.201367	Paired t-test	two.sided	0.971635	Non-significant
88	TWEAK	OID00555	O43508	Olink Target 96 Inflammation	-0.0160234	-0.0821082	0.935271	23	-0.419722	0.387675	Paired t-test	two.sided	0.977783	Non-significant
89	IL4	OID00546	P05112	Olink Target 96 Inflammation	0.0081602	0.0542884	0.957174	23	-0.302784	0.319104	Paired t-test	two.sided	0.981201	Non-significant
90	TNFSF14	OID00506	O43557	Olink Target 96 Inflammation	0.0106639	0.0508673	0.95987	23	-0.423012	0.44434	Paired t-test	two.sided	0.981201	Non-significant
91	ST1A1	OID00557	P50225	Olink Target 96 Inflammation	0.00555249	0.0199158	0.984282	23	-0.571186	0.582291	Paired t-test	two.sided	0.995099	Non-significant
92	IL-10RA	OID00508	Q13651	Olink Target 96 Inflammation	6.33408e-05	0.000490733	0.999613	23	-0.266946	0.267073	Paired t-test	two.sided	0.999613	Non-significant

## Sheet: 72h P-I Mild VitD(-) v Baseline
Assay	OlinkID	UniProt	Panel	term	contrast	estimate	conf.low	conf.high	Adjusted_pval	Threshold
CCL20	OID00556	P78556	Olink Target 96 Inflammation	Group_Factor	Bx_0 - PM_2	-3.18452	-4.81751	-1.55154	4.5586e-07	Significant
CCL19	OID00513	Q99731	Olink Target 96 Inflammation	Group_Factor	Bx_0 - PM_2	-6.45059	-9.96916	-2.93203	1.7922e-06	Significant
CSF-1	OID00562	P09603	Olink Target 96 Inflammation	Group_Factor	Bx_0 - PM_2	-3.48661	-5.48693	-1.48629	3.71098e-06	Significant
CCL3	OID00532	P10147	Olink Target 96 Inflammation	Group_Factor	Bx_0 - PM_2	-3.53699	-5.62811	-1.44587	4.6507e-06	Significant
CXCL10	OID00535	P02778	Olink Target 96 Inflammation	Group_Factor	Bx_0 - PM_2	-5.51025	-8.82783	-2.19268	2.08895e-05	Significant
CD40	OID00542	P25942	Olink Target 96 Inflammation	Group_Factor	Bx_0 - PM_2	-2.16111	-3.79985	-0.522377	0.000366529	Significant
EN-RAGE	OID00541	P80511	Olink Target 96 Inflammation	Group_Factor	Bx_0 - PM_2	-3.29877	-5.73899	-0.858558	0.000493357	Significant
CD5	OID00531	P06127	Olink Target 96 Inflammation	Group_Factor	Bx_0 - PM_2	-3.64657	-6.77048	-0.522653	0.00273009	Significant
OSM	OID00494	P13725	Olink Target 96 Inflammation	Group_Factor	Bx_0 - PM_2	-2.18191	-4.27943	-0.0843947	0.0027464	Significant
uPA	OID00481	P00749	Olink Target 96 Inflammation	Group_Factor	Bx_0 - PM_2	-3.09319	-6.03273	-0.153645	0.0290502	Significant
TNFRSF9	OID00553	Q07011	Olink Target 96 Inflammation	Group_Factor	Bx_0 - PM_2	-1.28379	-3.29949	0.731921	0.0913509	Non-significant
IL8	OID00471	P10145	Olink Target 96 Inflammation	Group_Factor	Bx_0 - PM_2	-1.83826	-4.02893	0.35242	0.120872	Non-significant
CXCL9	OID00490	Q07325	Olink Target 96 Inflammation	Group_Factor	Bx_0 - PM_2	-2.22375	-5.16659	0.719097	0.123462	Non-significant
MCP-1	OID00484	P13500	Olink Target 96 Inflammation	Group_Factor	Bx_0 - PM_2	-1.31197	-3.53883	0.914887	0.176204	Non-significant
CXCL1	OID00496	P09341	Olink Target 96 Inflammation	Group_Factor	Bx_0 - PM_2	-2.22329	-4.7788	0.332214	0.181078	Non-significant
IL6	OID00482	P05231	Olink Target 96 Inflammation	Group_Factor	Bx_0 - PM_2	-1.32675	-3.59514	0.941627	0.219197	Non-significant
OPG	OID00479	O00300	Olink Target 96 Inflammation	Group_Factor	Bx_0 - PM_2	-1.08185	-3.25777	1.09406	0.280743	Non-significant
IL-18R1	OID00517	Q13478	Olink Target 96 Inflammation	Group_Factor	Bx_0 - PM_2	-1.26772	-3.60633	1.07089	0.339621	Non-significant
SCF	OID00500	P21583	Olink Target 96 Inflammation	Group_Factor	Bx_0 - PM_2	-1.3805	-3.96479	1.20379	0.473535	Non-significant
IL7	OID00478	P13232	Olink Target 96 Inflammation	Group_Factor	Bx_0 - PM_2	-0.431331	-1.3069	0.444234	0.496153	Non-significant
CX3CL1	OID00552	P78423	Olink Target 96 Inflammation	Group_Factor	Bx_0 - PM_2	-0.136417	-0.644463	0.371629	0.709689	Non-significant
DNER	OID01213	Q8NFT8	Olink Target 96 Inflammation	Group_Factor	Bx_0 - PM_2	-0.781068	-2.49669	0.934557	0.932491	Non-significant

## Sheet: 72h P-I Mild VitD(+) v Baseline
Assay	OlinkID	UniProt	Panel	term	contrast	estimate	conf.low	conf.high	Adjusted_pval	Threshold
CSF-1	OID00562	P09603	Olink Target 96 Inflammation	Group_Factor	Bx_0 - VM_2	-3.28372	-5.57154	-0.995899	7.0304e-05	Significant
CCL3	OID00532	P10147	Olink Target 96 Inflammation	Group_Factor	Bx_0 - VM_2	-2.51888	-4.92558	-0.112167	0.00341963	Significant
CCL19	OID00513	Q99731	Olink Target 96 Inflammation	Group_Factor	Bx_0 - VM_2	-4.23309	-8.25978	-0.2064	0.00487118	Significant
TNFRSF9	OID00553	Q07011	Olink Target 96 Inflammation	Group_Factor	Bx_0 - VM_2	-2.26154	-4.59279	0.06971	0.00847223	Significant
CD40	OID00542	P25942	Olink Target 96 Inflammation	Group_Factor	Bx_0 - VM_2	-1.68552	-3.56401	0.192963	0.0142735	Significant
OSM	OID00494	P13725	Olink Target 96 Inflammation	Group_Factor	Bx_0 - VM_2	-1.89739	-4.30112	0.506344	0.0235988	Significant
EN-RAGE	OID00541	P80511	Olink Target 96 Inflammation	Group_Factor	Bx_0 - VM_2	-2.23321	-5.0387	0.572267	0.0508093	Non-significant
CD5	OID00531	P06127	Olink Target 96 Inflammation	Group_Factor	Bx_0 - VM_2	-2.73035	-6.30539	0.844693	0.0528744	Non-significant
CXCL10	OID00535	P02778	Olink Target 96 Inflammation	Group_Factor	Bx_0 - VM_2	-2.12811	-5.93784	1.68163	0.126466	Non-significant
OPG	OID00479	O00300	Olink Target 96 Inflammation	Group_Factor	Bx_0 - VM_2	-1.71624	-4.22868	0.796197	0.132885	Non-significant
IL-18R1	OID00517	Q13478	Olink Target 96 Inflammation	Group_Factor	Bx_0 - VM_2	-1.90146	-4.57779	0.774877	0.249569	Non-significant
CCL20	OID00556	P78556	Olink Target 96 Inflammation	Group_Factor	Bx_0 - VM_2	-0.989416	-2.85595	0.877112	0.293587	Non-significant
uPA	OID00481	P00749	Olink Target 96 Inflammation	Group_Factor	Bx_0 - VM_2	-1.62079	-4.98754	1.74595	0.406529	Non-significant
SCF	OID00500	P21583	Olink Target 96 Inflammation	Group_Factor	Bx_0 - VM_2	-1.36891	-4.34186	1.60404	0.474665	Non-significant
CXCL9	OID00490	Q07325	Olink Target 96 Inflammation	Group_Factor	Bx_0 - VM_2	-1.1802	-4.54802	2.18763	0.494858	Non-significant
IL7	OID00478	P13232	Olink Target 96 Inflammation	Group_Factor	Bx_0 - VM_2	-0.528645	-1.53013	0.472839	0.496153	Non-significant
IL6	OID00482	P05231	Olink Target 96 Inflammation	Group_Factor	Bx_0 - VM_2	-0.700618	-3.29658	1.89534	0.63794	Non-significant
IL8	OID00471	P10145	Olink Target 96 Inflammation	Group_Factor	Bx_0 - VM_2	-0.849017	-3.35605	1.65802	0.641781	Non-significant
MCP-1	OID00484	P13500	Olink Target 96 Inflammation	Group_Factor	Bx_0 - VM_2	-0.282966	-2.83141	2.26548	0.792854	Non-significant
CX3CL1	OID00552	P78423	Olink Target 96 Inflammation	Group_Factor	Bx_0 - VM_2	-0.109744	-0.691158	0.471669	0.83256	Non-significant
CXCL1	OID00496	P09341	Olink Target 96 Inflammation	Group_Factor	Bx_0 - VM_2	-0.564736	-3.48929	2.35981	0.84165	Non-significant
DNER	OID01213	Q8NFT8	Olink Target 96 Inflammation	Group_Factor	Bx_0 - VM_2	-0.866294	-2.82967	1.09709	0.932491	Non-significant

## Sheet: 72h P-I Severe VD(-) v Baseline
Assay	OlinkID	UniProt	Panel	term	contrast	estimate	conf.low	conf.high	Adjusted_pval	Threshold
OSM	OID00494	P13725	Olink Target 96 Inflammation	Group_Factor	Bx_0 - PS_2	-4.91967	-7.3234	-2.51594	5.54917e-08	Significant
CCL3	OID00532	P10147	Olink Target 96 Inflammation	Group_Factor	Bx_0 - PS_2	-4.46831	-6.87502	-2.0616	7.34927e-07	Significant
CD40	OID00542	P25942	Olink Target 96 Inflammation	Group_Factor	Bx_0 - PS_2	-2.98324	-4.86173	-1.10476	2.54847e-05	Significant
TNFRSF9	OID00553	Q07011	Olink Target 96 Inflammation	Group_Factor	Bx_0 - PS_2	-3.48268	-5.81393	-1.15143	8.47054e-05	Significant
CXCL10	OID00535	P02778	Olink Target 96 Inflammation	Group_Factor	Bx_0 - PS_2	-5.44524	-9.25497	-1.6355	0.000125286	Significant
CSF-1	OID00562	P09603	Olink Target 96 Inflammation	Group_Factor	Bx_0 - PS_2	-3.0415	-5.32932	-0.753676	0.000211787	Significant
CCL19	OID00513	Q99731	Olink Target 96 Inflammation	Group_Factor	Bx_0 - PS_2	-4.8478	-8.87449	-0.821113	0.00134998	Significant
MCP-1	OID00484	P13500	Olink Target 96 Inflammation	Group_Factor	Bx_0 - PS_2	-2.94214	-5.49059	-0.393701	0.00837115	Significant
EN-RAGE	OID00541	P80511	Olink Target 96 Inflammation	Group_Factor	Bx_0 - PS_2	-2.95632	-5.7618	-0.150841	0.00951271	Significant
CXCL9	OID00490	Q07325	Olink Target 96 Inflammation	Group_Factor	Bx_0 - PS_2	-3.70321	-7.07103	-0.335385	0.0173668	Significant
CD5	OID00531	P06127	Olink Target 96 Inflammation	Group_Factor	Bx_0 - PS_2	-2.94341	-6.51845	0.631634	0.0444743	Significant
OPG	OID00479	O00300	Olink Target 96 Inflammation	Group_Factor	Bx_0 - PS_2	-2.04583	-4.55827	0.466608	0.0754107	Non-significant
IL6	OID00482	P05231	Olink Target 96 Inflammation	Group_Factor	Bx_0 - PS_2	-1.87081	-4.46677	0.725154	0.114608	Non-significant
IL8	OID00471	P10145	Olink Target 96 Inflammation	Group_Factor	Bx_0 - PS_2	-2.11812	-4.62516	0.388911	0.120872	Non-significant
CXCL1	OID00496	P09341	Olink Target 96 Inflammation	Group_Factor	Bx_0 - PS_2	-2.00582	-4.93036	0.918734	0.357026	Non-significant
uPA	OID00481	P00749	Olink Target 96 Inflammation	Group_Factor	Bx_0 - PS_2	-1.00238	-4.36912	2.36437	0.614063	Non-significant
IL-18R1	OID00517	Q13478	Olink Target 96 Inflammation	Group_Factor	Bx_0 - PS_2	-0.862062	-3.53839	1.81427	0.661161	Non-significant
CX3CL1	OID00552	P78423	Olink Target 96 Inflammation	Group_Factor	Bx_0 - PS_2	0.191088	-0.390326	0.772501	0.676708	Non-significant
IL7	OID00478	P13232	Olink Target 96 Inflammation	Group_Factor	Bx_0 - PS_2	-0.0532544	-1.05474	0.948229	0.910315	Non-significant
SCF	OID00500	P21583	Olink Target 96 Inflammation	Group_Factor	Bx_0 - PS_2	-0.214197	-3.18714	2.75875	0.918115	Non-significant
DNER	OID01213	Q8NFT8	Olink Target 96 Inflammation	Group_Factor	Bx_0 - PS_2	-0.230614	-2.19399	1.73277	0.940545	Non-significant
CCL20	OID00556	P78556	Olink Target 96 Inflammation	Group_Factor	Bx_0 - PS_2	-0.13416	-2.00069	1.73237	0.953928	Non-significant

## Sheet: 72h P-I Severe VD(+) v Baseline
Assay	OlinkID	UniProt	Panel	term	contrast	estimate	conf.low	conf.high	Adjusted_pval	Threshold
OSM	OID00494	P13725	Olink Target 96 Inflammation	Group_Factor	Bx_0 - VS_2	-5.43993	-7.53745	-3.34241	7.4682e-11	Significant
CD40	OID00542	P25942	Olink Target 96 Inflammation	Group_Factor	Bx_0 - VS_2	-3.43919	-5.07792	-1.80045	6.41205e-08	Significant
CCL3	OID00532	P10147	Olink Target 96 Inflammation	Group_Factor	Bx_0 - VS_2	-4.32852	-6.41964	-2.23741	9.06278e-08	Significant
CSF-1	OID00562	P09603	Olink Target 96 Inflammation	Group_Factor	Bx_0 - VS_2	-4.0616	-6.06192	-2.06128	1.66316e-07	Significant
TNFRSF9	OID00553	Q07011	Olink Target 96 Inflammation	Group_Factor	Bx_0 - VS_2	-4.07475	-6.09045	-2.05904	1.79762e-07	Significant
CCL19	OID00513	Q99731	Olink Target 96 Inflammation	Group_Factor	Bx_0 - VS_2	-5.61421	-9.13278	-2.09564	2.15459e-05	Significant
CXCL10	OID00535	P02778	Olink Target 96 Inflammation	Group_Factor	Bx_0 - VS_2	-5.19958	-8.51715	-1.882	3.4597e-05	Significant
CD5	OID00531	P06127	Olink Target 96 Inflammation	Group_Factor	Bx_0 - VS_2	-4.44489	-7.5688	-1.32098	0.000391313	Significant
EN-RAGE	OID00541	P80511	Olink Target 96 Inflammation	Group_Factor	Bx_0 - VS_2	-3.41296	-5.85318	-0.972744	0.000493357	Significant
OPG	OID00479	O00300	Olink Target 96 Inflammation	Group_Factor	Bx_0 - VS_2	-2.90067	-5.07658	-0.724754	0.00123501	Significant
IL6	OID00482	P05231	Olink Target 96 Inflammation	Group_Factor	Bx_0 - VS_2	-2.19003	-4.45841	0.0783554	0.0355714	Significant
CXCL9	OID00490	Q07325	Olink Target 96 Inflammation	Group_Factor	Bx_0 - VS_2	-2.36185	-5.3047	0.580991	0.112471	Non-significant
MCP-1	OID00484	P13500	Olink Target 96 Inflammation	Group_Factor	Bx_0 - VS_2	-1.57963	-3.80649	0.647226	0.120667	Non-significant
CCL20	OID00556	P78556	Olink Target 96 Inflammation	Group_Factor	Bx_0 - VS_2	-0.911083	-2.54407	0.721904	0.267246	Non-significant
IL8	OID00471	P10145	Olink Target 96 Inflammation	Group_Factor	Bx_0 - VS_2	-1.28874	-3.47942	0.901933	0.325122	Non-significant
IL-18R1	OID00517	Q13478	Olink Target 96 Inflammation	Group_Factor	Bx_0 - VS_2	-1.31717	-3.65578	1.02144	0.334242	Non-significant
CX3CL1	OID00552	P78423	Olink Target 96 Inflammation	Group_Factor	Bx_0 - VS_2	0.351582	-0.156464	0.859628	0.357989	Non-significant
uPA	OID00481	P00749	Olink Target 96 Inflammation	Group_Factor	Bx_0 - VS_2	-1.30152	-4.24107	1.63802	0.431215	Non-significant
DNER	OID01213	Q8NFT8	Olink Target 96 Inflammation	Group_Factor	Bx_0 - VS_2	-1.17925	-2.89487	0.536379	0.452706	Non-significant
IL7	OID00478	P13232	Olink Target 96 Inflammation	Group_Factor	Bx_0 - VS_2	-0.424303	-1.29987	0.451262	0.496153	Non-significant
SCF	OID00500	P21583	Olink Target 96 Inflammation	Group_Factor	Bx_0 - VS_2	0.635124	-1.94917	3.21942	0.746038	Non-significant
CXCL1	OID00496	P09341	Olink Target 96 Inflammation	Group_Factor	Bx_0 - VS_2	-0.730562	-3.28607	1.82494	0.827131	Non-significant

## Sheet: 6wk P-I Mild VD(-) v Baseline
Assay	OlinkID	UniProt	Panel	term	contrast	estimate	conf.low	conf.high	Adjusted_pval	Threshold
CSF-1	OID00562	P09603	Olink Target 96 Inflammation	Group_Factor	Bx_0 - PM_3	-2.91591	-4.91623	-0.91559	6.90917e-05	Significant
CD40	OID00542	P25942	Olink Target 96 Inflammation	Group_Factor	Bx_0 - PM_3	-1.81319	-3.45192	-0.174454	0.00271474	Significant
CD5	OID00531	P06127	Olink Target 96 Inflammation	Group_Factor	Bx_0 - PM_3	-3.0184	-6.14232	0.10551	0.0176483	Significant
CCL19	OID00513	Q99731	Olink Target 96 Inflammation	Group_Factor	Bx_0 - PM_3	-2.89842	-6.41698	0.620152	0.0278471	Significant
OPG	OID00479	O00300	Olink Target 96 Inflammation	Group_Factor	Bx_0 - PM_3	-1.77965	-3.95556	0.396266	0.0754107	Non-significant
CCL3	OID00532	P10147	Olink Target 96 Inflammation	Group_Factor	Bx_0 - PM_3	-1.28287	-3.37399	0.808245	0.0820466	Non-significant
uPA	OID00481	P00749	Olink Target 96 Inflammation	Group_Factor	Bx_0 - PM_3	-2.23675	-5.1763	0.70279	0.125505	Non-significant
TNFRSF9	OID00553	Q07011	Olink Target 96 Inflammation	Group_Factor	Bx_0 - PM_3	-1.08125	-3.09696	0.934453	0.150049	Non-significant
IL-18R1	OID00517	Q13478	Olink Target 96 Inflammation	Group_Factor	Bx_0 - PM_3	-1.44354	-3.78215	0.895068	0.314188	Non-significant
EN-RAGE	OID00541	P80511	Olink Target 96 Inflammation	Group_Factor	Bx_0 - PM_3	-0.769809	-3.21003	1.67041	0.470455	Non-significant
CXCL10	OID00535	P02778	Olink Target 96 Inflammation	Group_Factor	Bx_0 - PM_3	-0.908696	-4.22627	2.40888	0.48792	Non-significant
CXCL9	OID00490	Q07325	Olink Target 96 Inflammation	Group_Factor	Bx_0 - PM_3	-0.761027	-3.70387	2.18182	0.588522	Non-significant
SCF	OID00500	P21583	Olink Target 96 Inflammation	Group_Factor	Bx_0 - PM_3	-0.823842	-3.40813	1.76045	0.619196	Non-significant
MCP-1	OID00484	P13500	Olink Target 96 Inflammation	Group_Factor	Bx_0 - PM_3	0.405772	-1.82109	2.63263	0.678015	Non-significant
OSM	OID00494	P13725	Olink Target 96 Inflammation	Group_Factor	Bx_0 - PM_3	-0.30396	-2.40148	1.79356	0.687062	Non-significant
IL8	OID00471	P10145	Olink Target 96 Inflammation	Group_Factor	Bx_0 - PM_3	-0.308979	-2.49966	1.8817	0.823159	Non-significant
IL7	OID00478	P13232	Olink Target 96 Inflammation	Group_Factor	Bx_0 - PM_3	-0.135107	-1.01067	0.740458	0.823427	Non-significant
CXCL1	OID00496	P09341	Olink Target 96 Inflammation	Group_Factor	Bx_0 - PM_3	-0.557842	-3.11335	1.99766	0.84165	Non-significant
CX3CL1	OID00552	P78423	Olink Target 96 Inflammation	Group_Factor	Bx_0 - PM_3	0.0466931	-0.461353	0.554739	0.876229	Non-significant
DNER	OID01213	Q8NFT8	Olink Target 96 Inflammation	Group_Factor	Bx_0 - PM_3	-0.589693	-2.30532	1.12593	0.940545	Non-significant
CCL20	OID00556	P78556	Olink Target 96 Inflammation	Group_Factor	Bx_0 - PM_3	-0.0283419	-1.66133	1.60465	0.953928	Non-significant
IL6	OID00482	P05231	Olink Target 96 Inflammation	Group_Factor	Bx_0 - PM_3	-0.068281	-2.33666	2.2001	0.974634	Non-significant

## Sheet: 6wk P-I Mild VD(+) v Baseline
Assay	OlinkID	UniProt	Panel	term	contrast	estimate	conf.low	conf.high	Adjusted_pval	Threshold
CSF-1	OID00562	P09603	Olink Target 96 Inflammation	Group_Factor	Bx_0 - VM_3	-2.3999	-4.91329	0.113483	0.00987859	Significant
CXCL10	OID00535	P02778	Olink Target 96 Inflammation	Group_Factor	Bx_0 - VM_3	-2.01362	-6.20613	2.17889	0.204935	Non-significant
CCL19	OID00513	Q99731	Olink Target 96 Inflammation	Group_Factor	Bx_0 - VM_3	-2.09391	-6.51758	2.32976	0.226694	Non-significant
IL7	OID00478	P13232	Olink Target 96 Inflammation	Group_Factor	Bx_0 - VM_3	-0.905166	-2.00533	0.195003	0.279994	Non-significant
OSM	OID00494	P13725	Olink Target 96 Inflammation	Group_Factor	Bx_0 - VM_3	-0.963918	-3.60705	1.67921	0.315965	Non-significant
CXCL9	OID00490	Q07325	Olink Target 96 Inflammation	Group_Factor	Bx_0 - VM_3	-1.9197	-5.61956	1.78015	0.35426	Non-significant
CD40	OID00542	P25942	Olink Target 96 Inflammation	Group_Factor	Bx_0 - VM_3	-0.66962	-2.7355	1.39626	0.378019	Non-significant
OPG	OID00479	O00300	Olink Target 96 Inflammation	Group_Factor	Bx_0 - VM_3	-1.20466	-3.97233	1.56301	0.38833	Non-significant
uPA	OID00481	P00749	Olink Target 96 Inflammation	Group_Factor	Bx_0 - VM_3	-1.85843	-5.55957	1.84271	0.406529	Non-significant
TNFRSF9	OID00553	Q07011	Olink Target 96 Inflammation	Group_Factor	Bx_0 - VM_3	-0.665709	-3.23384	1.90242	0.501385	Non-significant
CCL3	OID00532	P10147	Olink Target 96 Inflammation	Group_Factor	Bx_0 - VM_3	-0.578385	-3.22845	2.07168	0.511791	Non-significant
IL8	OID00471	P10145	Olink Target 96 Inflammation	Group_Factor	Bx_0 - VM_3	-0.870579	-3.62478	1.88362	0.641781	Non-significant
IL6	OID00482	P05231	Olink Target 96 Inflammation	Group_Factor	Bx_0 - VM_3	-0.727988	-3.57988	2.12391	0.650357	Non-significant
MCP-1	OID00484	P13500	Olink Target 96 Inflammation	Group_Factor	Bx_0 - VM_3	-0.522255	-3.32195	2.27743	0.678015	Non-significant
EN-RAGE	OID00541	P80511	Olink Target 96 Inflammation	Group_Factor	Bx_0 - VM_3	-0.663904	-3.75232	2.42451	0.685167	Non-significant
CD5	OID00531	P06127	Olink Target 96 Inflammation	Group_Factor	Bx_0 - VM_3	-0.745967	-4.67347	3.18153	0.705812	Non-significant
IL-18R1	OID00517	Q13478	Olink Target 96 Inflammation	Group_Factor	Bx_0 - VM_3	-0.450578	-3.39077	2.48961	0.781802	Non-significant
CX3CL1	OID00552	P78423	Olink Target 96 Inflammation	Group_Factor	Bx_0 - VM_3	-0.0501133	-0.688847	0.588621	0.876229	Non-significant
CXCL1	OID00496	P09341	Olink Target 96 Inflammation	Group_Factor	Bx_0 - VM_3	-0.381335	-3.59421	2.83154	0.918262	Non-significant
DNER	OID01213	Q8NFT8	Olink Target 96 Inflammation	Group_Factor	Bx_0 - VM_3	-1.00364	-3.16058	1.15331	0.932491	Non-significant
CCL20	OID00556	P78556	Olink Target 96 Inflammation	Group_Factor	Bx_0 - VM_3	0.17775	-1.87189	2.22739	0.953928	Non-significant
SCF	OID00500	P21583	Olink Target 96 Inflammation	Group_Factor	Bx_0 - VM_3	-0.122186	-3.39543	3.15106	0.954295	Non-significant

## Sheet: 6wk P-I Severe VD(-) v Baseline
Assay	OlinkID	UniProt	Panel	term	contrast	estimate	conf.low	conf.high	Adjusted_pval	Threshold
CSF-1	OID00562	P09603	Olink Target 96 Inflammation	Group_Factor	Bx_0 - PS_3	-3.57507	-5.86289	-1.28725	2.37068e-05	Significant
CCL3	OID00532	P10147	Olink Target 96 Inflammation	Group_Factor	Bx_0 - PS_3	-3.25098	-5.65769	-0.844277	0.000244369	Significant
CD40	OID00542	P25942	Olink Target 96 Inflammation	Group_Factor	Bx_0 - PS_3	-2.56048	-4.43897	-0.681999	0.000281924	Significant
CD5	OID00531	P06127	Olink Target 96 Inflammation	Group_Factor	Bx_0 - PS_3	-4.61084	-8.18588	-1.0358	0.00099055	Significant
OSM	OID00494	P13725	Olink Target 96 Inflammation	Group_Factor	Bx_0 - PS_3	-2.52659	-4.93033	-0.12286	0.00266779	Significant
CCL19	OID00513	Q99731	Olink Target 96 Inflammation	Group_Factor	Bx_0 - PS_3	-4.11369	-8.14038	-0.0870018	0.00570724	Significant
TNFRSF9	OID00553	Q07011	Olink Target 96 Inflammation	Group_Factor	Bx_0 - PS_3	-2.27734	-4.60859	0.0539055	0.00847223	Significant
EN-RAGE	OID00541	P80511	Olink Target 96 Inflammation	Group_Factor	Bx_0 - PS_3	-2.82488	-5.63036	-0.0193963	0.0116415	Significant
CXCL10	OID00535	P02778	Olink Target 96 Inflammation	Group_Factor	Bx_0 - PS_3	-3.48711	-7.29685	0.322628	0.0116709	Significant
IL-18R1	OID00517	Q13478	Olink Target 96 Inflammation	Group_Factor	Bx_0 - PS_3	-2.8327	-5.50903	-0.156366	0.0270789	Significant
CXCL9	OID00490	Q07325	Olink Target 96 Inflammation	Group_Factor	Bx_0 - PS_3	-2.97193	-6.33976	0.395893	0.0804324	Non-significant
OPG	OID00479	O00300	Olink Target 96 Inflammation	Group_Factor	Bx_0 - PS_3	-1.86997	-4.38241	0.642469	0.111759	Non-significant
MCP-1	OID00484	P13500	Olink Target 96 Inflammation	Group_Factor	Bx_0 - PS_3	-1.73141	-4.27986	0.817031	0.120714	Non-significant
uPA	OID00481	P00749	Olink Target 96 Inflammation	Group_Factor	Bx_0 - PS_3	-2.54799	-5.91473	0.818756	0.125505	Non-significant
SCF	OID00500	P21583	Olink Target 96 Inflammation	Group_Factor	Bx_0 - PS_3	-2.00252	-4.97547	0.970426	0.460907	Non-significant
CXCL1	OID00496	P09341	Olink Target 96 Inflammation	Group_Factor	Bx_0 - PS_3	-1.3418	-4.26635	1.58275	0.524935	Non-significant
IL8	OID00471	P10145	Olink Target 96 Inflammation	Group_Factor	Bx_0 - PS_3	-1.06517	-3.5722	1.44187	0.641781	Non-significant
IL7	OID00478	P13232	Olink Target 96 Inflammation	Group_Factor	Bx_0 - PS_3	-0.233508	-1.23499	0.767975	0.731709	Non-significant
CX3CL1	OID00552	P78423	Olink Target 96 Inflammation	Group_Factor	Bx_0 - PS_3	-0.0339223	-0.615336	0.547491	0.8964	Non-significant
DNER	OID01213	Q8NFT8	Olink Target 96 Inflammation	Group_Factor	Bx_0 - PS_3	-0.65724	-2.62062	1.30614	0.940545	Non-significant
CCL20	OID00556	P78556	Olink Target 96 Inflammation	Group_Factor	Bx_0 - PS_3	-0.0856724	-1.9522	1.78086	0.953928	Non-significant
IL6	OID00482	P05231	Olink Target 96 Inflammation	Group_Factor	Bx_0 - PS_3	0.0405463	-2.55542	2.63651	0.979558	Non-significant

## Sheet: 6wk P-I Severe VD(+) v Baseline
Assay	OlinkID	UniProt	Panel	term	contrast	estimate	conf.low	conf.high	Adjusted_pval	Threshold
TNFRSF9	OID00553	Q07011	Olink Target 96 Inflammation	Group_Factor	Bx_0 - VS_3	-2.90723	-4.92294	-0.891525	0.000110151	Significant
CSF-1	OID00562	P09603	Olink Target 96 Inflammation	Group_Factor	Bx_0 - VS_3	-2.49958	-4.49991	-0.499261	0.000471251	Significant
CCL3	OID00532	P10147	Olink Target 96 Inflammation	Group_Factor	Bx_0 - VS_3	-2.15307	-4.24419	-0.0619524	0.00368168	Significant
CD40	OID00542	P25942	Olink Target 96 Inflammation	Group_Factor	Bx_0 - VS_3	-1.57205	-3.21078	0.0666866	0.0107792	Significant
CD5	OID00531	P06127	Olink Target 96 Inflammation	Group_Factor	Bx_0 - VS_3	-2.61166	-5.73557	0.512252	0.0444743	Significant
EN-RAGE	OID00541	P80511	Olink Target 96 Inflammation	Group_Factor	Bx_0 - VS_3	-1.21608	-3.6563	1.22413	0.213085	Non-significant
OSM	OID00494	P13725	Olink Target 96 Inflammation	Group_Factor	Bx_0 - VS_3	-0.921403	-3.01892	1.17612	0.220417	Non-significant
MCP-1	OID00484	P13500	Olink Target 96 Inflammation	Group_Factor	Bx_0 - VS_3	-1.02068	-3.24753	1.20618	0.328324	Non-significant
CX3CL1	OID00552	P78423	Olink Target 96 Inflammation	Group_Factor	Bx_0 - VS_3	0.244496	-0.26355	0.752542	0.431898	Non-significant
DNER	OID01213	Q8NFT8	Olink Target 96 Inflammation	Group_Factor	Bx_0 - VS_3	-1.21307	-2.92869	0.502558	0.452706	Non-significant
CXCL9	OID00490	Q07325	Olink Target 96 Inflammation	Group_Factor	Bx_0 - VS_3	-1.04182	-3.98466	1.90103	0.494858	Non-significant
CXCL10	OID00535	P02778	Olink Target 96 Inflammation	Group_Factor	Bx_0 - VS_3	-0.814404	-4.13198	2.50317	0.504323	Non-significant
CCL19	OID00513	Q99731	Olink Target 96 Inflammation	Group_Factor	Bx_0 - VS_3	-0.769484	-4.28805	2.74908	0.56296	Non-significant
IL6	OID00482	P05231	Olink Target 96 Inflammation	Group_Factor	Bx_0 - VS_3	0.619989	-1.64839	2.88837	0.63794	Non-significant
IL-18R1	OID00517	Q13478	Olink Target 96 Inflammation	Group_Factor	Bx_0 - VS_3	-0.443249	-2.78186	1.89536	0.755663	Non-significant
IL8	OID00471	P10145	Olink Target 96 Inflammation	Group_Factor	Bx_0 - VS_3	-0.16822	-2.3589	2.02246	0.888736	Non-significant
uPA	OID00481	P00749	Olink Target 96 Inflammation	Group_Factor	Bx_0 - VS_3	0.102968	-2.83658	3.04251	0.907146	Non-significant
CXCL1	OID00496	P09341	Olink Target 96 Inflammation	Group_Factor	Bx_0 - VS_3	-0.103899	-2.6594	2.45161	0.918262	Non-significant
SCF	OID00500	P21583	Olink Target 96 Inflammation	Group_Factor	Bx_0 - VS_3	0.148568	-2.43572	2.73286	0.925354	Non-significant
IL7	OID00478	P13232	Olink Target 96 Inflammation	Group_Factor	Bx_0 - VS_3	0.0287118	-0.846853	0.904277	0.939174	Non-significant
OPG	OID00479	O00300	Olink Target 96 Inflammation	Group_Factor	Bx_0 - VS_3	0.0635012	-2.11241	2.23941	0.945628	Non-significant
CCL20	OID00556	P78556	Olink Target 96 Inflammation	Group_Factor	Bx_0 - VS_3	0.0915495	-1.54144	1.72454	0.953928	Non-significant

## Sheet: 72hrs P-I VitD(-) vs Baseline
Assay	OlinkID	UniProt	Panel	term	contrast	estimate	conf.low	conf.high	Adjusted_pval	Threshold
CCL3	OID00532	P10147	Olink Target 96 Inflammation	Group_5_Factor	Bx_0 - P_2	-3.92191	-5.5284	-2.31542	1.76522e-08	Significant
CSF-1	OID00562	P09603	Olink Target 96 Inflammation	Group_5_Factor	Bx_0 - P_2	-3.29553	-4.75327	-1.83778	7.8192e-08	Significant
CCL19	OID00513	Q99731	Olink Target 96 Inflammation	Group_5_Factor	Bx_0 - P_2	-5.78276	-8.36728	-3.19825	1.02738e-07	Significant
CD40	OID00542	P25942	Olink Target 96 Inflammation	Group_5_Factor	Bx_0 - P_2	-2.5493	-3.75158	-1.34702	3.50079e-07	Significant
CXCL10	OID00535	P02778	Olink Target 96 Inflammation	Group_5_Factor	Bx_0 - P_2	-5.46604	-8.00049	-2.9316	4.64943e-07	Significant
OSM	OID00494	P13725	Olink Target 96 Inflammation	Group_5_Factor	Bx_0 - P_2	-3.32805	-5.11684	-1.53925	5.83208e-06	Significant
EN-RAGE	OID00541	P80511	Olink Target 96 Inflammation	Group_5_Factor	Bx_0 - P_2	-3.15557	-4.95738	-1.35375	3.80622e-05	Significant
CD5	OID00531	P06127	Olink Target 96 Inflammation	Group_5_Factor	Bx_0 - P_2	-3.35358	-5.67722	-1.02994	0.000271508	Significant
TNFRSF9	OID00553	Q07011	Olink Target 96 Inflammation	Group_5_Factor	Bx_0 - P_2	-2.19902	-3.76536	-0.632688	0.000655997	Significant
CCL20	OID00556	P78556	Olink Target 96 Inflammation	Group_5_Factor	Bx_0 - P_2	-1.91316	-3.24187	-0.584444	0.000843201	Significant
CXCL9	OID00490	Q07325	Olink Target 96 Inflammation	Group_5_Factor	Bx_0 - P_2	-2.84019	-5.04046	-0.639919	0.00369621	Significant
IL8	OID00471	P10145	Olink Target 96 Inflammation	Group_5_Factor	Bx_0 - P_2	-1.95487	-3.54205	-0.367682	0.00648171	Significant
MCP-1	OID00484	P13500	Olink Target 96 Inflammation	Group_5_Factor	Bx_0 - P_2	-1.99121	-3.70573	-0.276687	0.012377	Significant
CXCL1	OID00496	P09341	Olink Target 96 Inflammation	Group_5_Factor	Bx_0 - P_2	-2.13268	-3.97278	-0.292576	0.012646	Significant
uPA	OID00481	P00749	Olink Target 96 Inflammation	Group_5_Factor	Bx_0 - P_2	-2.21946	-4.40166	-0.037271	0.0217395	Significant
OPG	OID00479	O00300	Olink Target 96 Inflammation	Group_5_Factor	Bx_0 - P_2	-1.46995	-3.06832	0.128427	0.0236716	Significant
IL6	OID00482	P05231	Olink Target 96 Inflammation	Group_5_Factor	Bx_0 - P_2	-1.55344	-3.23255	0.125667	0.0408107	Significant
IL-18R1	OID00517	Q13478	Olink Target 96 Inflammation	Group_5_Factor	Bx_0 - P_2	-1.09869	-2.80553	0.608142	0.165762	Non-significant
DNER	OID01213	Q8NFT8	Olink Target 96 Inflammation	Group_5_Factor	Bx_0 - P_2	-0.551712	-1.78885	0.685422	0.452463	Non-significant
SCF	OID00500	P21583	Olink Target 96 Inflammation	Group_5_Factor	Bx_0 - P_2	-0.884015	-2.80704	1.03901	0.462514	Non-significant
IL7	OID00478	P13232	Olink Target 96 Inflammation	Group_5_Factor	Bx_0 - P_2	-0.273848	-0.932185	0.384488	0.67646	Non-significant
CX3CL1	OID00552	P78423	Olink Target 96 Inflammation	Group_5_Factor	Bx_0 - P_2	4.33333e-05	-0.387099	0.387185	0.999742	Non-significant

[truncated: 5 more sheets: 72h P-I Mild VD(-)vBase. Total, 72h P-I Mild VD(+)vBase. Total, 72hrs P-I VitD(+) vs Baseline, 6wks P-I VitD(-) vs Baseline, 6wks P-I VitD(+) vs Baseline]
