# Supplementary material for: Vitamin D3 and deconvoluting a rash
Source: JCI Insight. 2023 Jan 24;8(2):e163789. doi: 10.1172/jci.insight.163789 (PMC9977299; doi:10.1172/jci.insight.163789)
Supplement: Supplemental table 5 [file jciinsight-8-163789-s203.xlsx]

## Sheet: Top 10 PCA2GO enriched pathways
	Term	Ont	N	DE	P.DE
PC1-
GO:0032501	multicellular organismal process	BP	7709	261	4.59291e-46
GO:0008150	biological_process	BP	17769	409	1.79618e-44
GO:0032502	developmental process	BP	6445	227	1.17895e-40
GO:0048856	anatomical structure development	BP	5953	212	7.35175e-38
GO:0007275	multicellular organism development	BP	5468	200	8.46388e-37
GO:0048731	system development	BP	4912	188	9.50329e-37
GO:0009987	cellular process	BP	16914	386	1.81943e-36
GO:0048869	cellular developmental process	BP	4305	170	3.28466e-34
GO:0030154	cell differentiation	BP	4232	167	1.85805e-33
GO:0048513	animal organ development	BP	3592	144	6.69586e-29
PC1+
GO:0006955	immune response	BP	2188	277	9.60351e-191
GO:0002376	immune system process	BP	3152	313	8.06569e-190
GO:0006952	defense response	BP	1723	214	4.69323e-138
GO:0050896	response to stimulus	BP	9087	398	7.3995e-131
GO:0009605	response to external stimulus	BP	2861	249	1.06465e-127
GO:0051707	response to other organism	BP	1509	195	2.40481e-127
GO:0043207	response to external biotic stimulus	BP	1511	195	3.10908e-127
GO:0009607	response to biotic stimulus	BP	1543	196	1.22414e-126
GO:0002682	regulation of immune system process	BP	1581	197	9.55964e-126
GO:0001775	cell activation	BP	1449	183	1.06376e-116
PC2-
GO:0050896	response to stimulus	BP	9087	245	3.66639e-38
GO:0002376	immune system process	BP	3152	126	4.1602e-31
GO:0007166	cell surface receptor signaling pathway	BP	3127	124	3.18255e-30
GO:0009605	response to external stimulus	BP	2861	118	3.79722e-30
GO:0022610	biological adhesion	BP	1456	83	4.76316e-30
GO:0008150	biological_process	BP	17769	341	9.31821e-30
GO:0007155	cell adhesion	BP	1449	82	1.85498e-29
GO:0006955	immune response	BP	2188	100	1.15713e-28
GO:0006952	defense response	BP	1723	88	1.87321e-28
GO:0048583	regulation of response to stimulus	BP	4269	142	3.70501e-27
PC2+
GO:0050911	detection of chemical stimulus involved in sensory perception of smell	BP	390	57	2.72583e-43
GO:0007608	sensory perception of smell	BP	415	58	6.39319e-43
GO:0009593	detection of chemical stimulus	BP	468	59	4.81887e-41
GO:0050907	detection of chemical stimulus involved in sensory perception	BP	434	57	1.19046e-40
GO:0007606	sensory perception of chemical stimulus	BP	485	58	4.78937e-39
GO:0050906	detection of stimulus involved in sensory perception	BP	494	58	1.35166e-38
GO:0051606	detection of stimulus	BP	661	61	1.61101e-34
GO:0007600	sensory perception	BP	939	70	1.03033e-33
GO:0050877	nervous system process	BP	1410	80	2.36562e-30
GO:0007186	G protein-coupled receptor signaling pathway	BP	1312	73	4.09462e-27
