# Supplementary material for: Vitamin D3 and deconvoluting a rash
Source: JCI Insight. 2023 Jan 24;8(2):e163789. doi: 10.1172/jci.insight.163789 (PMC9977299; doi:10.1172/jci.insight.163789)
Supplement: Supplemental table 6 [file jciinsight-8-163789-s204.xlsx]

## Sheet: 72h P-I VitD(-) vs Baseline
Figure	Comparison	Input marker type	# of markers input	Min. markers	Min % genes	Kappa Score Cutoff
2c	72hrs P-I VitD(-) vs Baseline	NM-injury markers	17	3	3	0.6
ID	Term	Ontology Source	Term PValue	Term PValue Corrected with Bonferroni step down	Group PValue	Group PValue Corrected with Bonferroni step down	GOLevels	GOGroups	% Associated Genes	Nr. Genes	Associated Genes Found
KEGG:04060	Cytokine-cytokine receptor interaction	KEGG_25.05.2022	5.64899e-19	7.34368e-18	5.64899e-19	4.51919e-18	[-1]	Group0	4.74576	14	[CCL19, CCL2, CCL20, CCL3, CD40, CSF1, CXCL1, CXCL10, CXCL8, CXCL9, IL6, OSM, TNFRSF11B, TNFRSF9]
KEGG:04064	NF-kappa B signaling pathway	KEGG_25.05.2022	1.21099e-06	7.26597e-06	1.21099e-06	3.63298e-06	[-1]	Group1	4.80769	5	[CCL19, CD40, CXCL1, CXCL8, PLAU]
KEGG:04620	Toll-like receptor signaling pathway	KEGG_25.05.2022	2.72596e-08	2.18077e-07	2.72596e-08	1.09038e-07	[-1]	Group2	5.76923	6	[CCL3, CD40, CXCL10, CXCL8, CXCL9, IL6]
KEGG:04640	Hematopoietic cell lineage	KEGG_25.05.2022	0.000872671	0.00174534	0.000872671	0.000872671	[-1]	Group3	3.0303	3	[CD5, CSF1, IL6]
KEGG:05134	Legionellosis	KEGG_25.05.2022	0.000171219	0.000513658	0.000171219	0.000342439	[-1]	Group4	5.26316	3	[CXCL1, CXCL8, IL6]
KEGG:04061	Viral protein interaction with cytokine and cytokine receptor	KEGG_25.05.2022	3.75012e-16	4.50014e-15	3.11298e-11	2.17909e-10	[-1]	Group5	10	10	[CCL19, CCL2, CCL20, CCL3, CSF1, CXCL1, CXCL10, CXCL8, CXCL9, IL6]
KEGG:04062	Chemokine signaling pathway	KEGG_25.05.2022	9.11696e-10	9.11696e-09	3.11298e-11	2.17909e-10	[-1]	Group5	4.16667	8	[CCL19, CCL2, CCL20, CCL3, CXCL1, CXCL10, CXCL8, CXCL9]
KEGG:05323	Rheumatoid arthritis	KEGG_25.05.2022	2.1362e-10	2.34982e-09	3.11298e-11	2.17909e-10	[-1]	Group5	7.52688	7	[CCL2, CCL20, CCL3, CSF1, CXCL1, CXCL8, IL6]
KEGG:04933	AGE-RAGE signaling pathway in diabetic complications	KEGG_25.05.2022	0.00089858	0.00089858	1.2433e-08	6.2165e-08	[-1]	Group6	3	3	[CCL2, CXCL8, IL6]
KEGG:05142	Chagas disease	KEGG_25.05.2022	3.77668e-05	0.000151067	1.2433e-08	6.2165e-08	[-1]	Group6	3.92157	4	[CCL2, CCL3, CXCL8, IL6]
KEGG:05144	Malaria	KEGG_25.05.2022	2.1769e-06	1.08845e-05	1.2433e-08	6.2165e-08	[-1]	Group6	8	4	[CCL2, CD40, CXCL8, IL6]
KEGG:05323	Rheumatoid arthritis	KEGG_25.05.2022	2.1362e-10	2.34982e-09	1.2433e-08	6.2165e-08	[-1]	Group6	7.52688	7	[CCL2, CCL20, CCL3, CSF1, CXCL1, CXCL8, IL6]
KEGG:04061	Viral protein interaction with cytokine and cytokine receptor	KEGG_25.05.2022	3.75012e-16	4.50014e-15	1.52291e-10	9.13745e-10	[-1]	Group7	10	10	[CCL19, CCL2, CCL20, CCL3, CSF1, CXCL1, CXCL10, CXCL8, CXCL9, IL6]
KEGG:04657	IL-17 signaling pathway	KEGG_25.05.2022	1.47837e-08	1.33053e-07	1.52291e-10	9.13745e-10	[-1]	Group7	6.38298	6	[CCL2, CCL20, CXCL1, CXCL10, CXCL8, IL6]
KEGG:04668	TNF signaling pathway	KEGG_25.05.2022	4.2615e-08	2.98305e-07	1.52291e-10	9.13745e-10	[-1]	Group7	5.35714	6	[CCL2, CCL20, CSF1, CXCL1, CXCL10, IL6]
KEGG:05142	Chagas disease	KEGG_25.05.2022	3.77668e-05	0.000151067	1.52291e-10	9.13745e-10	[-1]	Group7	3.92157	4	[CCL2, CCL3, CXCL8, IL6]
KEGG:05323	Rheumatoid arthritis	KEGG_25.05.2022	2.1362e-10	2.34982e-09	1.52291e-10	9.13745e-10	[-1]	Group7	7.52688	7	[CCL2, CCL20, CCL3, CSF1, CXCL1, CXCL8, IL6]

## Sheet: 72h P-I VitD(+) vs Baseline
Figure	Comparison	Input marker type	# of markers input	Min. markers	Min % genes	Kappa Score Cutoff
2c	72hrs P-I VitD(+) vs Baseline	NM-injury markers	12	3	3	0.6
ID	Term	Ontology Source	Term PValue	Term PValue Corrected with Bonferroni step down	Group PValue	Group PValue Corrected with Bonferroni step down	GOLevels	GOGroups	% Associated Genes	Nr. Genes	Associated Genes Found
KEGG:04060	Cytokine-cytokine receptor interaction	KEGG_25.05.2022	3.60907e-14	2.16544e-13	3.60907e-14	1.80453e-13	[-1]	Group0	3.38983	10	[CCL19, CCL3, CD40, CSF1, CXCL10, IL18R1, IL6, OSM, TNFRSF11B, TNFRSF9]
KEGG:04620	Toll-like receptor signaling pathway	KEGG_25.05.2022	7.76543e-06	3.10617e-05	7.76543e-06	2.32963e-05	[-1]	Group1	3.84615	4	[CCL3, CD40, CXCL10, IL6]
KEGG:04640	Hematopoietic cell lineage	KEGG_25.05.2022	0.000268757	0.000268757	0.000268757	0.000268757	[-1]	Group2	3.0303	3	[CD5, CSF1, IL6]
KEGG:05323	Rheumatoid arthritis	KEGG_25.05.2022	0.000223342	0.000446685	0.000223342	0.000446685	[-1]	Group3	3.22581	3	[CCL3, CSF1, IL6]
KEGG:04061	Viral protein interaction with cytokine and cytokine receptor	KEGG_25.05.2022	1.30407e-09	6.52033e-09	7.34676e-08	2.9387e-07	[-1]	Group4	6	6	[CCL19, CCL3, CSF1, CXCL10, IL18R1, IL6]
KEGG:04668	TNF signaling pathway	KEGG_25.05.2022	1.04309e-05	3.12927e-05	7.34676e-08	2.9387e-07	[-1]	Group4	3.57143	4	[CSF1, CXCL10, IL18R1, IL6]

## Sheet: 6wks P-I VitD(-) v Baseline
Figure	Comparison	Input marker type	# of markers input	Min. markers	Min % genes	Kappa Score Cutoff
2e	6wks P-I VitD(-) vs. Baseline	NM-injury markers	11	2	2	0.4
ID	Term	Ontology Source	Term PValue	Term PValue Corrected with Bonferroni step down	Group PValue	Group PValue Corrected with Bonferroni step down	GOLevels	GOGroups	% Associated Genes	Nr. Genes	Associated Genes Found
KEGG:04060	Cytokine-cytokine receptor interaction	KEGG_25.05.2022	1.1512e-10	6.90719e-10	1.1512e-10	5.75599e-10	[-1]	Group0	2.71186	8	[CCL19, CCL3, CD40, CSF1, CXCL10, IL18R1, TNFRSF11B, TNFRSF9]
KEGG:04064	NF-kappa B signaling pathway	KEGG_25.05.2022	0.00022821	0.000912839	0.00022821	0.000684629	[-1]	Group1	2.88462	3	[CCL19, CD40, PLAU]
KEGG:04620	Toll-like receptor signaling pathway	KEGG_25.05.2022	0.00022821	0.000912839	0.00022821	0.000684629	[-1]	Group2	2.88462	3	[CCL3, CD40, CXCL10]
KEGG:04640	Hematopoietic cell lineage	KEGG_25.05.2022	0.00619107	0.00619107	0.00619107	0.00619107	[-1]	Group3	2.0202	2	[CD5, CSF1]
KEGG:05323	Rheumatoid arthritis	KEGG_25.05.2022	0.00548133	0.0109627	0.00548133	0.0109627	[-1]	Group4	2.15054	2	[CCL3, CSF1]
KEGG:04061	Viral protein interaction with cytokine and cytokine receptor	KEGG_25.05.2022	6.0927e-08	3.04635e-07	1.71873e-06	6.87493e-06	[-1]	Group5	5	5	[CCL19, CCL3, CSF1, CXCL10, IL18R1]
KEGG:04668	TNF signaling pathway	KEGG_25.05.2022	0.000284145	0.000852436	1.71873e-06	6.87493e-06	[-1]	Group5	2.67857	3	[CSF1, CXCL10, IL18R1]

## Sheet: 6wks P-I VitD(+) v Baseline
Figure	Comparison	Input marker type	# of markers input	Min. markers	Min % genes	Kappa Score Cutoff
2e	6wks P-I VitD(+) vs. Baseline	NM-injury markers	4	2	2	0.4
ID	Term	Ontology Source	Term PValue	Term PValue Corrected with Bonferroni step down	Group PValue	Group PValue Corrected with Bonferroni step down	GOLevels	GOGroups	% Associated Genes	Nr. Genes	Associated Genes Found
KEGG:04061	Viral protein interaction with cytokine and cytokine receptor	KEGG_25.05.2022	0.000883329	0.000883329	0.00271377	0.00271377	[-1]	Group0	2	2	[CCL3, CSF1]
KEGG:05323	Rheumatoid arthritis	KEGG_25.05.2022	0.000764293	0.00152859	0.00271377	0.00271377	[-1]	Group0	2.15054	2	[CCL3, CSF1]

## Sheet: 72hrs P-E Mild vs. Baseline
Figure	Comparison	Input marker type	# of markers input	Min. markers	Min % genes	Kappa Score Cutoff
4d	72hrs P-E Mild vs. Baseline	NM-injury markers	11	3	4	0.6
ID	Term	Ontology Source	Term PValue	Term PValue Corrected with Bonferroni step down	Group PValue	Group PValue Corrected with Bonferroni step down	GOLevels	GOGroups	% Associated Genes	Nr. Genes	Associated Genes Found
KEGG:04061	Viral protein interaction with cytokine and cytokine receptor	KEGG_25.05.2022	1.08745e-11	2.1749e-11	1.08745e-11	2.1749e-11	[-1]	Group0	7	7	[CCL19, CCL2, CCL3, CSF1, CXCL1, CXCL10, CXCL9]
KEGG:05323	Rheumatoid arthritis	KEGG_25.05.2022	4.9687e-06	4.9687e-06	4.9687e-06	4.9687e-06	[-1]	Group1	4.30108	4	[CCL2, CCL3, CSF1, CXCL1]

## Sheet: 72hrs P-E Severe vs. Baseline
Figure	Comparison	Input marker type	# of markers input	Min. markers	Min % genes	Kappa Score Cutoff
4d	72hrs P-E Severe vs. Baseline	NM-injury markers	15	2	2	0.6
ID	Term	Ontology Source	Term PValue	Term PValue Corrected with Bonferroni step down	Group PValue	Group PValue Corrected with Bonferroni step down	GOLevels	GOGroups	% Associated Genes	Nr. Genes	Associated Genes Found
KEGG:04060	Cytokine-cytokine receptor interaction	KEGG_25.05.2022	1.42378e-17	1.13902e-16	1.42378e-17	8.54266e-17	[-1]	Group0	4.40678	13	[CCL19, CCL2, CCL20, CCL3, CD40, CSF1, CXCL1, CXCL10, CXCL8, CXCL9, OSM, TNFRSF11B, TNFRSF9]
KEGG:04064	NF-kappa B signaling pathway	KEGG_25.05.2022	8.41078e-07	2.52323e-06	8.41078e-07	1.68216e-06	[-1]	Group1	4.80769	5	[CCL19, CD40, CXCL1, CXCL8, PLAU]
KEGG:04620	Toll-like receptor signaling pathway	KEGG_25.05.2022	8.41078e-07	2.52323e-06	8.41078e-07	1.68216e-06	[-1]	Group2	4.80769	5	[CCL3, CD40, CXCL10, CXCL8, CXCL9]
KEGG:05144	Malaria	KEGG_25.05.2022	9.43823e-05	9.43823e-05	9.43823e-05	9.43823e-05	[-1]	Group3	6	3	[CCL2, CD40, CXCL8]
KEGG:05323	Rheumatoid arthritis	KEGG_25.05.2022	8.73933e-09	4.36966e-08	8.73933e-09	3.49573e-08	[-1]	Group4	6.45161	6	[CCL2, CCL20, CCL3, CSF1, CXCL1, CXCL8]
KEGG:04061	Viral protein interaction with cytokine and cytokine receptor	KEGG_25.05.2022	2.09285e-14	1.465e-13	4.10429e-11	2.05214e-10	[-1]	Group5	9	9	[CCL19, CCL2, CCL20, CCL3, CSF1, CXCL1, CXCL10, CXCL8, CXCL9]
KEGG:04062	Chemokine signaling pathway	KEGG_25.05.2022	4.652e-10	2.7912e-09	4.10429e-11	2.05214e-10	[-1]	Group5	4.16667	8	[CCL19, CCL2, CCL20, CCL3, CXCL1, CXCL10, CXCL8, CXCL9]
KEGG:04657	IL-17 signaling pathway	KEGG_25.05.2022	5.07238e-07	2.02895e-06	2.45307e-07	7.35921e-07	[-1]	Group6	5.31915	5	[CCL2, CCL20, CXCL1, CXCL10, CXCL8]
KEGG:04668	TNF signaling pathway	KEGG_25.05.2022	1.21685e-06	2.4337e-06	2.45307e-07	7.35921e-07	[-1]	Group6	4.46429	5	[CCL2, CCL20, CSF1, CXCL1, CXCL10]

## Sheet: 72hrs P-E vs. Baseline
Figure	Comparison	Input marker type	# of markers input	Min. markers	Min % genes	Kappa Score Cutoff
Supp 2a	72hrs P-E vs. Baseline	NM-injury markers	22	3	4	0.4
ID	Term	Ontology Source	Term PValue	Term PValue Corrected with Bonferroni step down	Group PValue	Group PValue Corrected with Bonferroni step down	GOLevels	GOGroups	% Associated Genes	Nr. Genes	Associated Genes Found
KEGG:04064	NF-kappa B signaling pathway	KEGG_25.05.2022	4.12694e-06	1.23808e-05	4.12694e-06	4.12694e-06	[-1]	Group0	4.80769	5	[CCL19, CD40, CXCL1, CXCL8, PLAU]
KEGG:04640	Hematopoietic cell lineage	KEGG_25.05.2022	3.23463e-06	1.29385e-05	3.23463e-06	6.46926e-06	[-1]	Group1	5.05051	5	[CD5, CSF1, IL6, IL7, KITLG]
KEGG:04620	Toll-like receptor signaling pathway	KEGG_25.05.2022	1.26578e-07	6.3289e-07	1.77874e-09	5.33621e-09	[-1]	Group2	5.76923	6	[CCL3, CD40, CXCL10, CXCL8, CXCL9, IL6]
KEGG:04657	IL-17 signaling pathway	KEGG_25.05.2022	6.89389e-08	4.13634e-07	1.77874e-09	5.33621e-09	[-1]	Group2	6.38298	6	[CCL2, CCL20, CXCL1, CXCL10, CXCL8, IL6]
KEGG:05134	Legionellosis	KEGG_25.05.2022	0.000341686	0.000341686	1.77874e-09	5.33621e-09	[-1]	Group2	5.26316	3	[CXCL1, CXCL8, IL6]
KEGG:05144	Malaria	KEGG_25.05.2022	5.69101e-06	1.1382e-05	1.77874e-09	5.33621e-09	[-1]	Group2	8	4	[CCL2, CD40, CXCL8, IL6]
KEGG:04060	Cytokine-cytokine receptor interaction	KEGG_25.05.2022	2.12899e-22	2.34188e-21	1.29883e-16	5.19534e-16	[-1]	Group3	5.76271	17	[CCL19, CCL2, CCL20, CCL3, CD40, CSF1, CX3CL1, CXCL1, CXCL10, CXCL8, CXCL9, IL18R1, IL6, IL7, OSM, TNFRSF11B, TNFRSF9]
KEGG:04061	Viral protein interaction with cytokine and cytokine receptor	KEGG_25.05.2022	7.01902e-19	7.01902e-18	1.29883e-16	5.19534e-16	[-1]	Group3	12	12	[CCL19, CCL2, CCL20, CCL3, CSF1, CX3CL1, CXCL1, CXCL10, CXCL8, CXCL9, IL18R1, IL6]
KEGG:04062	Chemokine signaling pathway	KEGG_25.05.2022	2.53041e-10	2.02433e-09	1.29883e-16	5.19534e-16	[-1]	Group3	4.6875	9	[CCL19, CCL2, CCL20, CCL3, CX3CL1, CXCL1, CXCL10, CXCL8, CXCL9]
KEGG:04657	IL-17 signaling pathway	KEGG_25.05.2022	6.89389e-08	4.13634e-07	1.29883e-16	5.19534e-16	[-1]	Group3	6.38298	6	[CCL2, CCL20, CXCL1, CXCL10, CXCL8, IL6]
KEGG:04668	TNF signaling pathway	KEGG_25.05.2022	1.10143e-10	9.91283e-10	1.29883e-16	5.19534e-16	[-1]	Group3	7.14286	8	[CCL2, CCL20, CSF1, CX3CL1, CXCL1, CXCL10, IL18R1, IL6]
KEGG:05134	Legionellosis	KEGG_25.05.2022	0.000341686	0.000341686	1.29883e-16	5.19534e-16	[-1]	Group3	5.26316	3	[CXCL1, CXCL8, IL6]
KEGG:05144	Malaria	KEGG_25.05.2022	5.69101e-06	1.1382e-05	1.29883e-16	5.19534e-16	[-1]	Group3	8	4	[CCL2, CD40, CXCL8, IL6]
KEGG:05323	Rheumatoid arthritis	KEGG_25.05.2022	1.39469e-09	9.76285e-09	1.29883e-16	5.19534e-16	[-1]	Group3	7.52688	7	[CCL2, CCL20, CCL3, CSF1, CXCL1, CXCL8, IL6]

## Sheet: 72hrs P-E vs. Baseline UP
Figure	Comparison	Input marker type	# of markers input	Min. markers	Min % genes	Kappa Score Cutoff
Supp 2b	72hrs P-E vs Baseline (UP)	DEGs	323	5	5	0.4
ID	Term	Ontology Source	Term PValue	Term PValue Corrected with Bonferroni step down	Group PValue	Group PValue Corrected with Bonferroni step down	GOLevels	GOGroups	% Associated Genes	Nr. Genes	Associated Genes Found
KEGG:04064	NF-kappa B signaling pathway	KEGG_25.05.2022	2.50676e-05	0.00010027	2.50676e-05	5.01352e-05	[-1]	Group0	9.61539	10	[BCL2A1, CCL13, CCL19, CCL4, CXCL1, CXCL8, EDA2R, GADD45A, IL1B, LTB]
KEGG:04115	p53 signaling pathway	KEGG_25.05.2022	7.81917e-10	6.25533e-09	7.81917e-10	3.90958e-09	[-1]	Group1	17.8082	13	[BAX, BBC3, CCNE1, CDKN1A, DDB2, GADD45A, MDM2, RRM2, SERPINE1, SESN2, STEAP3, TNFRSF10B, ZMAT3]
KEGG:04620	Toll-like receptor signaling pathway	KEGG_25.05.2022	0.00014659	0.000439771	0.00014659	0.00014659	[-1]	Group2	8.65385	9	[CCL4, CD80, CXCL10, CXCL11, CXCL8, CXCL9, IL1B, IL6, TLR8]
KEGG:04380	Osteoclast differentiation	KEGG_25.05.2022	1.13826e-07	6.82958e-07	4.22953e-07	1.69181e-06	[-1]	Group3	10.9375	14	[FCGR3A, FOSB, FOSL1, IL1B, LILRA4, LILRA5, LILRA6, LILRB1, LILRB2, LILRB3, LILRB4, SIRPB1, SOCS3, TREM2]
KEGG:04662	B cell receptor signaling pathway	KEGG_25.05.2022	0.000149692	0.000299384	4.22953e-07	1.69181e-06	[-1]	Group3	9.7561	8	[INPP5D, LILRA4, LILRA5, LILRA6, LILRB1, LILRB2, LILRB3, LILRB4]
KEGG:04657	IL-17 signaling pathway	KEGG_25.05.2022	1.72973e-07	8.64863e-07	6.24198e-07	1.87259e-06	[-1]	Group4	12.766	12	[CXCL1, CXCL10, CXCL8, FOSB, FOSL1, IL1B, IL6, MMP1, S100A7, S100A7A, S100A8, S100A9]
KEGG:05323	Rheumatoid arthritis	KEGG_25.05.2022	0.000358916	0.000358916	6.24198e-07	1.87259e-06	[-1]	Group4	8.60215	8	[CD28, CD80, CXCL1, CXCL8, IL1B, IL6, LTB, MMP1]
KEGG:04060	Cytokine-cytokine receptor interaction	KEGG_25.05.2022	4.37616e-17	4.37616e-16	4.84397e-14	2.90638e-13	[-1]	Group5	11.1864	33	[CCL13, CCL18, CCL19, CCL4, CCR1, CCR3, CCR4, CCR5, CCR7, CSF3R, CXCL1, CXCL10, CXCL11, CXCL8, CXCL9, CXCR1, CXCR2, EDA2R, GDF15, IL12RB1, IL18RAP, IL1B, IL21R, IL24, IL36G, IL36RN, IL6, IL7R, LTB, OSM, TNFRSF10B, TNFRSF9, TNFSF8]
KEGG:04061	Viral protein interaction with cytokine and cytokine receptor	KEGG_25.05.2022	1.47945e-15	1.3315e-14	4.84397e-14	2.90638e-13	[-1]	Group5	20	20	[CCL13, CCL18, CCL19, CCL4, CCR1, CCR3, CCR4, CCR5, CCR7, CXCL1, CXCL10, CXCL11, CXCL8, CXCL9, CXCR1, CXCR2, IL18RAP, IL24, IL6, TNFRSF10B]
KEGG:04062	Chemokine signaling pathway	KEGG_25.05.2022	1.85368e-08	1.29758e-07	4.84397e-14	2.90638e-13	[-1]	Group5	9.375	18	[CCL13, CCL18, CCL19, CCL4, CCR1, CCR3, CCR4, CCR5, CCR7, CXCL1, CXCL10, CXCL11, CXCL8, CXCL9, CXCR1, CXCR2, JAK3, WAS]

## Sheet: 72hrs P-E vs. Baseline DN
Figure	Comparison	Input marker type	# of markers input	Min. markers	Min % genes	Kappa Score Cutoff
Supp. 2b	72hrs P-E vs. Baseline (DN)	DEGs	82	3	3	0.4
ID	Term	Ontology Source	Term PValue	Term PValue Corrected with Bonferroni step down	Group PValue	Group PValue Corrected with Bonferroni step down	GOLevels	GOGroups	% Associated Genes	Nr. Genes	Associated Genes Found
KEGG:05150	Staphylococcus aureus infection	KEGG_25.05.2022	0.000135783	0.000135783	0.000135783	0.000135783	[-1]	Group0	4.16667	4	[KRT28, KRT31, KRT32, KRT35]

## Sheet: 72h P-I Mild VD(-) vs. Baseline
Figure	Comparison	Input marker type	# of markers input	Min. markers	Min % genes	Kappa Score Cutoff
Supp 5a	72hrs P-I Mild VitD(-) vs. Baseline	NM-injury markers	10	2	2	0.75
ID	Term	Ontology Source	Term PValue	Term PValue Corrected with Bonferroni step down	Group PValue	Group PValue Corrected with Bonferroni step down	GOLevels	GOGroups	% Associated Genes	Nr. Genes	Associated Genes Found
KEGG:04060	Cytokine-cytokine receptor interaction	KEGG_25.05.2022	2.60123e-09	2.08099e-08	2.60123e-09	1.82086e-08	[-1]	Group0	2.37288	7	[CCL19, CCL20, CCL3, CD40, CSF1, CXCL10, OSM]
KEGG:04064	NF-kappa B signaling pathway	KEGG_25.05.2022	0.000161244	0.000644976	0.000161244	0.000644976	[-1]	Group1	2.88462	3	[CCL19, CD40, PLAU]
KEGG:04620	Toll-like receptor signaling pathway	KEGG_25.05.2022	0.000161244	0.000644976	0.000161244	0.000644976	[-1]	Group2	2.88462	3	[CCL3, CD40, CXCL10]
KEGG:04640	Hematopoietic cell lineage	KEGG_25.05.2022	0.0049923	0.0049923	0.0049923	0.0049923	[-1]	Group3	2.0202	2	[CD5, CSF1]
KEGG:04657	IL-17 signaling pathway	KEGG_25.05.2022	0.00451127	0.00902253	0.00451127	0.00902253	[-1]	Group4	2.12766	2	[CCL20, CXCL10]
KEGG:04668	TNF signaling pathway	KEGG_25.05.2022	0.000200914	0.000602743	0.000200914	0.000602743	[-1]	Group5	2.67857	3	[CCL20, CSF1, CXCL10]
KEGG:05323	Rheumatoid arthritis	KEGG_25.05.2022	0.000115607	0.000578036	0.000115607	0.000578036	[-1]	Group6	3.22581	3	[CCL20, CCL3, CSF1]
KEGG:04061	Viral protein interaction with cytokine and cytokine receptor	KEGG_25.05.2022	3.07629e-08	2.1534e-07	1.94486e-06	1.16691e-05	[-1]	Group7	5	5	[CCL19, CCL20, CCL3, CSF1, CXCL10]
KEGG:04062	Chemokine signaling pathway	KEGG_25.05.2022	3.45402e-05	0.000207241	1.94486e-06	1.16691e-05	[-1]	Group7	2.08333	4	[CCL19, CCL20, CCL3, CXCL10]

[truncated: 6 more sheets: 72h P-I Mild VD(+) vs. Baseline, 72h P-I Severe VD(-) v Baseline, 72h P-I Severe VD(+) v Baseline, 6wk P-I Severe VD(-) v Baseline, 72hrs P-E Severe vs Mild UP, 6wk P-I Severe VD(+) v Baseline]
