# Supplementary material for: Vitamin D3 and deconvoluting a rash
Source: JCI Insight. 2023 Jan 24;8(2):e163789. doi: 10.1172/jci.insight.163789 (PMC9977299; doi:10.1172/jci.insight.163789)
Supplement: Supplemental table 7 [file jciinsight-8-163789-s205.xlsx]

## Sheet: Fig 2 Mean and SEM
Group	Group n	CCL2			CCL20			CXCL1			CXCL8			CXCL9			IL18R1			PLAU
		Mean	SD	SEM	Mean	SD	SEM	Mean	SD	SEM	Mean	SD	SEM	Mean	SD	SEM	Mean	SD	SEM	Mean	SD	SEM
Baseline_A	24	7.608	1.408	0.2874	0.9209	1.142	0.2331	2.216	1.738	0.3548	0.9992	0.9144	0.1867	1.719	1.491	0.3043	1.134	0.7291	0.1488	2.374	1.681	0.3431
72hrs P-E	24	9.242	1.453	0.2965	2.531	1.718	0.3508	4.306	1.808	0.3691	2.523	2.195	0.4481	3.611	1.878	0.3833	1.716	1.198	0.2446	3.865	1.734	0.3539
Baseline_B	24	7.088	1.644	0.3356	1.479	0.2304	0.04704	3.292	1.579	0.3224	1.842	1.14	0.2328	1.663	1.783	0.3639	0.9143	1.072	0.2188	2.572	1.536	0.3136
72hrs P-I VitD(-)	12	9.079	1.883	0.5435	3.392	2.759	0.7965	5.425	1.974	0.5698	3.797	1.798	0.5189	4.503	2.033	0.587	2.013	1.771	0.5112	4.758	2.293	0.6619
72hrs P-I VitD(+)	12	8.127	1.683	0.4859	2.423	1.713	0.4944	3.954	1.975	0.57	2.948	1.906	0.5501	3.532	1.916	0.5532	2.475	2.052	0.5924	4.042	2.537	0.7325
		CCL19			CD5			CXCL10			PLAU			IL18R1			S100A12			TNFRSF11B
Group		Mean	SD	SEM	Mean	SD	SEM	Mean	SD	SEM	Mean	SD	SEM	Mean	SD	SEM	Mean	SD	SEM	Mean	SD	SEM
Baseline_A	24	2.309	1.824	0.3724	0.3455	0.8909	0.1818	3.007	1.211	0.2473	2.374	1.681	0.3431	1.134	0.7291	0.1488	1.136	1.331	0.2716	1.247	0.9429	0.1925
72hrs P-E	24	4.557	2.34	0.4777	2.244	1.329	0.2713	5.217	2.212	0.4515	3.865	1.734	0.3539	1.716	1.198	0.2446	2.167	1.713	0.3497	2.961	0.9168	0.1871
Baseline_B	24	1.223	1.726	0.3523	0.08379	1.252	0.2555	1.849	2.09	0.4266	2.572	1.536	0.3136	0.9143	1.072	0.2188	0.6029	1.192	0.2434	1.507	1.408	0.2873
6wks P-I VitD(-)	12	4.628	1.858	0.5364	3.766	2.97	0.8573	3.77	2.593	0.7486	4.902	2.108	0.6084	2.937	2.281	0.6585	2.161	2.148	0.6202	3.237	1.915	0.5528
6wks P-I VitD(+)	11	2.474	2.945	0.888	2.017	2.7	0.8142	3.205	2.96	0.8925	3.221	3.106	0.9364	1.36	1.807	0.5447	1.722	2.074	0.6253	2.018	2.049	0.6178

## Sheet: Fig 4 Mean and SEM
Group	DEG or DEP	Group n	MMP1			LCN2			CXCL1			S100A7			S100A8			S100A9			CXCL8
			Mean	SD	SEM	Mean	SD	SEM	Mean	SD	SEM	Mean	SD	SEM	Mean	SD	SEM	Mean	SD	SEM	Mean	SD	SEM
Baseline	DEG	28	2.483	5.342	1.009	27.79	15.18	2.869	4.66	4.515	0.8532	95.46	167.5	31.65	104.3	127.7	24.13	107.5	131.6	24.87	3.04	2.767	0.5228
72hrs P-E Mild	DEG	14	3.349	2.389	0.6384	39.33	16.48	4.405	13.75	3.656	0.977	252.1	182.1	48.68	412	429.2	114.7	626.2	865.4	231.3	5.738	3.212	0.8584
72hrs P-E Severe	DEG	14	453.5	1305	348.7	81.56	38.4	10.26	27.63	14.79	3.952	1966	1851	494.7	1866	1824	487.4	3607	4743	1268	79.6	232.9	62.24
			OSM			CXCL8			CCL20			PLAU
			Mean	SD	SEM	Mean	SD	SEM	Mean	SD	SEM	Mean	SD	SEM
Baseline	DEP	24	0.5139	0.5474	0.1117	0.8754	0.5896	0.1203	0.9209	1.142	0.2331	2.374	1.681	0.3431
72hrs P-E Mild	DEP	12	1.49	1.335	0.3853	1.206	0.6596	0.1904	1.892	1.709	0.4935	3.338	1.75	0.5051
72hrs P-E Severe	DEP	12	1.576	1.1	0.3176	2.925	2.138	0.6173	3.169	1.537	0.4437	4.392	1.618	0.4671

## Sheet: Fig 5 Mean and SEM
Group	Group n	CCL20			CD5			CXCL10			PLAU			S100A12			TNFRSF9
		Mean	SD	SEM	Mean	SD	SEM	Mean	SD	SEM	Mean	SD	SEM	Mean	SD	SEM	Mean	SD	SEM
Baseline	24	1.479	0.2304	0.04704	0.08379	1.252	0.2555	1.849	2.09	0.4266	2.572	1.536	0.3136	0.6029	1.192	0.2434	2.973	1.699	0.3467
72hrs P-I Mild VitD(-)	7	4.662	3.06	1.157	3.73	2.453	0.9272	7.324	2.636	0.9964	5.655	1.592	0.6017	3.834	2.608	0.9859	4.197	1.719	0.6496
72hrs P-I Mild VitD(+)	5	2.469	1.648	0.737	2.814	2.815	1.259	4.004	2.747	1.228	4.198	1.753	0.7839	2.859	2.559	1.144	5.402	0.8183	0.3659
		CCL2			CXCL9			IL6			TNFRSF11B
		Mean	SD	SEM	Mean	SD	SEM	Mean	SD	SEM	Mean	SD	SEM
Baseline	24	7.088	1.644	0.3356	1.663	1.783	0.3639	1.176	1.394	0.2846	1.507	1.408	0.2873
72hrs P-I Severe VitD(-)	5	10.03	1.038	0.4641	5.366	1.813	0.811	3.047	2.328	1.041	3.396	2.192	0.9803
72hrs P-I Severe VitD(+)	7	8.668	1.791	0.677	4.025	2.12	0.8014	3.366	1.743	0.6586	4.559	1.437	0.5432
		CD5			CD40			CCL19
		Mean	SD	SEM	Mean	SD	SEM	Mean	SD	SEM
Baseline	24	0.08379	1.252	0.2555	10.25	1.287	0.2626	1.223	1.726	0.3523
6wks P-I Mild VitD(-)	7	3.102	3.466	1.31	12.37	0.897	0.339	4.122	1.981	0.7489
6wks P-I Mild VitD(+)	4	0.8298	2.582	1.291	11.93	1.041	0.4655	3.317	2.991	1.495
		CCL19			OSM			S100A12			CD5			IL18R
		Mean	SD	SEM	Mean	SD	SEM	Mean	SD	SEM	Mean	SD	SEM	Mean	SD	SEM
Baseline	24	1.223	1.726	0.3523	0.1894	0.6773	0.1383	0.6029	1.192	0.2434	0.08379	1.252	0.2555	0.9143	1.072	0.2188
6wks P-I Severe VitD(-)	7	3.935	2.725	1.03	2.392	1.654	0.6251	3.36	1.99	0.8897	4.695	2.095	0.9368	2.729	2.299	0.869
6wks P-I Severe VitD(+)	5	2.617	3.484	1.558	0.9048	1.554	0.6951	1.919	2.294	0.8672	2.695	2.71	1.024	1.827	2.112	0.9444
