# Supplementary material for: Vitamin D3 and deconvoluting a rash
Source: JCI Insight. 2023 Jan 24;8(2):e163789. doi: 10.1172/jci.insight.163789 (PMC9977299; doi:10.1172/jci.insight.163789)
Supplement: Supplemental table 8 [file jciinsight-8-163789-s206.xlsx]

## Sheet: Sheet1
Patient #	48hrs				72hrs				96hrs				1 week post				2nd Application		2 weeks		48hrs				72hrs				96hrs				1 week post				6 weeks post
	Visit 3				Visit 4				Visit 5				Visit 6				Visit 7				Visit 9				Visit 10				Visit 11				Visit 12				Visit 13
	Untreated	Treated	Difference		Untreated	Treated	Difference		Untreated	Treated	Difference		Untreated	Treated	Difference		Untreated	Treated	Difference		Untreated	Treated	Difference		Untreated	Treated	Difference		Untreated	Treated	Difference		Untreated	Treated	Difference		Untreated	Treated	Difference
PLACEBO
AN007	4.82667	7.37	2.54333		5.59	9.07667	3.48667		5.79	10.56	4.77		5.62	9.365	3.745		5.09667		-5.09667		6.03	7.42	1.39		5.98333	9.49333	3.51		5.655	8.665	3.01		5.61	10.115	4.505
AN017	5.69	7.57	1.88		5.9	10.1767	4.27667		4.89	10.625	5.735		4.44	8.96	4.52		4.69667	7.31	2.61333		4.81667	11.3233	6.50667		3.72667	12.3533	8.62667		5.165	11.53	6.365		4.885	12.055	7.17		4.84	6.175	1.335
EN012	4.26333	7.32	3.05667		4.54667	8.22667	3.68		4.695	7.615	2.92		4.74	6.915	2.175		5.16333		-5.16333		6.22	8.84667	2.62667		5.91	8.52667	2.61667		7.265	7.675	0.41		5.45	7.665	2.215		6.135	7.48	1.345
JN032	8.04667	10.9567	2.91		7.63	11.8067	4.17667		6.765	11.175	4.41		6.375	12.005	5.63		8.08		-8.08		7.96667	14.24	6.27333		8.39667	16.3133	7.91667		9.22	19.69	10.47		8.87	20.53	11.66		8.035	12.065	4.03
MN021	7.15	13.6033	6.45333		6.96333	14.3933	7.43		9.565	15.255	5.69		6.41	12.31	5.9		7.36333	11.68	4.31667		6.53	13.02	6.49		7.95333	15.3267	7.37333		6.545	13.875	7.33		6.61	13.07	6.46
NN023	6.97	12.2133	5.24333		7.16667	13.4333	6.26667		5.745	12.935	7.19		6.42	14.375	7.955		6.34	10.755	4.415		7.72	13.0867	5.36667		8.08	17.1367	9.05667		7.68	14.305	6.625		7.715	12.23	4.515		10.62	11.31	0.69
RN034	5.97667	10.8233	4.84667		3.85667	9.69	5.83333		4.34	9.875	5.535		4.905	12.105	7.2		5.285	9.205	3.92		4.72667	10.79	6.06333		6.18333	12.5367	6.35333		4.08	10.855	6.775		4.525	10.145	5.62		4.74	9.65	4.91
TN027	8.58667	9.97333	1.38667		8.11	9.60667	1.49667		8.075	8.84	0.765		8.5	8.5	0		8.99	9.15	0.16		8.86	11.0967	2.23667		8.58	10.52	1.94		8.285	9.23	0.945		8.43	8.23	-0.2		8.56	9	0.44
AN020	6.36667	13.0733	6.70667		6.89667	11.97	5.07333		4.615	8.46	3.845		5.13	9.095	3.965		5.29	6.705	1.415		5.59333	14.19	8.59667		6.67	16.5433	9.87333		5.27	17.85	12.58		6.255	15.885	9.63		7.25	9.825	2.575
EN030	7.33	12.7867	5.45667		8.43667	14.6967	6.26		7.205	16.74	9.535		6.48	10.2	3.72		6.76333	10.715	3.95167		6.66	14.7233	8.06333		7.15	18.4967	11.3467		8.59	16.375	7.785		5.685	12.465	6.78		9.475	10.155	0.68
GN003	11.3333	11.04	-0.293333		10.1553	11.0033	0.848		10.79	9.503	-1.287		10.113	7.276	-2.837		10.29		-10.29		11.7067	11.5767	-0.13		11.7233	12.8667	1.14333		11.23	12.075	0.845		11.075	10.795	-0.28
JN015	5.9	8.72667	2.82667		3.90667	10.0467	6.14		4.65	10.49	5.84		4.285	9.335	5.05		4.32	7.075	2.755		4.25667	13.95	9.69333		5.67333	16.21	10.5367		4.705	17.92	13.215		4.92	15.32	10.4		4.595	6.38	1.785
KN013	6.35	12.22	5.87		7.72333	14.16	6.43667		5.555	13.57	8.015		5.435	13.87	8.435		6.05333	9.88	3.82667		6.83667	14.44	7.60333		6.33667	18.2767	11.94		6.775	19.135	12.36		5.87	16.745	10.875		6.095	8.25	2.155
SN026	5.22333	8.98333	3.76		5.21	13.7367	8.52667		4.91	11.54	6.63		5.82	12.41	6.59		4.755	8.86	4.105		6.02333	16.4467	10.4233		4.92667	21.6767	16.75		4.765	18.235	13.47		4.89	15.715	10.825		5.78	8.4	2.62
VITAMIN D
AN028	6.90667	12.18	5.27333		7.92	12.7533	4.83333		7.455	13.56	6.105		6.685	14.14	7.455		7.93	11.245	3.315		7.32	14.8633	7.54333		7.32333	13.2533	5.93		7.595	13.355	5.76		8	12.02	4.02		10.14	10.945	0.805
CN024	6.48333	10.8433	4.36		6.85	11.22	4.37		7.02	12.01	4.99		5.92	10.555	4.635		7.29333	10.295	3.00167		7.08	10.3	3.22		7.9	12.2033	4.30333		8.22	14.42	6.2		9.7	13.055	3.355
EN016	3.84333	10.6833	6.84		5.24667	10.2567	5.01		3.545	8.545	5		4.46	8.735	4.275		4.30333	7.68	3.37667		5.84333	11.9667	6.12333		6.00333	12.03	6.02667		5.675	11.065	5.39		5.965	9.78	3.815		5.245	7.38	2.135
HN031	4.89	8.17667	3.28667		5.09	13.18	8.09		4.5	10.2	5.7		4.895	10.38	5.485		4.69	7.765	3.075		6.17	12.8267	6.65667		4.922	11.0933	6.17133		5.6	11.035	5.435		4.515	10.95	6.435		6.405	7.92	1.515
MN004	5.31333	8.69	3.37667		5.94333	9.81667	3.87333		6.605	10.475	3.87		5.925	10.888	4.963		6.083	8.568	2.485		5.87667	11.4407	5.564		6.23067	12.235	6.00433		5.865	11.89	6.025		5.35	11.615	6.265
SN009	8.21333	13.4867	5.27333		7.56667	10.72	3.15333		7.27	9.525	2.255		7.17	11.58	4.41		7.26	8.765	1.505		7.30333	7.77333	0.47		7.45667	8.42333	0.966667		7.285	8.845	1.56		6.84	7.495	0.655		7.525	8.94	1.415
AN011	8.71667	12.82	4.10333		9.47333	13.8133	4.34		9.215	12.325	3.11		9.435	11.265	1.83		8.375	10.04	1.665		9.32	14.3	4.98		8.92333	16.34	7.41667		8.89	13.88	4.99		7.87	12.31	4.44		8.165	10.035	1.87
AN014	6.95333	15.7067	8.75333		6.57667	16.0933	9.51667		5.46	17.07	11.61		6.43	18.535	12.105		5.72667	10.99	5.26333		7.77	17.5633	9.79333		7.26	20.87	13.61		6.81	20.135	13.325		7.865	18.43	10.565		6.725	10.395	3.67
AN029	3.83667	9.77667	5.94		3.95	12.04	8.09		4.025	11.03	7.005		6.485	11.305	4.82		4.76	9.625	4.865		4.43333	15.0267	10.5933		3.65667	16.0233	12.3667		4.1	17.415	13.315		4.03	13.63	9.6		5.055	9.4	4.345
EN005	9.90633	12.832	2.92567		9.69867	14.8997	5.201		8.355	13.878	5.523		7.288	12.44	5.152		9.36		-9.36		7.87333	19.09	11.2167		9.26333	20.3667	11.1033		9.275	21.34	12.065		9.175	17.685	8.51
JN033	5.73	11.2233	5.49333		6.07	12.5	6.43		5.72	12.695	6.975		4.285	7.965	3.68		6.92		-6.92		8.62333	17.3433	8.72		8.22333	21.0633	12.84		7.875	19.875	12		9.275	16.965	7.69		7.135	10.055	2.92
KN022	5.86	10.3633	4.50333		4.93667	11.9967	7.06		5.585	13.155	7.57		5.385	10.905	5.52		3.86	8.805	4.945		4.15667	14.22	10.0633		3.38667	15.55	12.1633		4.535	19.065	14.53		3.715	13.355	9.64		6.33	8.975	2.645
KN025	5.05333	9.61667	4.56333		7.65333	15.15	7.49667		6.025	12.555	6.53		8.21	11.185	2.975		6.36333	10.465	4.10167		6.48333	16.9967	10.5133		5.97667	21.8467	15.87		9.72	19.91	10.19		6.545	24.655	18.11		6.895	13.57	6.675
SN019	4.39333	9.78333	5.39		5.19	15.6333	10.4433		4.735	15.735	11		4.535	18.785	14.25		4.96667	10.73	5.76333		3.82	14.41	10.59		4.79333	16.1533	11.36		3.73	14.68	10.95		4.245	13.69	9.445		4.65	8.37	3.72
