# Supplementary material for: Vitamin D3 and deconvoluting a rash
Source: JCI Insight. 2023 Jan 24;8(2):e163789. doi: 10.1172/jci.insight.163789 (PMC9977299; doi:10.1172/jci.insight.163789)
Supplement: Supplemental table 9 [file jciinsight-8-163789-s207.xlsx]

## Sheet: Sheet1
Vit D Subject Number	Visit	WBC	RBC	Hgb	% Hct	MCV	MCHC	PLT	% RDW-CV	% Neutrophil	% IMMATURE GRAN	% LYMPHOCYTE	% MONOCYTE	% EOSINOPHIL	% BASOPHIL	NEUTROPHIL	LYMPHOCYTE	MONOCYTE	EOSINOPHIL	BASOPHIL	Sodium	Potassium	Chloride	Bicarbonate	Anion Gap	Urea Nitrogen (BUN)	corrected calcium	Calcium	Albumin	Alkaline Phosphatase	AST	Bilirubin	ALT	Creatinine	Phosphorus
AN011	Visit 2	5.5	4.42	13.3	40.3	91	33	339	12.8	41.4	0.2	44.2	8.4	4.2	1.6	2.27	2.42	0.46	0.23	0.09	142	3.9	104	27	15	9	9.16	9.8	4.8	48	13	0.2	4	0.84	2.6
AN014	Visit 2	3.1	4.81	15	44.4	92	33.8	162	12	48.1	0.3	38.6	9.4	2.6	1	1.48		0.29	0.08	0.03	140	4.5	103	31	11	16	9.1	9.5	4.5	65	22	0.7	18	0.99	3.2
AN017	Visit 2	7.7	4.47	14.7	44.7	100	32.9	192	12.1	74.2	0.3	14.9	7.2	2.6	0.8	5.7	1.14	0.55	0.2	0.06	140	3.7	100	28	16	12	8.94	9.5	4.7	90	14	0.7	12	1.03	2.6
AN020	Visit 2	5.6	4.33	12.6	40.4	93	31.2	281	13.1	60.3	0.4	27.8	7.7	2.9	0.9	3.36	1.55	0.43	0.16	0.05	140	4.5	104	24	17	23	9.14	9.3	4.2	44	12	0.5	12	0.62	3.6
AN028	Visit 2	7	4.82	14.6	42.8	89	34.1	243	11.8	67.4	0.4	21.8	6	3.3	1.1	4.73	1.53	0.42	0.23	0.08	138	4	102	26	14	20	9.46	10.1	4.8	77	12	1.2	11	1.05	3.9
AN029	Visit 2	6.9	4.5	12.6	40.4	90	31.2	317	13.4	41.8	0.3	48.9	5.7	2.9	0.4	2.86	3.35	0.39	0.2	0.03	136	3.9	102	24	14	13	8.92	9	4.1	41	11	0.7	8	0.7	4.2
CN024	Visit 2	6	5.09	14.2	43.8	86	32.4	214	12	61.2	0.2	29	7.6	1.2	0.8	3.69	1.75	0.46	0.07	0.05	140	3.9	104	27	13	12	8.68	9.4	4.9	90	17	0.5	20	0.89	3.8
EN012	Visit 2	6.7	4.45	14.1	43.3	97	32.6	255	12.2	65.5	0.1	26.2	7.2	0.9	0.1	4.37	1.75	0.48	0.06	0.01	139	4.2	104	22	17	10	9.26	9.9	4.8	82	19	0.6	10	0.85	3
EN016	Visit 2	7.3	4.49	13.2	40.2	90	32.8	297	14.1	66.8	0.4	25.9	4.9	1.5	0.5	4.86		0.36	0.11	0.04	140	4.7	106	28	11	11	9.44	9.6	4.2	65	14	0.5	9	0.97	2.8
EN030	Visit 2	8.2	4.35	13.6	41.7	96	32.6	291	12.3	53.2	0.4	29.5	6		0.7	4.34	2.41	0.49		0.06	138	3.6	103	24	15	17	9.1	9.5	4.5	51	16	0.4	12	0.76	3.5
HN031	Visit 2	4.4	4.89	15.2	42.8	88	35.5	196	11.9	50.8	0.2	39	7.5	1.4	1.1	2.24	1.72	0.33	0.06	0.05	140	3.8	102	28	14	8	8.84	9.8	5.2	63	18	0.5	18	0.81	3.2
JN015	Visit 2	5.6	4.5	13.8	44.1	98	31.3	168	13.6	72.2	0.2	18.1	6.1	2.9	0.5	4.02	1.01	0.34	0.16	0.03	143	4.3	103	31	13	19	9.46	9.7	4.3	82		0.4		0.86	3.2
JN032	Visit 2	7.2	5.43	16.2	47.6	88	34	253	13.2	65.2	0.4	20.2	10.7	2.8	0.7	4.68	1.45	0.77	0.2	0.05	142	3.8	107	22	17	19	9.3	9.7	4.5	86	17	0.5	32	0.95	3.9
JN033	Visit 2	5.8	4.97	15.1	45.6	92	33.1	237	12.1	51.7	0.2	39	7.6	1.2	0.3	3.01	2.27	0.44	0.07	0.02	141	4	103	29	13	16	8.92	9.8	5.1	60	14	1	15	0.87	3.1
KN013	Visit 2	6.1	4.49	13.1	40.4	90	32.4	282	13.6	58.7	0.2	29.9	7.9	2.5	0.8	3.58	1.82	0.48	0.15	0.05	143	4.2	103	32	12	9	9.12	9.6	4.6	52	12	1.4	9	0.72	3.8
KN022	Visit 2	4.5	4.84	14.2	43.4	90	32.7	191	12.4	73	0.2	21.1	5.1	0.4	0.2	3.31	0.96	0.23	0.02	0.01	139	3.6	103	27	13	8	9.1	9.5	4.5	52	17	0.4	16	0.68	1.7
KN025	Visit 2	6.2	4.25	13.1	39.8	94	32.9	234	13.7	62.6	0.2	28.5	7.1	0.8	0.8	4.16	1.89	0.47	0.05	0.05	140	4	104	28	12	13	8.84	9	4.2	41	18	0.9	13	0.67	2.5
MN021	Visit 2	7.5	4.62	13.3	42.7	92	31.1	228	14.9	59.3	0.3	24.7	9	5.9	0.8	4.46	1.86	0.68		0.06	138	3.9	101	25	16	8	8.9	9.3	4.5	52	26	0.6	23	0.81	3.1
NN023	Visit 2	5.1	5.15	14.2	44.8	87	31.7	230	14	50.1	0.4	36	9.7	3	0.8	2.54	1.82	0.49	0.15	0.04	138	3.4	102	24	15	16	8.84	9.4	4.7	59		0.7		0.87	2.5
RN034	Visit 2	7.8	4.14	10.7	34.9	84	30.7	264	14	61	0.3	30.9	6.5	0.8	0.5	4.79	2.42	0.51	0.06	0.04	138	3.7	103	24	15	11	9.12	9.6	4.6	87	11	0.2	8	0.65	2.7
SN009	Visit 2	5.9	4.48	13.9	41.7	93	33.3	184	13.2	60.3	0.2	31.9	4.7	2.2	0.7	3.57	1.89	0.28	0.13	0.04	140	4.1	105	26	13	21	9.26	9.5	4.3	64	19	0.5	30	0.88	3.3
SN019	Visit 2	5.6	4.41	13.1	40.9	93	32	260	12.4	46.5	0.4	41	8.5	2.7	0.9	2.62	2.31	0.48	0.15	0.05	139	4	103	27	13	10	9.34	9.9	4.7	53	13	0.8	10	0.69	3
SN026	Visit 2	5.9	4.33	13.8	42.3	98	32.6	269	11.9	54.7	0.2	32.3	10	1.8	1	3.42	2.01	0.62	0.11	0.06	141	4.3	102	26	17	11	9.16	9.8	4.8	123	16	0.3	11	0.66	4.3
TN027	Visit 2	4.3	5.02	11.1	35.6		31.2	194	15.5	53.6	0.2	33.9	9.3	2.8	0.2	2.29	1.45	0.4	0.12	0.01	141	4.3	104	29	12	23	9.46	10.1	4.8	71	22	0.5	13	0.95	3.9
AN011	Visit 8	5.8	4.33	12.3	38.7	89	31.8	301	12.9	45.9	0.2	39.4	11.2	1.9	1.4	2.66	2.28	0.65	0.11	0.08	139	4.1	102	27	14	7	9.36	10	4.8	48	13	0.3	4	0.78	3.3
AN014	Visit 8	3.7	4.95	15.9	47.1	95	33.8	176	12.1	53.6	0.3	38.2	6	1.1	0.8	1.98	1.41	0.22	0.04	0.03	142	4.2	102	28	16	12	9.18	9.9	4.9	60	22	0.6	15	0.96	2.9
AN017	Visit 8	7.6	4.27	14.1	42	98	33.6	194	11.8	71.8	0.3	15.8	7.2	3.6	1.3	5.43	1.19	0.54	0.27	0.1	140	4	103	29	12	10	9	9.4	4.5	100	13	0.4	12	1.09	2.4
AN020	Visit 8	8.2	4.28	12.8	39.9	93	32.1	244	13.2	62.2	0.5	27.2	7.2	2.3	0.6	5.06	2.22	0.59	0.19	0.05	137	3.8	102	29	10	18	9.06	9.3	4.3	45	16	0.4	18	0.57	3.2
AN028	Visit 8	5.6	4.71	14.4	41.8	89	34.4	257	11.8	55.1	0.2	31	6.6	5.7	1.4	3.11	1.75	0.37	0.32	0.08	139	4	104	25	14	15	8.74	9.3	4.7	81	13	1	12	1.03	3.9
AN029	Visit 8	5.9	4.48	12.9	40.3	90	32	316	13.6	37.3	0.2	53.6	4.9	3.2	0.8	2.2	3.17	0.29	0.19	0.05	138	4.3	103	24	15	14	9.02	9.5	4.6	52	13	0.6	9	0.76	4.4
CN024	Visit 8	6.1	5.33	15	46	86	32.6	209	12.2	55.1	0.3	28.9	13.9	1.3	0.5	3.37	1.77	0.85	0.08	0.03	142	4.4	105	27	14	12	9.28	10	4.9	89	17	0.5	22	1.04	2.8
EN012	Visit 8	6.1	4.06	12.8	38.8	96	33	258	12.1	53.7	0.3	37	7.2	1.3	0.5	3.29	2.27	0.44	0.08	0.03	140	3.6	103	26	15	12	9	9.8	5	88	18	0.7	12	0.89	3.9
EN016	Visit 8	7.3	4.3	13.1	39	91	33.6	293	14	66	0.3	26.8	5.1	1	0.8	4.8	1.95	0.37	0.07	0.06	139	4.5	106	23	15	11	9.26	9.5	4.3	64	13	0.4	9	0.79	3.3
EN030	Visit 8	10.2	4.49	13.7	42.8	95	32	312	12.5	70.7	0.4	21.1	5.5	1.6	0.7	7.23	2.15	0.56	0.16	0.07	139	3.4	102	27	13	16	9.38	9.7	4.4	67	15	0.5	10	0.81	3.5
HN031	Visit 8	4.3	4.83	15.1	41.8	87	36.1	173	11.9	40.4	0.2	49.3	7.5	1.9	0.7	1.73	2.11	0.32	0.08	0.03	137	3.8	100	28	13	14	8.72	9.6	5.1	68	23	0.7	22	0.94	3.2
JN015	Visit 8	4.6	4.4	13.4	42.1	96	31.8	183	13.3	68.9	0.4	21	5.6	3.2	0.9	3.18	0.97	0.26	0.15	0.04	139	4.8	101	30	13	15	9.32	9.4	4.1	80	16	0.5	14	0.93	2.7
JN032	Visit 8	5.6	4.87	14.6	43	88	34	222	13.5	60	0.4	24.7	11.2	2.8	0.9	3.38	1.39	0.63	0.16	0.05	140	3.9	107	21	16	21	9.26	9.5	4.3	78	31	0.6	32	0.82	4
JN033	Visit 8	4.8	4.99	15.1	45.7	92	33	265	11.9	51.8	0.2	39.1	5.8	2.5	0.6	2.5	1.89	0.28	0.12	0.03	142	4.1	104	27	15	9	8.96	9.6	4.8	61	14	0.9	12	0.81	3
KN013	Visit 8	8.1	4.77	13.7	43	90	31.9	293	13.5	67	0.4	23.2	7.2	1.5	0.7	5.41	1.87	0.58	0.12	0.06	139	4.2	102	29	12	8	9.28	9.6	4.4	56	21		13	0.69	3.1
KN022	Visit 8	4.6	4.74	14	43	91	32.6	208	12.6	56	0.2	37.5	5.4	0.7	0.2	2.58	1.73	0.25	0.03	0.01	138	4	102	28	12	10	9.3	9.7	4.5	54	18	0.5	19	0.69	2.4
KN025	Visit 8	7.9	4.63	13.7	42.7	92	32.1	246	14.1	68.5	0.3	21.8	8.1	0.4	0.9	5.42	1.72	0.64	0.03	0.07	137	4.5	101	26	15	12	9.06	9.7	4.8	46	20	0.8	19	0.76	3.9
MN021	Visit 8	6.2	4.74	13.8	42.6	90	32.4	321	14.2	45.2	0.2	43.9	7	3.2	0.5	2.79	2.71	0.43	0.2	0.03	140	4.4		26	12	16	9.38	9.7	4.4	63	20	0.7	18	0.79	4
NN023	Visit 8	4.4	5.32	14.8	45.8	86	32.3	209	14	50.9	0	31.8	12.5	4.1	0.7	2.24	1.4	0.55	0.18	0.03	137	4.1	101	26	14	12	9.12	9.6	4.6	55	25	0.9		0.78	2.7
RN034	Visit 8	4.9	3.96	10	32.9	83	30.4	256	14	56	0.2	34.6	5.5	3.1	0.6	2.73	1.69	0.27	0.15	0.03	137	3.5	104	24	13	13	8.9	9.3	4.5	75	10	0.3	9	0.58	2.9
SN009	Visit 8	6.3	4.52	13.6	42.1	93	32.3	209	13.2	56	0.5	34.2	5.9	2.9	0.5	3.52	2.15	0.37	0.18	0.03	144	4.3	107	28	13	21	9.38	9.7	4.4	62	22	0.3		0.95	3.1
SN019	Visit 8	5.8	4.11	12.3	38.3	93	32.1	211	12.5	57	0.3	30.7	8.9	2.6	0.5	3.32	1.79	0.52	0.15	0.03	137	4	101	26	14	9	9.04	9.6	4.7	52	11	0.8	8	0.61	3.6
SN026	Visit 8	6.4	4.38	13.8	42.6	97	32.4	271	12.2	52.5	0.3	34.6	10	2	0.6	3.34	2.21	0.64	0.13	0.04	139	3.7	99	27	17	12	9.3	10.1	5	119	16	0.5	12	0.68	3.7
TN027	Visit 8	3.7	4.87	10.5	34.5		30.4	242	15	55.3	0.3	35.6	7.1	1.4	0.3	2.04	1.31	0.26	0.05	0.01	142	4.4	107	28	11	18	9.24	9.4	4.2	69	33	0.4	30	0.74	3.6
AN011	Visit 9	6.1	4.22	12	37.6	89	31.9	296	12.9	45.6	0.2	39.8	10.9	2.5	1	2.77	2.41	0.66	0.15	0.06	139	4.2	106	25	12	13	9.56	9.8	4.3	44	13	0.3	5	0.8	3.3
AN014	Visit 9	5.8	4.95	15.3	45.5	92	33.6	170	11.9	59.4	0.2	32.1	6.4	1.2	0.7	3.45	1.86	0.37	0.07	0.04	139	3.8	98	33	12	12	9.06	9.7	4.8	64	20	0.7	15	0.93	3.1
AN017	Visit 9	7.3	4.58	15.2	44.5	97	34.2	223	11.7	70.5	0.4	17.1	6.8	3.7	1.5	5.17	1.25	0.5	0.27	0.11	141	4.3	103	29	13	11	9.16	9.8	4.8	100	13	0.5	12	0.98	2.7
AN020	Visit 9	6.6	4.27	12.7	39.9	93	31.8	225	13.3	63	0.6	25.6	7.5	2.7	0.6	4.12	1.68	0.49	0.18	0.04	140	4.1	105	25	14	19	8.9	9.3	4.5	55	15	0.3	18	0.58	3.9
AN028	Visit 9	7.4	4.65	14.1	41.5	89	34	252	11.8	59.1	0.3	26.3	7.2	5.8	1.3	4.38	1.95	0.53		0.1	138	4.4	102	26	14	19	9.06	9.7	4.8	83	13	0.8	10	1	4
AN029	Visit 9	5.6	4.6	12.8	41.1	89	31.1	293	13.7	41.6	0.2	50	5	2.3	0.9	2.33	2.8	0.28	0.13	0.05	138	4.4	102	24	16	11	9.18	9.5	4.4	52	13	0.6	8	0.73	3.9
CN024	Visit 9	5.6	5.66	15.4	50.6	89	30.4	237	12.5	54.7	0.4	30.8	11.2	2	0.9	3.05	1.71	0.62	0.11	0.05	142	4.4	102	27	17	13	9.32	10.2	5.1	92	18	0.6	22	1	2.9
EN012	Visit 9	5.6	4.13	13.4	39.5	96	33.9	253	12.3	52.9	0.2	37.5	7.7	1.3	0.4	2.97	2.1	0.43	0.07	0.02	140	3.9	105	24	15	12	9.36	10	4.8	86	19	0.5	12	0.9	4.4
EN016	Visit 9	7	4.43	13.1	39.9	90	32.8	295	13.9	62.2	0.3	28.8	6.4	1.3	1	4.38	2.03	0.45	0.09	0.07	137	4.4	102	26	13	11	9.16	9.4	4.3	67	13	0.4	10	0.83	3.6
EN030	Visit 9	7.2	4.46	13.6	42.6	96	31.9	355	12.3	49.8	0.1	35	9.6	4.7	0.8	3.57	2.52	0.69	0.34	0.06	142	4.3	104	27	15	18	9.58	9.9	4.4	71	13	0.2	9	0.79	5.3
HN031	Visit 9	4.3	5.25	16.3	46.1	88	35.4	194	11.9	41.7	0.2	49.2	6.8	1.4	0.7	1.79	2.11	0.29	0.06	0.03	138	4	100	29	13	10	8.98	10.1	5.4	74	22	1.2	24	0.86	3.5
JN015	Visit 9	7.4	4.74	14.4	45.6	96	31.6	207	13.5	78.1	0.3	14.4	4.2	2.3	0.7	5.74	1.06	0.31	0.17	0.05	139	5.1	100	27	17	21	10.04	10.2	4.2	89	17	0.5	13	0.83	2.5
JN032	Visit 9	5.8	5.16	15.5	45.2	88	34.3	246	13.3	67.1	0.2	19.1	10.3	2.6	0.7	3.9	1.11	0.6	0.15	0.04	140	4	107	21	16	20	9.48	9.8	4.4	84		0.6		0.89	3.4
JN033	Visit 9	4.8	5.34	15.9	49.1	92	32.4	257	12.1	54.1	0.2	37.5	5.5	2.1	0.6	2.57	1.78	0.26	0.1	0.03	139	4	101	29	13	11	9.2	10.4	5.5	68	14	0.9	14	0.87	2.9
KN013	Visit 9	7.6	4.67	13.3	41.9	90	31.7	286	13.6	49	0.1	39	8	3	0.9	3.74	2.98	0.61	0.23	0.07	141	4.1	103	26	16	9	9.3	9.7	4.5	51	21		14	0.65	4.1
KN025	Visit 9	8.2	4.4	13.4	41.7	95	32.1	213	14.1	71.9	0.2	18.9	7.2	1.2	0.6	5.9	1.55	0.59	0.1	0.05	137	4.1	101	25	15	17	9.2	9.6	4.5	41	19	0.7	16	0.78	2.9
MN021	Visit 9	7	4.89	13.9	46	94	30.2	311	14.7	53.8	0.1	36	6	3.5	0.6	3.74	2.5	0.42	0.24	0.04	141	4.5	102	27	17	13	9.4	9.8	4.5	66	24	0.6	20	0.9	3.2
NN023	Visit 9	4.6	5.38	15	46	86	32.6	213	14	45.2	0.2	36.9	12.7	4.1	0.9	2.09	1.71	0.59	0.19	0.04	139	4.5	103	26	15	18	9.02	9.5	4.6	61	26	0.5		0.81	3.6
RN034	Visit 9	4.2	3.91	10	32.7	84	30.6	261	14.1	56.9	0.2	32.5	6.4	3.3	0.7	2.4	1.37	0.27	0.14	0.03	138	4.1	106	24	12	10	9.06	9.3	4.3	73	11	0.4	10	0.57	3.3
SN009	Visit 9	5.8	4.6	14	42.9	93	32.6	188	13.4	52.7	0.3	37	6.2	2.9	0.9	3.04	2.14	0.36	0.17	0.05	142	4.4	103	30	13	20	9.52	10	4.6	63	26	0.5		0.82	3.1
SN019	Visit 9	6	4.23	12.7	39.1	92	32.5	213	12.5	56	0.3	31.2	9.7	2.3	0.5	3.36	1.87	0.58	0.14	0.03	137	4.1	102	26	13	12	9.12	9.6	4.6	52	12	0.8	7	0.63	3.4
SN026	Visit 9	5.7	4.39	14	43.5	99	32.2	253	12.3	54.7	0.4	32	10.6	1.6	0.7	3.09	1.81	0.6	0.09	0.04	139	3.9	102	24	17	12	8.96	9.6	4.8	106	15	0.4	10	0.61	3.5
TN027	Visit 9	4.8	4.57	10	32.3		31	208	15.1	63.2	0.2	28.6	6.7	1.1	0.2	3	1.36	0.32	0.05	0.01	141	3.9	103	29	13	15	9.48	9.8	4.4	74		0.8	27	0.82	3.3
AN011	Visit 10	6	4.11	11.6	36.5	89	31.8	288	12.7	44.5	0.2	41.3	10.3	2.5	1.2	2.68	2.48	0.62	0.15	0.07	141	3.7	105	29	11	9	9.5	9.9	4.5	45	12	0.3	4	0.83	3.2
AN014	Visit 10	4.9	4.96	15.6	46.2	93	33.8	180	12.1	48.9	0.2	41.1	7.8	1.2	0.8	2.93	2.01	0.38	0.06	0.04	141	3.9	97	34	14	14	9.08	9.8	4.9	64	19	0.7	16	1.01	4.1
AN020	Visit 10	7.4	4.21	12.4	39.3	93	31.6	221	13.3	65.8	0.3	24.5	6.7	2	0.7	4.9	1.82	0.5	0.15	0.05	139	4.1	104	26	13	18	9.18	9.5	4.4	51	13	0.3	16	0.57	3.4
AN028	Visit 10	6.8	4.82	14.9	42.4	88	35.1	277	11.4	55.4	0.3	30.4	6.3	6.3	1.3	3.79	2.08	0.43		0.09	139	4.5	101	28	15	17	9.12	10	5.1	88	12	0.8	11	1.06	3.9
AN029	Visit 10	5.3	4.61	13	41	89	31.7	321	13.6	35.2	0.2	55.3	5.3	3.2	0.8	1.86	2.92	0.28	0.17	0.04	137	4.2	102	23	16	10	9.1	9.5	4.5	51	14	0.5	9	0.71	4.5
CN024	Visit 10	5.5	5.41	15.2	48	89	31.7	243	12.3	52.1	0.4	35.8	9.7	1.3	0.7	2.85	1.96	0.53	0.07	0.04	142	5.1	102	29	16	10	9.5	10.3	5	88	16	0.7	18	0.97	3.2
EN012	Visit 10	5.5	4.03	13.1	38.8	96	33.8	252	12	57.1	0.2	33.5	7.5	1.5	0.2	3.12	1.83	0.41	0.08	0.01	138	3.8	103	27	12	12	8.96	9.6	4.8	83	17	0.6	11	0.9	4.1
EN016	Visit 10	7.8	4.33	12.9	39.9	92	32.3	279	14	65.8	0.6	26.4	5.5	0.9	0.8	5.12	2.06	0.43	0.07	0.06	139	4.4	105	25	13	11	8.96	9.2	4.3	69	14	0.3	10	0.88	2.9
EN030	Visit 10	7.2	4.46	13.6	42.6	96	31.9	355	12.3	49.8	0.1	35	9.6	4.7	0.8	3.57	2.52	0.69	0.34	0.06	142	4.3	104	27	15	18	9.58	9.9	4.4	71	13	0.2	9	0.79	5.3
HN031	Visit 10	3.8	5.22	16.2	45.1	86	35.9	191	12.1	44	0.3	45.9	6.9	2.1	0.8	1.66	1.73	0.26	0.08	0.03	140	3.7	102	26	16	12	8.88	10	5.4	75	23	0.7	24	0.84	3.6
JN015	Visit 10	8.2	4.67	14.2	44.4	95	32	195	13.6	78.4	0.5	13.8	4.3	2.6	0.4	6.41	1.13	0.35	0.21	0.03	140	4.6	100	28	17	18	9.8	9.8	4	81	16	0.6	12	0.95	2.6
JN032	Visit 10	4.5	4.84	14.6	42.8	88	34.1	248	13.2	53.8	0.4	29.1	12.3	3.3	1.1	2.44	1.32	0.56	0.15	0.05	139	4	107	21	15	22	9.04	9.2	4.2	78		0.6		0.75	3.6
JN033	Visit 10	4.6	5.26	15.6	47.8	91	32.6	260	11.9	54	0.2	38	5	2.4	0.4	2.49	1.75	0.23	0.11	0.02	138	4.2	101	29	12	12	9.56	10.2	4.8	54	13	0.8	11	0.89	3.4
KN013	Visit 10	7	4.63	13.2	41	89	32.2	278	13.4	46.8	0.1	39.9	8.9	3.2	1.1	3.26	2.78	0.62	0.22	0.08	139	3.8	103	24	16	9	9.36	9.6	4.3	50	17		14	0.7	4.1
KN022	Visit 10	4.2	4.79	13.7	43.7	91	31.4	202	12.6	55.2	0.2	37.6	5.5	1	0.5	2.3	1.57	0.23	0.04	0.02	140	3.5	100	28	16	9	9.36	10	4.8	54	19	0.6	21	0.73	2.5
KN025	Visit 10	9.7	4.41	13.1	40.6	92	32.3	232	14	70.3	0.3	20.1	7.4	1.3	0.6	6.78	1.94	0.71	0.13	0.06	138	4.1	102	27	13	16	9.12	9.6	4.6	47	20	0.8	17	0.79	3.9
MN021	Visit 10	9	4.76	13.9	45.4	95	30.6	347	14.6	46.3	0.2	43.2	6.4	3.3	0.6	4.18		0.58	0.3	0.05	143	4.2	106	25	16	15	9.32	9.8	4.6	62	22	0.6	20	0.8	4.5
NN023	Visit 10	4.8	5.25	14.7	46.1	88	31.9	216	14.5	46.5	0.2	36.6	11.6	4	1.1	2.21	1.74	0.55	0.19	0.05	140	3.9	104	21	19	13	8.92	9.4	4.6	54	30	0.6		0.79	3.1
RN034	Visit 10	4.7	3.85	9.7	32.5	84	29.8	263	14.2	60.3	0.4	31.3	5.6	1.5	0.9	2.82	1.46	0.26	0.07	0.04	138	3.8	103	26	13	8	9.2	9.6	4.5	74	12	0.3	10	0.62	3.5
SN009	Visit 10	6.3	4.56	13.8	42.5	93	32.5	201	13.3	55.5	0.2	34.8	6	2.7	0.8	3.51	2.2	0.38	0.17	0.05	142	4.3	105	29	12	22	9.64	10.2	4.7	60	29	0.4		0.89	4
SN019	Visit 10	6.4	4.19	12.7	38.9	93	32.6	220	12.7	59.1	0.5	28.8	8.9	1.9	0.8	3.8	1.85	0.57	0.12	0.05	137	4	101	24	16	10	9.18	9.9	4.9	54	12	0.9	8	0.62	3.8
SN026	Visit 10	5.9	4.39	13.8	42.9	98	32.2	262	12.2	57.6	0.3	29.1	10.4	1.9	0.7	3.37	1.7	0.61	0.11	0.04	140	4.1	101	26	17	14	8.94	9.9	5.2	114	16	0.3	12	0.64	3.1
TN027	Visit 10	7.6	4.73	10.3	33.3		30.9	206	15.3	81	0.3	12.4	5.5	0.7	0.1	6.16	0.94	0.42	0.05	0.01	141	4.6	103	29	14	15	9.48	9.8	4.4	77		0.8		0.89	4.2
AN011	Visit 12	5.3	4.11	11.6	36.8	90	31.5	248	12.8	53.4	0.4	31.6	10.1	3	1.5	2.8	1.66	0.53	0.16	0.08	141	4.4	105	28	12	12	9.18	9.5	4.4	47	11	0.2	3	0.83	3.4
AN014	Visit 12	3.6	4.64	14.6	42.9	92	34	155	12.1	39.4	0	48.6	8.4	2.8	0.8	1.4	1.73	0.3	0.1	0.03	139	4.4	102	32	9	10	9.04	9.6	4.7	61	29	0.6	16	1.03	3.7
AN017	Visit 12	8.3	4.18	13.9	42.6	102	32.6	191	12.1	71.7	0.4	15.4	8.4	3	1.1	5.93	1.27	0.69	0.25	0.09	142	3.9	102	29	15	12	8.72	9.2	4.6	93	15	0.6	12	0.97	2.3
AN020	Visit 12	6.6	4.26	12.8	38.7	91	33.1	245	13.2	66.1	0.5	22.9	7.5	2.1	0.9	4.4	1.52	0.5	0.14	0.06	141	4.2	106	25	14	17	9.2	9.6	4.5	47	13	0.6	14	0.52	3.5
AN028	Visit 12	6.9	4.78	14.6	41.9	88	34.8	262	11.4	62.7	0.3	23.2	6.8	5.6	1.4	4.33	1.6	0.47	0.39	0.1	139	4.1	104	27	12	15	9.24	9.8	4.7	75	13	1.2	11	1.05	3.9
AN029	Visit 12	5.9	4.2	11.8	37.4	89	31.6	273	13.7	40.1	0.3	50.3	5.3	3.1	0.9	2.36	2.96	0.31	0.18	0.05	137	4.2	104	25	12	12	9.12	9.2	4.1	45	11	0.4	8	0.75	4.5
CN024	Visit 12	5.5	5.45	15.4	47.8	88	32.2	272	11.9	55.4	0.4	32.8	9.1	1.4	0.9	3.06	1.81	0.5	0.08	0.05	142	4.6	104	28	15	16	9.12	10	5.1	88	16	0.5	19	0.93	3.3
EN012	Visit 12	6.8	4.31	13.7	41.8	97	32.8	282	12.2	59	0.3	31.6	7.5	1.3	0.3	4.01	2.15	0.51	0.09	0.02	140	4	104	25	15	12	9.14	9.7	4.7	83	18	0.4	10	0.91	4.3
EN016	Visit 12	6.2	4.32	12.8	39.6	92	32.3	296	13.8	60.2	0.3	30.7	6.1	2.1	0.6	3.75	1.91	0.38	0.13	0.04	137	4.6	105	23	14	9	8.94	9.1	4.2	64	13	0.3	10	0.77	2.3
EN030	Visit 12	7.9	4.28	13	40.9	96	31.8	300	12.3	55.7	0.5	31	6.9	5.1	0.8	4.4	2.44	0.54		0.06	140	4	103	27	14	18	9.36	9.6	4.3	71	14	0.3	9	0.71	3.8
HN031	Visit 12	5	4.72	14.8	41	87	36.1	194	11.8	39.2	0.2	50.4	7.6	2	0.6	1.95	2.51	0.38	0.1	0.03	139	3.7	104	24	15	11	9.02	9.9	5.1	70	18	0.6	18	0.87	3.9
JN015	Visit 12	5.6	4.59	13.9	44	96	31.6	186	13.4	68.2	0.5	21.4	4.7	4.7	0.5	3.8	1.19	0.26	0.26	0.03	142	4.6	105	30	12	18	9.14	9.3	4.2	81	17	0.3	14	0.95	3.1
JN032	Visit 12	5.4	5.17	15.3	45.2	87	33.8	256	12.9	60.6	0.6	24.8	10	3.3	0.7	3.28	1.34	0.54	0.18	0.04	141	4	106	23	16	21	9.4	9.8	4.5	89	26	0.4		0.87	2.9
JN033	Visit 12	7.3	5	15.1	46.8	94	32.3	228	12.3	69.9	0.3	21.4	6.5	1.5	0.4	5.07	1.55	0.47	0.11	0.03	140	4.1	101	25	18	15	9.32	10.2	5.1	63	17	1	17	0.85	2.9
KN013	Visit 12	8.2	4.85	14.1	43.9	91	32.1	298	13.5	53.9	0.4	34.4	7.6	3.1	0.6	4.4	2.81	0.62	0.25	0.05	141	4.1	104	30	11	15	9.22	9.7	4.6	55	11	1	11	0.83	4.7
KN022	Visit 12	3.9	4.53	13.5	40.8	90	33.1	196	12.4	52.4	0.3	39.5	5.5	1.8	0.5	2.1	1.58	0.22	0.07	0.02	140	3.7	104	29	11	8	8.94	9.5	4.7	46	14	0.4	14	0.7	2.6
KN025	Visit 12	6.8	4.57	13.8	43.4	95	31.8	227	14	58.2	0.3	31.5	7.5	1.6	0.9	3.97	2.15	0.51	0.11	0.06	138	3.9	101	27	14	12	8.86	9.5	4.8	44	17	0.8	14	0.73	3.3
MN021	Visit 12	6.6	4.76	13.8	43.8	92	31.5	317	14	54	0.2	35.7	5.4	4.2	0.5	3.57	2.36	0.36	0.28	0.03	139	4.5	103	27	14	15	9.12	9.6	4.6	58	18	0.6	17	0.83	3.1
NN023	Visit 12	5.8	5.11	14.1	44.1	86	32	202	13.8	52.6	0.3	30.7	10.9	4.8	0.7	3.05	1.78	0.63	0.28	0.04	139	4.3	105	26	12	12	8.98	9.3	4.4	58	27	0.7		0.82	1.9
RN034	Visit 12	5	3.63	9.3	30.5	84	30.5	221	14	57.4	0.2	32.3	7.1	2.6	0.4	2.85	1.6	0.35	0.13	0.02	138	3.9	105	25	12	10	9.1	9.1	4	69	11	0.3	8	0.52	2.9
SN009	Visit 12	6.5	4.72	14.4	42.9	91	33.6	232	13.2	56.4	0.2	33.9	6.2	2.5	0.8	3.65	2.19	0.4	0.16	0.05	139	4.3	104	22	17	23	9.54	10.1	4.7	62	27	0.6		0.92	4.1
SN019	Visit 12	8.2	3.81	11.8	34.7	91	34	213	12.3	61	0.4	26.3	9	2.6	0.7	5.02	2.16	0.74	0.21	0.06	139	4.1	105	29	9	9	9.28	9.6	4.4	47	9	0.4	6	0.6	3.9
SN026	Visit 12	6.6	4.39	14	41.7	95	33.6	268	11.7	58.6	0.3	31.5	7	2	0.6	3.87	2.08	0.46	0.13	0.04	138	4.2	101	28	13	9	9.18	9.9	4.9	118	16	0.4	12	0.69	3.2
TN027	Visit 12	3.4	4.64	10.2	32.8		31.1	230	15.1	59.2	0.3	28	9.5	2.4	0.6	1.99	0.94	0.32	0.08	0.02	139	3.8	104	29	10	19	9.44	9.6	4.2	97		0.6		0.91	4.2
